# Supplementary material for: Single cell RNA-seq reveals cellular and transcriptional heterogeneity in the splenic CD11b+Ly6Chigh monocyte population expanded in sepsis-surviving mice
Source: Mol Med. 2024 Nov 6;30:202. doi: 10.1186/s10020-024-00970-0 (PMC11539566; doi:10.1186/s10020-024-00970-0)
Supplement: Supplementary file 2 — Supplementary Material 2. Table 1. Summary of quality control. (*.xlsx). Table 2. Frequency of cell sets. (*.xlsx). Table 3. Cell Set Frequency Statistics (13 clusters). (*.xlsx). Table 4. Marker genes for each cluster of C57BL/6J mice. (*.xlsx). Table 5. Combined Cell Set Frequency Statistics (7 subsets). (*.xlsx). Table 6. List of differentially expressed genes between sham vs. CLP in each cluster of C57BL/6J mice. (*.xlsx). Table 7. Lists of glycolysis and oxidative phosphorylation genes for UCell scores. (*.xlsx). Table 8. List of differentially expressed genes between sham vs. CLP in each cluster of BALB/c mice. (*.xlsx) [file 10020_2024_970_MOESM2_ESM.zip]

Archive with 8 entries (8 files):
- Supplementary Table 1 - 072224.xlsx
- Supplementary Table 2 - 072224.xlsx
- Supplementary Table 3 - 072224.xlsx
- Supplementary Table 4 - 072224.xlsx
- Supplementary Table 5 - 072224.xlsx
- Supplementary Table 6 - 072224.xlsx
- Supplementary Table 7 - 072224.xlsx
- Supplementary Table 8 - 072224.xlsx
