# Supplementary material for: Single cell RNA-seq reveals cellular and transcriptional heterogeneity in the splenic CD11b+Ly6Chigh monocyte population expanded in sepsis-surviving mice
Source: Mol Med. 2024 Nov 6;30:202. doi: 10.1186/s10020-024-00970-0 (PMC11539566; doi:10.1186/s10020-024-00970-0)
Supplement: Supplementary file 2 — Supplementary Material 2. Table 1. Summary of quality control. (*.xlsx). Table 2. Frequency of cell sets. (*.xlsx). Table 3. Cell Set Frequency Statistics (13 clusters). (*.xlsx). Table 4. Marker genes for each cluster of C57BL/6J mice. (*.xlsx). Table 5. Combined Cell Set Frequency Statistics (7 subsets). (*.xlsx). Table 6. List of differentially expressed genes between sham vs. CLP in each cluster of C57BL/6J mice. (*.xlsx). Table 7. Lists of glycolysis and oxidative phosphorylation genes for UCell scores. (*.xlsx). Table 8. List of differentially expressed genes between sham vs. CLP in each cluster of BALB/c mice. (*.xlsx) [file 10020_2024_970_MOESM2_ESM.zip › Supplementary Table 1 - 072224.xlsx]

## Sheet: Quality Control
	Total cell number	Cell number after the elimination of lymphocytes	Qualified cell number	Total number of genes	Median genes/cell	Median UMI/cell	max mito reads%	Probability of being a doublet
C57BL/6 #2	3272	3242	2776	14937	2094	5859	5.75	0.55
C57BL/6 #3	4428	4414	3881	15392	2116	5995	5.59	0.48
C57BL/6 #4	1473	1471	1256	14386	2576.5	8090	6.04	0.57
C57BL/6 #5	3132	3127	2569	15464	2648	8673	5.57	0.49
C57BL/6 #6	3017	3012	2686	15038	2375.5	7315	5.38	0.43
BALB/c #2	3284	3262	2708	15259	2198.5	6441.5	5.83	0.5
BALB/c #3	2737	2719	2262	15039	2380.5	7240.5	6.24	0.51
BALB/c #4	1795	1771	1533	14776	2509	7891	5.97	0.53
BALB/c #5	2253	2218	1878	15216	2556.5	8095	6.2	0.52
BALB/c #6	2026	2007	1734	14995	2601	8317.5	5.98	0.62
			23283	15050.2
