# Supplementary material for: Single cell RNA-seq reveals cellular and transcriptional heterogeneity in the splenic CD11b+Ly6Chigh monocyte population expanded in sepsis-surviving mice
Source: Mol Med. 2024 Nov 6;30:202. doi: 10.1186/s10020-024-00970-0 (PMC11539566; doi:10.1186/s10020-024-00970-0)
Supplement: Supplementary file 2 — Supplementary Material 2. Table 1. Summary of quality control. (*.xlsx). Table 2. Frequency of cell sets. (*.xlsx). Table 3. Cell Set Frequency Statistics (13 clusters). (*.xlsx). Table 4. Marker genes for each cluster of C57BL/6J mice. (*.xlsx). Table 5. Combined Cell Set Frequency Statistics (7 subsets). (*.xlsx). Table 6. List of differentially expressed genes between sham vs. CLP in each cluster of C57BL/6J mice. (*.xlsx). Table 7. Lists of glycolysis and oxidative phosphorylation genes for UCell scores. (*.xlsx). Table 8. List of differentially expressed genes between sham vs. CLP in each cluster of BALB/c mice. (*.xlsx) [file 10020_2024_970_MOESM2_ESM.zip › Supplementary Table 2 - 072224.xlsx]

## Sheet: Frequency of cell sets
		Frequency of cell sets
Cell cluster	Sham B6	CLP B6	Sham BALB/c	CLP BALB/c
0	1204	1138	967	1009
1	912	912	799	671
2	733	730	531	637
3	686	741	554	601
4	669	671	491	494
5	582	522	443	332
6	363	284	322	308
7	482	222	274	193
8	190	449	143	361
9	333	278	202	167
10	400	205	198	169
11	79	223	24	118
12	24	136	22	85
