# Supplementary material for: Single cell RNA-seq reveals cellular and transcriptional heterogeneity in the splenic CD11b+Ly6Chigh monocyte population expanded in sepsis-surviving mice
Source: Mol Med. 2024 Nov 6;30:202. doi: 10.1186/s10020-024-00970-0 (PMC11539566; doi:10.1186/s10020-024-00970-0)
Supplement: Supplementary file 2 — Supplementary Material 2. Table 1. Summary of quality control. (*.xlsx). Table 2. Frequency of cell sets. (*.xlsx). Table 3. Cell Set Frequency Statistics (13 clusters). (*.xlsx). Table 4. Marker genes for each cluster of C57BL/6J mice. (*.xlsx). Table 5. Combined Cell Set Frequency Statistics (7 subsets). (*.xlsx). Table 6. List of differentially expressed genes between sham vs. CLP in each cluster of C57BL/6J mice. (*.xlsx). Table 7. Lists of glycolysis and oxidative phosphorylation genes for UCell scores. (*.xlsx). Table 8. List of differentially expressed genes between sham vs. CLP in each cluster of BALB/c mice. (*.xlsx) [file 10020_2024_970_MOESM2_ESM.zip › Supplementary Table 3 - 072224.xlsx]

## Sheet: Corr Freq Stats - B6 v BALB
Frequency Statistics (Individual Clusters)
	Corrected p-value (Cluster vs all others)
Cell cluster	B6 Sham vs BALB Sham	B6 CLP vs BALB CLP
0	ns	*
1	**	ns
2	ns	ns
3	ns	ns
4	ns	ns
5	ns	*
6	ns	**
7	**	ns
8	ns	ns
9	ns	ns
10	***	ns
11	***	**
12	ns	ns
	*	P <0.05
	**	P <0.01
	***	P <0.001
