# Supplementary material for: Single cell RNA-seq reveals cellular and transcriptional heterogeneity in the splenic CD11b+Ly6Chigh monocyte population expanded in sepsis-surviving mice
Source: Mol Med. 2024 Nov 6;30:202. doi: 10.1186/s10020-024-00970-0 (PMC11539566; doi:10.1186/s10020-024-00970-0)
Supplement: Supplementary file 2 — Supplementary Material 2. Table 1. Summary of quality control. (*.xlsx). Table 2. Frequency of cell sets. (*.xlsx). Table 3. Cell Set Frequency Statistics (13 clusters). (*.xlsx). Table 4. Marker genes for each cluster of C57BL/6J mice. (*.xlsx). Table 5. Combined Cell Set Frequency Statistics (7 subsets). (*.xlsx). Table 6. List of differentially expressed genes between sham vs. CLP in each cluster of C57BL/6J mice. (*.xlsx). Table 7. Lists of glycolysis and oxidative phosphorylation genes for UCell scores. (*.xlsx). Table 8. List of differentially expressed genes between sham vs. CLP in each cluster of BALB/c mice. (*.xlsx) [file 10020_2024_970_MOESM2_ESM.zip › Supplementary Table 4 - 072224.xlsx]

## Sheet:  Markers_cluster 0
cluster	gene	symbol	avg_log2FC	p_val	p_val_adj	pct.1	pct.2
0	ENSMUSG00000024610	Cd74	-2.28815	1.05109e-126	3.39344e-122	0.498	0.677
0	ENSMUSG00000026193	Fn1	0.446265	1.04429e-108	3.37149e-104	0.983	0.889
0	ENSMUSG00000073421	H2-Ab1	-2.13381	3.37292e-105	1.08895e-100	0.185	0.398
0	ENSMUSG00000036594	H2-Aa	-2.2622	7.91439e-102	2.55516e-97	0.162	0.37
0	ENSMUSG00000060063	Alox5ap	0.25771	1.40484e-93	4.53553e-89	0.999	0.985
0	ENSMUSG00000022587	Ly6e	-0.335219	6.82992e-91	2.20504e-86	0.991	0.986
0	ENSMUSG00000021250	Fos	0.331943	3.00229e-86	9.69288e-82	1	0.977
0	ENSMUSG00000026238	Ptma	-0.496169	8.21735e-85	2.65297e-80	0.995	0.992
0	ENSMUSG00000005800	Mmp8	0.502607	2.90101e-83	9.36592e-79	0.581	0.403
0	ENSMUSG00000060586	H2-Eb1	-1.62899	6.738e-80	2.17536e-75	0.075	0.244
0	ENSMUSG00000008540	Mgst1	0.342154	7.87989e-77	2.54402e-72	0.942	0.832
0	ENSMUSG00000051439	Cd14	0.43476	2.51576e-69	8.12212e-65	0.54	0.373
0	ENSMUSG00000020681	Ace	-0.769863	5.70873e-67	1.84306e-62	0.096	0.254
0	ENSMUSG00000071866	Ppia	-0.389239	4.44222e-66	1.43417e-61	0.99	0.978
0	ENSMUSG00000058624	Gda	0.346414	4.70879e-64	1.52023e-59	0.898	0.784
0	ENSMUSG00000040809	Chil3	0.523071	9.4745e-64	3.05884e-59	0.805	0.682
0	ENSMUSG00000035692	Isg15	-0.644258	5.35434e-62	1.72865e-57	0.145	0.308
0	ENSMUSG00000025743	Sdc3	-0.490946	7.02754e-62	2.26884e-57	0.169	0.34
0	ENSMUSG00000001175	Calm1	-0.30906	1.65944e-60	5.35749e-56	0.98	0.971
0	ENSMUSG00000026728	Vim	0.25918	3.22946e-60	1.04263e-55	0.997	0.978
0	ENSMUSG00000019872	Smpdl3a	0.264521	7.81889e-59	2.52433e-54	0.972	0.918
0	ENSMUSG00000069792	Wfdc17	0.334924	2.95726e-58	9.54752e-54	0.985	0.936
0	ENSMUSG00000029561	Oasl2	-0.514096	2.58009e-57	8.32982e-53	0.205	0.368
0	ENSMUSG00000018927	Ccl6	0.281496	4.9013e-54	1.58238e-49	0.991	0.949
0	ENSMUSG00000025498	Irf7	-0.561372	3.19943e-52	1.03294e-47	0.294	0.455
0	ENSMUSG00000027514	Zbp1	-0.458708	8.35312e-52	2.6968e-47	0.395	0.551
0	ENSMUSG00000026536	Ifi211	-0.524833	2.63425e-51	8.50468e-47	0.422	0.569
0	ENSMUSG00000024338	Psmb8	-0.31707	4.68716e-51	1.51325e-46	0.822	0.87
0	ENSMUSG00000031722	Hp	0.297509	8.77756e-51	2.83383e-46	0.942	0.848
0	ENSMUSG00000038147	Cd84	0.300559	2.16933e-50	7.00367e-46	0.648	0.517
0	ENSMUSG00000003814	Calr	-0.430133	2.68275e-50	8.66125e-46	0.671	0.764
0	ENSMUSG00000078920	Ifi47	-0.509588	1.48586e-49	4.79711e-45	0.222	0.378
0	ENSMUSG00000052212	Cd177	0.375305	1.92452e-49	6.21332e-45	0.582	0.435
0	ENSMUSG00000043263	Ifi209	-0.517267	3.20332e-49	1.03419e-44	0.537	0.657
0	ENSMUSG00000091649	Phf11b	-0.404676	1.44393e-48	4.66174e-44	0.141	0.285
0	ENSMUSG00000024675	Ms4a4c	-0.439912	6.26885e-48	2.0239e-43	0.826	0.857
0	ENSMUSG00000074896	Ifit3	-0.474643	9.89731e-48	3.19535e-43	0.017	0.115
0	ENSMUSG00000079547	H2-DMb1	-0.574471	4.18701e-47	1.35178e-42	0.314	0.457
0	ENSMUSG00000059325	Hopx	0.324059	5.02632e-47	1.62275e-42	0.614	0.491
0	ENSMUSG00000039997	Ifi203	-0.546742	1.65344e-45	5.33813e-41	0.61	0.703
0	ENSMUSG00000024397	Aif1	-0.487935	3.10934e-45	1.00385e-40	0.371	0.523
0	ENSMUSG00000033355	Rtp4	-0.398033	3.35758e-45	1.084e-40	0.152	0.29
0	ENSMUSG00000032661	Oas3	-0.394788	4.62362e-45	1.49274e-40	0.162	0.304
0	ENSMUSG00000003545	Fosb	0.326513	5.88823e-45	1.90102e-40	0.823	0.711
0	ENSMUSG00000020641	Rsad2	-0.522574	1.09122e-44	3.52299e-40	0.038	0.141
0	ENSMUSG00000022504	Ciita	-0.358232	7.52424e-44	2.4292e-39	0.068	0.182
0	ENSMUSG00000026104	Stat1	-0.41514	1.48632e-43	4.7986e-39	0.483	0.621
0	ENSMUSG00000061232	H2-K1	-0.335362	5.00771e-43	1.61674e-38	0.974	0.98
0	ENSMUSG00000046718	Bst2	-0.461197	2.44632e-42	7.89794e-38	0.498	0.628
0	ENSMUSG00000042249	Grk3	-0.461996	7.05444e-42	2.27753e-37	0.304	0.445
0	ENSMUSG00000073489	Ifi204	-0.503219	7.45416e-42	2.40657e-37	0.719	0.783
0	ENSMUSG00000030921	Trim30a	-0.433212	8.9361e-42	2.88502e-37	0.513	0.639
0	ENSMUSG00000030142	Clec4e	0.321284	3.83602e-41	1.23846e-36	0.476	0.346
0	ENSMUSG00000090272	Mndal	-0.444933	4.66571e-41	1.50632e-36	0.597	0.702
0	ENSMUSG00000024677	Ms4a6b	-0.31097	4.00037e-40	1.29152e-35	0.813	0.868
0	ENSMUSG00000037849	Ifi206	-0.314989	7.62234e-39	2.46087e-34	0.058	0.161
0	ENSMUSG00000021281	Tnfaip2	0.252736	8.6403e-39	2.78952e-34	0.79	0.692
0	ENSMUSG00000040033	Stat2	-0.301428	1.04034e-38	3.35872e-34	0.125	0.249
0	ENSMUSG00000054404	Slfn5	-0.523423	1.7334e-38	5.59629e-34	0.677	0.74
0	ENSMUSG00000015947	Fcgr1	-0.3591	2.24808e-38	7.25794e-34	0.25	0.389
0	ENSMUSG00000070327	Rnf213	-0.398399	1.6629e-37	5.36866e-33	0.455	0.585
0	ENSMUSG00000033880	Lgals3bp	-0.338236	2.60239e-37	8.40182e-33	0.205	0.336
0	ENSMUSG00000028832	Stmn1	-0.665819	3.42819e-37	1.10679e-32	0.025	0.108
0	ENSMUSG00000079197	Psme2	-0.293294	1.14441e-36	3.69471e-32	0.641	0.741
0	ENSMUSG00000046031	Calhm6	-0.381468	1.16139e-36	3.74956e-32	0.176	0.301
0	ENSMUSG00000054203	Ifi205	-0.32409	1.47579e-35	4.76458e-31	0.049	0.142
0	ENSMUSG00000073491	Ifi213	-0.328376	5.42989e-35	1.75304e-30	0.098	0.205
0	ENSMUSG00000059743	Fdps	-0.264039	6.47474e-35	2.09037e-30	0.103	0.215
0	ENSMUSG00000021614	Vcan	0.393091	2.82246e-34	9.11232e-30	0.502	0.384
0	ENSMUSG00000029322	Plac8	-0.258429	1.46089e-33	4.71649e-29	0.997	0.994
0	ENSMUSG00000051682	Treml4	-0.342519	2.2836e-33	7.37262e-29	0.082	0.181
0	ENSMUSG00000004609	Cd33	0.250396	2.37695e-33	7.67399e-29	0.281	0.178
0	ENSMUSG00000040152	Thbs1	0.425043	2.59629e-33	8.38211e-29	0.476	0.356
0	ENSMUSG00000030107	Usp18	-0.266128	3.253e-33	1.05023e-28	0.063	0.158
0	ENSMUSG00000057596	Trim30d	-0.279547	4.54076e-33	1.46599e-28	0.164	0.285
0	ENSMUSG00000115338	Pnp	-0.329468	3.39916e-32	1.09742e-27	0.685	0.752
0	ENSMUSG00000021957	Tkt	-0.286498	3.54605e-32	1.14484e-27	0.861	0.898
0	ENSMUSG00000026222	Sp100	-0.331771	4.05503e-32	1.30917e-27	0.668	0.759
0	ENSMUSG00000051457	Spn	-0.406695	1.55051e-31	5.00581e-27	0.243	0.369
0	ENSMUSG00000034422	Parp14	-0.352077	1.63358e-30	5.27402e-26	0.348	0.469
0	ENSMUSG00000017002	Slpi	0.284144	2.0942e-30	6.76114e-26	0.567	0.451
0	ENSMUSG00000075010	AW112010	-0.432941	2.47852e-30	8.00191e-26	0.249	0.367
0	ENSMUSG00000002602	Axl	-0.261042	2.03098e-28	6.55702e-24	0.029	0.1
0	ENSMUSG00000001403	Ube2c	-0.411443	4.58848e-28	1.48139e-23	0.036	0.109
0	ENSMUSG00000096727	Psmb9	-0.280601	6.5487e-28	2.11425e-23	0.514	0.619
0	ENSMUSG00000009585	Apobec3	-0.274243	9.80763e-28	3.16639e-23	0.229	0.344
0	ENSMUSG00000026434	Nucks1	-0.38233	1.09353e-26	3.53047e-22	0.251	0.353
0	ENSMUSG00000020638	Cmpk2	-0.266749	1.10472e-26	3.56658e-22	0.12	0.219
0	ENSMUSG00000020048	Hsp90b1	-0.281414	1.44634e-26	4.66951e-22	0.795	0.842
0	ENSMUSG00000020737	Jpt1	-0.28459	1.92244e-25	6.20659e-21	0.587	0.682
0	ENSMUSG00000046879	Irgm1	-0.253423	3.42091e-25	1.10444e-20	0.201	0.309
0	ENSMUSG00000074622	Mafb	0.325352	7.27945e-25	2.35017e-20	0.613	0.525
0	ENSMUSG00000040296	Ddx58	-0.254524	1.41127e-24	4.55627e-20	0.141	0.236
0	ENSMUSG00000026896	Ifih1	-0.282178	2.50017e-24	8.0718e-20	0.211	0.313
0	ENSMUSG00000069662	Marcks	-0.365078	8.89555e-24	2.87193e-19	0.787	0.833
0	ENSMUSG00000028270	Gbp2	-0.384653	1.38661e-23	4.47667e-19	0.131	0.218
0	ENSMUSG00000055541	Lair1	-0.32536	1.76752e-23	5.70642e-19	0.177	0.274
0	ENSMUSG00000025017	Pik3ap1	-0.281399	3.43308e-23	1.10837e-18	0.204	0.303
0	ENSMUSG00000024590	Lmnb1	-0.302613	6.77286e-23	2.18662e-18	0.141	0.229
0	ENSMUSG00000038418	Egr1	0.323023	8.12739e-23	2.62393e-18	0.229	0.149
0	ENSMUSG00000030157	Clec2d	-0.258581	2.25255e-22	7.27235e-18	0.195	0.294
0	ENSMUSG00000020571	Pdia6	-0.273971	5.03416e-22	1.62528e-17	0.479	0.579
0	ENSMUSG00000058427	Cxcl2	0.377906	7.75104e-22	2.50242e-17	0.257	0.176
0	ENSMUSG00000020572	Nampt	-0.273274	4.84181e-21	1.56318e-16	0.323	0.435
0	ENSMUSG00000068220	Lgals1	-0.414967	4.85391e-21	1.56709e-16	0.773	0.782
0	ENSMUSG00000029810	Tmem176b	-0.353419	2.6142e-20	8.43995e-16	0.465	0.553
0	ENSMUSG00000023367	Tmem176a	-0.409221	5.11508e-20	1.6514e-15	0.358	0.446
0	ENSMUSG00000032915	Adgre4	-0.447492	9.94578e-20	3.211e-15	0.314	0.395
0	ENSMUSG00000047735	Samd9l	-0.256502	8.4295e-19	2.72147e-14	0.335	0.434
0	ENSMUSG00000037649	H2-DMa	-0.297999	1.38508e-18	4.47173e-14	0.724	0.767
0	ENSMUSG00000078763	Slfn1	-0.308109	9.67819e-17	3.1246e-12	0.481	0.552
0	ENSMUSG00000003038	Hmgn2	-0.369798	1.77075e-16	5.71686e-12	0.207	0.28
0	ENSMUSG00000029366	Dck	-0.260157	1.83006e-16	5.90834e-12	0.285	0.378
0	ENSMUSG00000021190	Lgmn	-0.284218	5.91653e-16	1.91015e-11	0.363	0.453
0	ENSMUSG00000015749	Anp32e	-0.256014	9.65854e-16	3.11826e-11	0.246	0.326
0	ENSMUSG00000020608	Smc6	-0.253669	1.0742e-15	3.46806e-11	0.291	0.38
0	ENSMUSG00000072596	Ear2	-0.351031	8.35522e-15	2.69748e-10	0.159	0.229
0	ENSMUSG00000066551	Hmgb1	-0.307703	2.02627e-12	6.5418e-08	0.827	0.84
0	ENSMUSG00000020577	Tspan13	-0.295506	2.07462e-12	6.69791e-08	0.412	0.475
0	ENSMUSG00000029430	Ran	-0.280256	2.52689e-12	8.15808e-08	0.552	0.604
0	ENSMUSG00000034765	Dusp5	-0.256078	4.59107e-12	1.48223e-07	0.136	0.194
0	ENSMUSG00000023004	Tuba1b	-0.383486	5.30982e-12	1.71428e-07	0.453	0.516
0	ENSMUSG00000026107	Nabp1	-0.275599	6.25087e-12	2.01809e-07	0.29	0.361
0	ENSMUSG00000022584	Ly6c2	-0.349287	1.83284e-11	5.91733e-07	0.947	0.904
0	ENSMUSG00000030830	Itgal	-0.380433	6.29265e-11	2.03158e-06	0.783	0.809
0	ENSMUSG00000049932	H2afx	-0.274208	9.12075e-10	2.94464e-05	0.09	0.134
0	ENSMUSG00000026358	Rgs1	-0.311031	5.58449e-08	0.00180295	0.184	0.231
0	ENSMUSG00000025283	Sat1	-0.275504	3.37112e-07	0.0108837	0.978	0.982
0	ENSMUSG00000005413	Hmox1	-0.358521	8.19304e-06	0.264512	0.298	0.349
0	ENSMUSG00000041126	H2afv	-0.265957	1.2311e-05	0.397462	0.418	0.451
0	ENSMUSG00000001525	Tubb5	-0.302223	0.00017041	1	0.527	0.552
0	ENSMUSG00000069272	Hist1h2ae	-0.46472	0.000681838	1	0.213	0.245
0	ENSMUSG00000054717	Hmgb2	-0.416569	0.000981906	1	0.929	0.889
0	ENSMUSG00000038811	Gngt2	-0.282191	0.00102262	1	0.81	0.788
0	ENSMUSG00000058773	Hist1h1b	-0.442684	0.00567482	1	0.172	0.196
0	ENSMUSG00000094777	Hist1h2ap	-0.672279	0.139852	1	0.482	0.452
0	ENSMUSG00000056054	S100a8	-0.71021	0.140952	1	0.723	0.735
0	ENSMUSG00000056071	S100a9	-0.625892	0.269116	1	0.694	0.714
0	ENSMUSG00000057729	Prtn3	-0.252872	0.342678	1	0.221	0.225

## Sheet: Markers_cluster 1
cluster	gene	symbol	avg_log2FC	p_val	p_val_adj	pct.1	pct.2
1	ENSMUSG00000029810	Tmem176b	1.20674	0	0	0.878	0.482
1	ENSMUSG00000022504	Ciita	0.973861	0	0	0.504	0.106
1	ENSMUSG00000079547	H2-DMb1	1.17416	0	0	0.774	0.376
1	ENSMUSG00000073421	H2-Ab1	2.51606	0	0	0.793	0.291
1	ENSMUSG00000036594	H2-Aa	2.55935	0	0	0.763	0.264
1	ENSMUSG00000060586	H2-Eb1	2.3155	0	0	0.609	0.15
1	ENSMUSG00000024610	Cd74	2.52225	0	0	0.953	0.596
1	ENSMUSG00000023367	Tmem176a	1.14013	1.11953e-286	3.6144e-282	0.755	0.378
1	ENSMUSG00000037649	H2-DMa	0.862038	3.23897e-274	1.0457e-269	0.933	0.732
1	ENSMUSG00000024397	Aif1	1.00118	8.63023e-247	2.78627e-242	0.777	0.45
1	ENSMUSG00000026193	Fn1	-1.11852	1.42277e-223	4.5934e-219	0.804	0.922
1	ENSMUSG00000026581	Sell	-1.06996	4.23691e-213	1.36789e-208	0.293	0.659
1	ENSMUSG00000039109	F13a1	-0.779709	2.17324e-164	7.01631e-160	0.78	0.892
1	ENSMUSG00000038179	Slamf7	0.476814	2.9996e-155	9.68422e-151	0.258	0.066
1	ENSMUSG00000017002	Slpi	-0.927528	5.54489e-147	1.79017e-142	0.197	0.515
1	ENSMUSG00000020577	Tspan13	0.595515	3.0238e-132	9.76233e-128	0.683	0.428
1	ENSMUSG00000042249	Grk3	0.597306	7.5498e-132	2.43745e-127	0.653	0.383
1	ENSMUSG00000038811	Gngt2	0.645984	2.94219e-129	9.49886e-125	0.908	0.774
1	ENSMUSG00000031722	Hp	-0.624394	1.87442e-120	6.05157e-116	0.762	0.882
1	ENSMUSG00000008540	Mgst1	-0.589999	1.06185e-118	3.42818e-114	0.743	0.869
1	ENSMUSG00000062825	Actg1	-0.337182	1.06574e-118	3.44073e-114	1	0.999
1	ENSMUSG00000022584	Ly6c2	-0.685502	1.33949e-118	4.32454e-114	0.843	0.923
1	ENSMUSG00000000594	Gm2a	0.418629	5.27517e-117	1.70309e-112	0.984	0.943
1	ENSMUSG00000040809	Chil3	-1.22392	7.38574e-116	2.38449e-111	0.536	0.731
1	ENSMUSG00000002985	Apoe	0.862429	1.82851e-113	5.90335e-109	0.905	0.776
1	ENSMUSG00000046031	Calhm6	0.547535	9.79073e-111	3.16094e-106	0.48	0.246
1	ENSMUSG00000024661	Fth1	0.352799	5.76331e-109	1.86068e-104	1	0.998
1	ENSMUSG00000020681	Ace	0.513146	5.71631e-108	1.84551e-103	0.429	0.193
1	ENSMUSG00000032915	Adgre4	0.527422	9.60306e-108	3.10035e-103	0.603	0.344
1	ENSMUSG00000026656	Fcgr2b	0.55408	2.64682e-107	8.54525e-103	0.765	0.574
1	ENSMUSG00000024659	Anxa1	-0.636749	7.9822e-107	2.57705e-102	0.607	0.793
1	ENSMUSG00000027347	Rasgrp1	0.292986	6.24174e-102	2.01514e-97	0.154	0.035
1	ENSMUSG00000073411	H2-D1	0.301813	3.89838e-101	1.25859e-96	0.999	0.989
1	ENSMUSG00000019872	Smpdl3a	-0.471225	1.63084e-100	5.26517e-96	0.879	0.935
1	ENSMUSG00000024268	Celf4	0.323765	1.88867e-99	6.09756e-95	0.147	0.033
1	ENSMUSG00000061232	H2-K1	0.341863	2.75868e-97	8.90641e-93	0.994	0.977
1	ENSMUSG00000024621	Csf1r	0.380355	6.67349e-92	2.15454e-87	0.975	0.918
1	ENSMUSG00000027907	S100a11	-0.528573	8.09909e-91	2.61479e-86	0.87	0.911
1	ENSMUSG00000069662	Marcks	0.411624	9.23133e-90	2.98034e-85	0.93	0.808
1	ENSMUSG00000026630	Batf3	0.448689	1.7182e-89	5.54722e-85	0.476	0.257
1	ENSMUSG00000058624	Gda	-0.553813	7.91384e-88	2.55498e-83	0.675	0.825
1	ENSMUSG00000030220	Arhgdib	-0.33407	8.10377e-88	2.6163e-83	0.99	0.988
1	ENSMUSG00000022148	Fyb	0.391637	7.28946e-86	2.3534e-81	0.962	0.904
1	ENSMUSG00000027447	Cst3	0.273222	1.71379e-85	5.53296e-81	0.999	0.989
1	ENSMUSG00000005800	Mmp8	-0.619111	2.02731e-82	6.54517e-78	0.232	0.467
1	ENSMUSG00000054717	Hmgb2	-0.903715	1.28729e-80	4.156e-76	0.849	0.904
1	ENSMUSG00000021614	Vcan	-0.842492	2.89534e-79	9.34761e-75	0.223	0.434
1	ENSMUSG00000044811	Cd300c2	0.445193	3.07961e-79	9.94253e-75	0.743	0.555
1	ENSMUSG00000024164	C3	-0.500874	4.16817e-79	1.34569e-74	0.648	0.792
1	ENSMUSG00000041959	S100a10	-0.500332	1.75318e-78	5.66013e-74	0.819	0.886
1	ENSMUSG00000069833	Ahnak	-0.404264	2.82579e-76	9.12306e-72	0.961	0.984
1	ENSMUSG00000038642	Ctss	0.25975	1.21614e-74	3.92632e-70	0.999	0.989
1	ENSMUSG00000025283	Sat1	0.417731	2.67675e-73	8.64189e-69	0.994	0.979
1	ENSMUSG00000027398	Il1b	0.570881	6.49531e-72	2.09701e-67	0.504	0.305
1	ENSMUSG00000050335	Lgals3	-0.278088	6.51184e-72	2.10235e-67	0.993	0.981
1	ENSMUSG00000001128	Cfp	-0.478745	6.1213e-71	1.97626e-66	0.185	0.403
1	ENSMUSG00000030214	Plbd1	0.326624	5.13234e-70	1.65698e-65	0.963	0.903
1	ENSMUSG00000018920	Cxcl16	0.266689	5.14344e-70	1.66056e-65	0.116	0.028
1	ENSMUSG00000092341	Malat1	0.256731	3.55372e-69	1.14732e-64	1	0.997
1	ENSMUSG00000032231	Anxa2	-0.322056	1.43358e-67	4.62831e-63	0.936	0.96
1	ENSMUSG00000003814	Calr	0.43373	1.78907e-67	5.776e-63	0.855	0.73
1	ENSMUSG00000059325	Hopx	-0.496928	4.84918e-67	1.56556e-62	0.329	0.542
1	ENSMUSG00000002603	Tgfb1	0.351745	1.82025e-66	5.87669e-62	0.936	0.874
1	ENSMUSG00000021069	Pygl	-0.482341	3.30347e-66	1.06653e-61	0.382	0.582
1	ENSMUSG00000029322	Plac8	0.34314	3.43367e-65	1.10856e-60	0.999	0.993
1	ENSMUSG00000053318	Slamf8	0.36624	4.12338e-64	1.33123e-59	0.359	0.191
1	ENSMUSG00000018585	Atox1	0.319459	8.82424e-61	2.84891e-56	0.982	0.94
1	ENSMUSG00000059108	Ifitm6	-0.376658	1.7967e-60	5.80065e-56	0.894	0.945
1	ENSMUSG00000060063	Alox5ap	-0.251806	3.26241e-59	1.05327e-54	0.991	0.987
1	ENSMUSG00000030830	Itgal	0.261219	8.25053e-57	2.66368e-52	0.891	0.79
1	ENSMUSG00000021728	Emb	-0.336512	8.69102e-57	2.80589e-52	0.854	0.902
1	ENSMUSG00000022528	Hes1	0.349924	9.01705e-56	2.91115e-51	0.326	0.168
1	ENSMUSG00000079523	Tmsb10	-0.275193	5.44524e-55	1.758e-50	1	0.993
1	ENSMUSG00000020009	Ifngr1	0.281498	4.97439e-54	1.60598e-49	0.953	0.906
1	ENSMUSG00000004880	Lbr	-0.454959	8.43648e-54	2.72372e-49	0.423	0.598
1	ENSMUSG00000073412	Lst1	0.285631	1.59364e-53	5.14508e-49	0.988	0.964
1	ENSMUSG00000075705	Msrb1	-0.277739	1.50654e-52	4.86387e-48	0.974	0.978
1	ENSMUSG00000031444	F10	-0.428079	5.08688e-52	1.6423e-47	0.301	0.481
1	ENSMUSG00000017754	Pltp	0.33017	7.14256e-51	2.30597e-46	0.227	0.106
1	ENSMUSG00000026728	Vim	-0.280852	7.27458e-51	2.3486e-46	0.978	0.982
1	ENSMUSG00000033713	Foxn3	0.340685	2.05995e-50	6.65055e-46	0.678	0.531
1	ENSMUSG00000018819	Lsp1	-0.266073	9.90028e-50	3.19631e-45	0.972	0.982
1	ENSMUSG00000001467	Cyp51	0.321239	1.2877e-48	4.15735e-44	0.241	0.12
1	ENSMUSG00000052212	Cd177	-0.552326	1.76994e-48	5.71424e-44	0.319	0.484
1	ENSMUSG00000021190	Lgmn	0.287298	6.85585e-48	2.21341e-43	0.569	0.416
1	ENSMUSG00000028480	Glipr2	-0.381599	9.16581e-48	2.95918e-43	0.314	0.496
1	ENSMUSG00000018381	Abi3	0.325499	2.02269e-45	6.53026e-41	0.53	0.378
1	ENSMUSG00000059743	Fdps	0.386915	1.17361e-44	3.78898e-40	0.303	0.178
1	ENSMUSG00000007872	Id3	0.503968	1.41775e-44	4.57722e-40	0.287	0.158
1	ENSMUSG00000025026	Add3	-0.364931	5.36432e-44	1.73187e-39	0.698	0.822
1	ENSMUSG00000007891	Ctsd	-0.418061	7.70905e-44	2.48887e-39	0.476	0.628
1	ENSMUSG00000024011	Pi16	-0.346841	8.35233e-44	2.69655e-39	0.207	0.375
1	ENSMUSG00000056069	Otulinl	0.295114	5.30764e-43	1.71357e-38	0.792	0.673
1	ENSMUSG00000051682	Treml4	0.252322	8.49925e-43	2.74398e-38	0.275	0.146
1	ENSMUSG00000049327	Kmt5a	-0.374085	1.04247e-42	3.36561e-38	0.304	0.468
1	ENSMUSG00000099974	Bcl2a1d	0.317146	3.74936e-42	1.21048e-37	0.144	0.057
1	ENSMUSG00000021892	Sh3bp5	-0.386171	9.94046e-42	3.20928e-37	0.195	0.36
1	ENSMUSG00000024521	Pmaip1	0.316806	4.30827e-41	1.39092e-36	0.485	0.338
1	ENSMUSG00000020589	Fam49a	0.272091	5.11971e-41	1.6529e-36	0.754	0.619
1	ENSMUSG00000030413	Pglyrp1	-0.47463	6.41476e-41	2.07101e-36	0.08	0.212
1	ENSMUSG00000005087	Cd44	-0.326876	8.47865e-41	2.73733e-36	0.902	0.947
1	ENSMUSG00000021281	Tnfaip2	-0.369342	1.13184e-40	3.65414e-36	0.586	0.73
1	ENSMUSG00000044734	Serpinb1a	-0.277451	2.10982e-40	6.81156e-36	0.055	0.179
1	ENSMUSG00000106918	Mrpl33	-0.262245	3.09765e-40	1.00008e-35	0.945	0.946
1	ENSMUSG00000037710	Cisd1	-0.341756	4.84367e-40	1.56378e-35	0.225	0.384
1	ENSMUSG00000025804	Ccr1	-0.260457	1.52088e-38	4.91016e-34	0.054	0.174
1	ENSMUSG00000024338	Psmb8	0.26215	1.71266e-38	5.52933e-34	0.933	0.85
1	ENSMUSG00000026737	Pip4k2a	0.25932	1.91768e-38	6.19123e-34	0.806	0.714
1	ENSMUSG00000031146	Plp2	-0.327388	2.38093e-38	7.68682e-34	0.21	0.362
1	ENSMUSG00000028691	Prdx1	-0.269781	2.91227e-38	9.40226e-34	0.887	0.91
1	ENSMUSG00000070691	Runx3	0.304432	4.33833e-38	1.40063e-33	0.49	0.347
1	ENSMUSG00000023015	Racgap1	-0.339917	4.42413e-38	1.42833e-33	0.121	0.258
1	ENSMUSG00000026626	Ppp2r5a	-0.342349	9.54952e-38	3.08306e-33	0.72	0.817
1	ENSMUSG00000058794	Nfe2	-0.317933	1.10093e-37	3.55435e-33	0.253	0.417
1	ENSMUSG00000038147	Cd84	-0.366749	2.0423e-37	6.59357e-33	0.407	0.561
1	ENSMUSG00000055541	Lair1	0.303542	2.70983e-36	8.74869e-32	0.37	0.239
1	ENSMUSG00000045636	Mtus1	-0.342318	7.93323e-36	2.56124e-31	0.311	0.471
1	ENSMUSG00000027368	Dusp2	0.263805	1.39101e-35	4.49089e-31	0.422	0.277
1	ENSMUSG00000006589	Aprt	-0.315998	2.53316e-35	8.1783e-31	0.766	0.834
1	ENSMUSG00000031613	Hpgd	0.374363	3.173e-35	1.0244e-30	0.514	0.367
1	ENSMUSG00000066406	Akap13	-0.281001	4.83461e-35	1.56085e-30	0.865	0.906
1	ENSMUSG00000034165	Ccnd3	-0.315006	7.94325e-35	2.56448e-30	0.577	0.698
1	ENSMUSG00000019726	Lyst	-0.359993	9.67526e-35	3.12366e-30	0.307	0.455
1	ENSMUSG00000107355	AI839979	-0.336113	1.01237e-34	3.26844e-30	0.368	0.516
1	ENSMUSG00000037936	Scarb1	0.280904	1.10664e-34	3.57279e-30	0.578	0.458
1	ENSMUSG00000074677	Sirpb1c	0.259094	1.28446e-34	4.14689e-30	0.811	0.701
1	ENSMUSG00000031328	Flna	-0.259173	2.50598e-34	8.09056e-30	0.923	0.939
1	ENSMUSG00000028367	Txn1	-0.317854	7.58848e-34	2.44994e-29	0.82	0.853
1	ENSMUSG00000113010	Gm34084	0.260307	8.0791e-34	2.60834e-29	0.398	0.266
1	ENSMUSG00000078763	Slfn1	-0.432009	3.7644e-33	1.21534e-28	0.429	0.557
1	ENSMUSG00000068566	Myadm	-0.339969	4.53772e-33	1.465e-28	0.571	0.693
1	ENSMUSG00000050931	Sgms2	-0.289342	9.67942e-33	3.125e-28	0.131	0.264
1	ENSMUSG00000028961	Pgd	-0.297209	4.09499e-32	1.32207e-27	0.612	0.721
1	ENSMUSG00000026358	Rgs1	0.440709	4.8925e-32	1.57954e-27	0.323	0.207
1	ENSMUSG00000048970	C1galt1c1	-0.327739	5.5537e-32	1.79301e-27	0.213	0.349
1	ENSMUSG00000068220	Lgals1	-0.500878	7.07094e-32	2.28285e-27	0.752	0.785
1	ENSMUSG00000096472	Cdkn2d	-0.315288	2.4135e-31	7.79197e-27	0.328	0.471
1	ENSMUSG00000043336	Filip1l	0.262426	3.78955e-31	1.22346e-26	0.758	0.658
1	ENSMUSG00000038543	BC028528	0.270581	4.54155e-31	1.46624e-26	0.703	0.599
1	ENSMUSG00000090272	Mndal	-0.422892	3.33708e-30	1.07738e-25	0.609	0.695
1	ENSMUSG00000061981	Flot2	-0.261666	3.6718e-30	1.18544e-25	0.185	0.32
1	ENSMUSG00000051177	Plcb1	-0.272444	4.64793e-30	1.50059e-25	0.231	0.375
1	ENSMUSG00000015745	Plekho1	0.259593	6.8331e-30	2.20607e-25	0.687	0.587
1	ENSMUSG00000003382	Etv3	0.345049	7.46394e-30	2.40973e-25	0.316	0.209
1	ENSMUSG00000021182	Ccdc88c	-0.368131	1.00301e-29	3.23823e-25	0.493	0.63
1	ENSMUSG00000078783	Gm9733	0.290274	5.28367e-29	1.70583e-24	0.645	0.534
1	ENSMUSG00000056737	Capg	-0.269582	2.38898e-28	7.71281e-24	0.654	0.753
1	ENSMUSG00000030695	Aldoa - ENSMUSG00000030695	-0.274272	2.62889e-28	8.48738e-24	0.743	0.783
1	ENSMUSG00000021676	Iqgap2	-0.304142	2.79785e-28	9.03286e-24	0.384	0.519
1	ENSMUSG00000019122	Ccl9	-0.286306	2.84389e-28	9.18151e-24	0.89	0.907
1	ENSMUSG00000020638	Cmpk2	-0.296737	3.84926e-28	1.24273e-23	0.105	0.216
1	ENSMUSG00000022565	Plec	-0.294901	4.92247e-28	1.58922e-23	0.382	0.52
1	ENSMUSG00000058755	Osm	-0.3232	5.92478e-28	1.91281e-23	0.187	0.316
1	ENSMUSG00000042284	Itga1	-0.307165	6.00138e-28	1.93755e-23	0.147	0.268
1	ENSMUSG00000020275	Rel	0.283453	6.48664e-28	2.09421e-23	0.721	0.636
1	ENSMUSG00000030055	Rab43	0.260528	7.08155e-28	2.28628e-23	0.453	0.342
1	ENSMUSG00000038352	Arl5c	0.297216	2.12218e-27	6.85147e-23	0.59	0.483
1	ENSMUSG00000050552	Lamtor4	-0.25021	2.35978e-27	7.61856e-23	0.807	0.849
1	ENSMUSG00000024691	Fam111a	-0.293713	3.96682e-27	1.28069e-22	0.674	0.76
1	ENSMUSG00000003134	Tbc1d8	0.282012	5.4197e-27	1.74975e-22	0.277	0.18
1	ENSMUSG00000039997	Ifi203	-0.483784	1.54642e-26	4.99261e-22	0.62	0.697
1	ENSMUSG00000022586	Ly6i	0.277501	1.04762e-25	3.38225e-21	0.186	0.104
1	ENSMUSG00000079481	Nhsl2	-0.2983	1.10217e-25	3.55834e-21	0.362	0.494
1	ENSMUSG00000057729	Prtn3	-0.477138	1.35637e-25	4.37904e-21	0.133	0.239
1	ENSMUSG00000031304	Il2rg	0.258747	1.95079e-25	6.29812e-21	0.386	0.281
1	ENSMUSG00000058135	Gstm1	-0.277999	3.91151e-25	1.26283e-20	0.365	0.493
1	ENSMUSG00000040152	Thbs1	-0.571516	4.35812e-25	1.40702e-20	0.276	0.393
1	ENSMUSG00000023913	Pla2g7	0.294283	6.26685e-25	2.02325e-20	0.586	0.48
1	ENSMUSG00000021585	Cast	-0.273049	7.30084e-25	2.35707e-20	0.57	0.689
1	ENSMUSG00000030560	Ctsc	-0.263223	1.18045e-24	3.81109e-20	0.86	0.877
1	ENSMUSG00000037894	H2afz	-0.268452	1.18211e-24	3.81645e-20	0.995	0.982
1	ENSMUSG00000020315	Sptbn1	-0.271559	1.57118e-24	5.07255e-20	0.312	0.438
1	ENSMUSG00000013974	Mcemp1	-0.25776	1.61859e-24	5.22562e-20	0.596	0.69
1	ENSMUSG00000038212	Mfsd14b	-0.29253	2.36699e-24	7.64182e-20	0.378	0.503
1	ENSMUSG00000046908	Ltb4r1	-0.263434	3.41151e-24	1.1014e-19	0.281	0.408
1	ENSMUSG00000055044	Pdlim1	-0.257958	4.37462e-24	1.41235e-19	0.393	0.531
1	ENSMUSG00000028832	Stmn1	-0.631338	4.85794e-24	1.56839e-19	0.031	0.103
1	ENSMUSG00000035273	Hpse	0.276047	1.15122e-23	3.71671e-19	0.475	0.381
1	ENSMUSG00000001123	Lgals9	-0.309947	1.19926e-23	3.87182e-19	0.303	0.423
1	ENSMUSG00000115338	Pnp	-0.307997	1.44209e-23	4.65578e-19	0.701	0.746
1	ENSMUSG00000051439	Cd14	-0.265328	2.79477e-23	9.02293e-19	0.294	0.42
1	ENSMUSG00000027435	Cd93	0.288103	2.89354e-23	9.34178e-19	0.466	0.365
1	ENSMUSG00000001403	Ube2c	-0.408991	3.00718e-23	9.70868e-19	0.033	0.107
1	ENSMUSG00000011752	Pgam1	-0.276957	3.05267e-23	9.85553e-19	0.607	0.684
1	ENSMUSG00000051748	Wfdc21	-0.447929	4.00913e-23	1.29435e-18	0.044	0.121
1	ENSMUSG00000018983	E2f2	-0.256767	1.0736e-22	3.46613e-18	0.312	0.435
1	ENSMUSG00000043263	Ifi209	-0.40708	1.51278e-22	4.884e-18	0.571	0.646
1	ENSMUSG00000038633	Degs1	-0.324916	2.43329e-22	7.85587e-18	0.678	0.755
1	ENSMUSG00000089929	Bcl2a1b	0.424291	2.99369e-22	9.66512e-18	0.118	0.058
1	ENSMUSG00000024590	Lmnb1	-0.328354	3.55658e-22	1.14824e-17	0.132	0.227
1	ENSMUSG00000019528	Gyg	-0.252075	3.65191e-21	1.17902e-16	0.474	0.589
1	ENSMUSG00000021025	Nfkbia	0.275401	4.25767e-21	1.37459e-16	0.786	0.722
1	ENSMUSG00000022867	Usp25	-0.294615	4.27182e-21	1.37916e-16	0.45	0.56
1	ENSMUSG00000079017	Ifi27l2a	0.253773	4.4632e-21	1.44094e-16	0.9	0.86
1	ENSMUSG00000049744	Arhgap15	-0.278186	4.52825e-21	1.46195e-16	0.571	0.667
1	ENSMUSG00000024066	Xdh	-0.265555	1.26654e-20	4.08903e-16	0.658	0.734
1	ENSMUSG00000024679	Ms4a6d	0.261517	1.78486e-20	5.76243e-16	0.59	0.496
1	ENSMUSG00000031402	Mpp1	-0.261871	2.86435e-20	9.24756e-16	0.495	0.607
1	ENSMUSG00000028266	Lmo4	-0.256248	1.09145e-18	3.52375e-14	0.588	0.692
1	ENSMUSG00000022982	Sod1	-0.28682	1.47564e-18	4.76409e-14	0.611	0.688
1	ENSMUSG00000026822	Lcn2	-0.521132	3.04143e-18	9.81927e-14	0.139	0.227
1	ENSMUSG00000040253	Gbp7	-0.252772	7.47865e-18	2.41448e-13	0.137	0.224
1	ENSMUSG00000008730	Hipk1	-0.272061	7.64558e-18	2.46838e-13	0.506	0.606
1	ENSMUSG00000021068	Nin	-0.255491	1.81702e-17	5.86625e-13	0.485	0.582
1	ENSMUSG00000002992	Apoc2	-0.367788	3.28708e-17	1.06123e-12	0.415	0.504
1	ENSMUSG00000035385	Ccl2	-0.391479	5.87647e-17	1.89722e-12	0.219	0.311
1	ENSMUSG00000030921	Trim30a	-0.316493	2.53674e-16	8.18987e-12	0.553	0.627
1	ENSMUSG00000023048	Prr13	-0.256006	1.35976e-15	4.38999e-11	0.77	0.808
1	ENSMUSG00000040339	Fam102b	-0.25499	4.95703e-15	1.60038e-10	0.351	0.446
1	ENSMUSG00000092274	Neat1	-0.277292	6.85745e-15	2.21393e-10	0.803	0.85
1	ENSMUSG00000003038	Hmgn2	-0.375929	1.38134e-14	4.45967e-10	0.201	0.277
1	ENSMUSG00000028333	Anp32b	-0.277348	1.56836e-14	5.06345e-10	0.735	0.759
1	ENSMUSG00000029366	Dck	-0.271155	1.89532e-13	6.11905e-09	0.286	0.373
1	ENSMUSG00000073489	Ifi204	-0.351645	3.3641e-13	1.0861e-08	0.742	0.777
1	ENSMUSG00000074896	Ifit3	-0.344669	7.12869e-13	2.3015e-08	0.052	0.105
1	ENSMUSG00000036752	Tubb4b	-0.29737	2.46052e-12	7.94379e-08	0.169	0.24
1	ENSMUSG00000015568	Lpl	-0.308757	1.91906e-11	6.19568e-07	0.152	0.221
1	ENSMUSG00000026536	Ifi211	-0.32764	3.09734e-10	9.99978e-06	0.498	0.55
1	ENSMUSG00000041126	H2afv	-0.32306	3.19449e-10	1.03134e-05	0.401	0.452
1	ENSMUSG00000054404	Slfn5	-0.354771	5.11373e-10	1.65097e-05	0.725	0.729
1	ENSMUSG00000020641	Rsad2	-0.347847	1.33562e-08	0.000431203	0.084	0.129
1	ENSMUSG00000049932	H2afx	-0.264402	3.44913e-07	0.0111355	0.092	0.132
1	ENSMUSG00000038418	Egr1	-0.336945	4.17027e-07	0.0134637	0.125	0.17
1	ENSMUSG00000094777	Hist1h2ap	-0.771978	3.31712e-06	0.107093	0.414	0.465
1	ENSMUSG00000058773	Hist1h1b	-0.522835	3.79368e-06	0.122479	0.155	0.198
1	ENSMUSG00000047945	Marcksl1	0.264219	1.58016e-05	0.510156	0.178	0.145
1	ENSMUSG00000069272	Hist1h2ae	-0.513439	1.59402e-05	0.514629	0.202	0.245
1	ENSMUSG00000005413	Hmox1	-0.322146	1.6614e-05	0.536382	0.294	0.347
1	ENSMUSG00000056054	S100a8	-1.27815	1.97181e-05	0.636598	0.735	0.732
1	ENSMUSG00000078920	Ifi47	-0.25519	2.95361e-05	0.953572	0.314	0.356
1	ENSMUSG00000035692	Isg15	-0.268886	0.0103301	1	0.261	0.282
1	ENSMUSG00000056071	S100a9	-0.938989	0.300283	1	0.705	0.711
1	ENSMUSG00000023004	Tuba1b	-0.25297	0.517258	1	0.509	0.504
1	ENSMUSG00000032484	Ngp	-0.421287	0.524375	1	0.229	0.223
1	ENSMUSG00000038357	Camp	-0.284222	0.645046	1	0.269	0.284

## Sheet: Markers_cluster 2
cluster	gene	symbol	avg_log2FC	p_val	p_val_adj	pct.1	pct.2
2	ENSMUSG00000026193	Fn1	0.7086	1.98861e-188	6.42024e-184	0.997	0.895
2	ENSMUSG00000039109	F13a1	0.650551	8.26079e-186	2.66699e-181	0.995	0.861
2	ENSMUSG00000050335	Lgals3	0.397556	7.37643e-160	2.38148e-155	1	0.98
2	ENSMUSG00000001025	S100a6	0.379153	1.42869e-155	4.61253e-151	1	0.991
2	ENSMUSG00000069662	Marcks	-0.962879	3.09091e-154	9.97899e-150	0.66	0.846
2	ENSMUSG00000024610	Cd74	-2.83976	3.64539e-137	1.17692e-132	0.44	0.671
2	ENSMUSG00000068220	Lgals1	0.603329	1.23693e-136	3.99342e-132	0.953	0.759
2	ENSMUSG00000069516	Lyz2	0.351331	1.78585e-136	5.76562e-132	1	1
2	ENSMUSG00000008540	Mgst1	0.478381	3.60233e-115	1.16301e-110	0.978	0.836
2	ENSMUSG00000041959	S100a10	0.485387	3.9147e-114	1.26386e-109	0.992	0.863
2	ENSMUSG00000026395	Ptprc	-0.420934	1.23309e-108	3.98104e-104	0.999	0.996
2	ENSMUSG00000022584	Ly6c2	0.472192	4.60613e-108	1.48709e-103	0.994	0.901
2	ENSMUSG00000027907	S100a11	0.49969	1.54716e-104	4.99499e-100	0.988	0.894
2	ENSMUSG00000079523	Tmsb10	0.332964	8.10819e-102	2.61773e-97	1	0.993
2	ENSMUSG00000030830	Itgal	-0.901589	1.11901e-97	3.61272e-93	0.698	0.818
2	ENSMUSG00000060802	B2m	-0.364197	3.3688e-93	1.08762e-88	0.999	0.998
2	ENSMUSG00000004207	Psap	-0.355737	7.7442e-93	2.50022e-88	1	1
2	ENSMUSG00000029322	Plac8	-0.555777	6.53495e-92	2.10981e-87	1	0.994
2	ENSMUSG00000017002	Slpi	0.600278	4.15035e-88	1.33994e-83	0.697	0.443
2	ENSMUSG00000019505	Ubb	0.332309	8.98506e-84	2.90083e-79	1	0.963
2	ENSMUSG00000042249	Grk3	-0.769752	2.7724e-83	8.95068e-79	0.208	0.447
2	ENSMUSG00000032915	Adgre4	-0.854179	8.00291e-83	2.58374e-78	0.17	0.406
2	ENSMUSG00000073421	H2-Ab1	-2.2836	8.71754e-83	2.81446e-78	0.161	0.385
2	ENSMUSG00000061232	H2-K1	-0.513686	7.86498e-81	2.53921e-76	0.981	0.979
2	ENSMUSG00000001020	S100a4	0.262681	9.679e-81	3.12486e-76	1	0.993
2	ENSMUSG00000056737	Capg	0.434609	1.97779e-78	6.38529e-74	0.913	0.718
2	ENSMUSG00000026581	Sell	0.42121	2.66286e-77	8.59706e-73	0.826	0.581
2	ENSMUSG00000031722	Hp	0.407633	1.23519e-74	3.98781e-70	0.982	0.85
2	ENSMUSG00000025283	Sat1	-0.61604	1.55265e-73	5.01275e-69	0.98	0.982
2	ENSMUSG00000036594	H2-Aa	-2.39883	1.82442e-72	5.89014e-68	0.151	0.355
2	ENSMUSG00000005800	Mmp8	0.438709	2.14911e-72	6.93839e-68	0.658	0.406
2	ENSMUSG00000021728	Emb	0.345329	7.33279e-72	2.36739e-67	0.986	0.884
2	ENSMUSG00000020681	Ace	-0.894858	1.93416e-71	6.24444e-67	0.046	0.248
2	ENSMUSG00000021614	Vcan	0.614562	1.66694e-67	5.38173e-63	0.59	0.382
2	ENSMUSG00000002985	Apoe	-1.07221	2.23161e-66	7.20474e-62	0.714	0.804
2	ENSMUSG00000038811	Gngt2	-0.77078	1.10006e-65	3.55154e-61	0.72	0.801
2	ENSMUSG00000053317	Sec61b	0.296444	2.50539e-62	8.08866e-58	0.995	0.946
2	ENSMUSG00000037710	Cisd1	0.365073	6.77985e-61	2.18888e-56	0.56	0.337
2	ENSMUSG00000001128	Cfp	0.365546	8.58302e-60	2.77103e-55	0.573	0.347
2	ENSMUSG00000060586	H2-Eb1	-1.63427	1.10608e-58	3.57097e-54	0.057	0.233
2	ENSMUSG00000024659	Anxa1	0.375061	8.4378e-58	2.72414e-53	0.909	0.75
2	ENSMUSG00000028691	Prdx1	0.31305	1.3101e-57	4.22964e-53	0.983	0.897
2	ENSMUSG00000024164	C3	0.364375	1.42155e-56	4.58948e-52	0.908	0.755
2	ENSMUSG00000024953	Prdx5	0.27368	1.81502e-56	5.8598e-52	0.999	0.964
2	ENSMUSG00000024621	Csf1r	-0.414745	7.45095e-55	2.40554e-50	0.919	0.927
2	ENSMUSG00000014313	Cox6c	0.274741	1.14391e-53	3.6931e-49	0.992	0.932
2	ENSMUSG00000073411	H2-D1	-0.293806	6.31561e-52	2.03899e-47	0.999	0.989
2	ENSMUSG00000050552	Lamtor4	0.323895	2.77684e-51	8.96503e-47	0.945	0.831
2	ENSMUSG00000042284	Itga1	0.350692	4.66625e-51	1.5065e-46	0.411	0.231
2	ENSMUSG00000023913	Pla2g7	-0.625875	2.17363e-50	7.01757e-46	0.355	0.512
2	ENSMUSG00000021676	Iqgap2	0.351867	1.32317e-48	4.27187e-44	0.683	0.477
2	ENSMUSG00000092341	Malat1	-0.32342	3.22901e-48	1.04249e-43	1	0.997
2	ENSMUSG00000028599	Tnfrsf1b	-0.51234	4.2995e-48	1.38809e-43	0.737	0.8
2	ENSMUSG00000106918	Mrpl33	0.280242	4.66573e-47	1.50633e-42	0.99	0.94
2	ENSMUSG00000057666	Gapdh	0.252176	1.70152e-45	5.49337e-41	0.995	0.948
2	ENSMUSG00000052336	Cx3cr1	-0.482514	2.33572e-45	7.54087e-41	0.65	0.751
2	ENSMUSG00000107355	AI839979	0.329652	7.67696e-43	2.47851e-38	0.662	0.474
2	ENSMUSG00000051682	Treml4	-0.456149	1.31736e-42	4.2531e-38	0.042	0.179
2	ENSMUSG00000000594	Gm2a	-0.35038	2.22544e-42	7.18482e-38	0.954	0.948
2	ENSMUSG00000026737	Pip4k2a	-0.446966	2.77455e-42	8.95762e-38	0.654	0.736
2	ENSMUSG00000024397	Aif1	-0.602238	1.10066e-41	3.55349e-37	0.372	0.511
2	ENSMUSG00000024521	Pmaip1	-0.544424	1.80727e-41	5.83479e-37	0.217	0.376
2	ENSMUSG00000055541	Lair1	-0.506146	3.75717e-41	1.213e-36	0.12	0.274
2	ENSMUSG00000059325	Hopx	0.306143	3.81685e-41	1.23227e-36	0.688	0.491
2	ENSMUSG00000022504	Ciita	-0.414285	4.13204e-41	1.33403e-36	0.042	0.177
2	ENSMUSG00000068798	Rap1a	-0.375321	6.06717e-41	1.95879e-36	0.888	0.889
2	ENSMUSG00000022528	Hes1	-0.563349	6.21977e-41	2.00805e-36	0.063	0.206
2	ENSMUSG00000020577	Tspan13	-0.562472	6.32753e-41	2.04284e-36	0.342	0.479
2	ENSMUSG00000027398	Il1b	-0.875439	7.1816e-41	2.31858e-36	0.195	0.35
2	ENSMUSG00000032294	Pkm	0.25357	7.94696e-41	2.56568e-36	0.963	0.875
2	ENSMUSG00000030695	Aldoa - ENSMUSG00000030695	0.278964	8.74797e-41	2.82428e-36	0.899	0.762
2	ENSMUSG00000022148	Fyb	-0.37446	1.59745e-40	5.15737e-36	0.91	0.912
2	ENSMUSG00000026107	Nabp1	-0.523661	1.172e-38	3.78379e-34	0.216	0.365
2	ENSMUSG00000044786	Zfp36	-0.389696	2.69906e-38	8.71391e-34	0.989	0.974
2	ENSMUSG00000022587	Ly6e	-0.255477	4.16894e-38	1.34594e-33	0.997	0.986
2	ENSMUSG00000002603	Tgfb1	-0.360839	5.80595e-38	1.87445e-33	0.88	0.883
2	ENSMUSG00000008496	Pou2f2	-0.506868	2.99341e-37	9.66422e-33	0.769	0.821
2	ENSMUSG00000046031	Calhm6	-0.466118	7.07322e-37	2.28359e-32	0.15	0.295
2	ENSMUSG00000020589	Fam49a	-0.484118	1.25635e-36	4.05612e-32	0.56	0.647
2	ENSMUSG00000030793	Pycard	0.291613	1.8936e-36	6.11348e-32	0.899	0.761
2	ENSMUSG00000021948	Prkcd	-0.428613	1.93086e-36	6.23378e-32	0.831	0.857
2	ENSMUSG00000026832	Cytip	-0.345099	5.74461e-35	1.85465e-30	0.93	0.929
2	ENSMUSG00000070394	Tmem256	0.276062	6.27584e-35	2.02616e-30	0.819	0.663
2	ENSMUSG00000005054	Cstb	0.282049	7.01009e-35	2.26321e-30	0.8	0.637
2	ENSMUSG00000025017	Pik3ap1	-0.436084	8.54812e-35	2.75976e-30	0.165	0.3
2	ENSMUSG00000027368	Dusp2	-0.507846	9.14312e-35	2.95186e-30	0.166	0.313
2	ENSMUSG00000064254	Ethe1	0.280783	2.88651e-34	9.31911e-30	0.671	0.493
2	ENSMUSG00000031633	Slc25a4	0.284834	3.35214e-34	1.08224e-29	0.589	0.418
2	ENSMUSG00000079547	H2-DMb1	-0.631604	7.46428e-34	2.40984e-29	0.328	0.444
2	ENSMUSG00000024190	Dusp1	-0.442662	1.01601e-33	3.28017e-29	0.99	0.963
2	ENSMUSG00000006589	Aprt	0.262982	5.02999e-33	1.62393e-28	0.931	0.811
2	ENSMUSG00000028788	Ptp4a2	-0.32433	5.60265e-31	1.80881e-26	0.897	0.909
2	ENSMUSG00000023034	Nr4a1	-0.568921	1.02902e-30	3.32219e-26	0.757	0.795
2	ENSMUSG00000020077	Srgn	-0.296675	2.31177e-30	7.46355e-26	0.963	0.945
2	ENSMUSG00000044229	Nxpe4	-0.4034	1.86401e-29	6.01797e-25	0.299	0.427
2	ENSMUSG00000028581	Laptm5	-0.2521	8.59674e-29	2.77546e-24	0.998	0.995
2	ENSMUSG00000025743	Sdc3	-0.445741	1.416e-28	4.57155e-24	0.199	0.324
2	ENSMUSG00000006611	Hfe	-0.381199	3.11825e-28	1.00673e-23	0.183	0.307
2	ENSMUSG00000021957	Tkt	-0.314204	3.63101e-28	1.17227e-23	0.897	0.891
2	ENSMUSG00000036478	Btg1	-0.34831	6.71075e-28	2.16657e-23	0.997	0.992
2	ENSMUSG00000072596	Ear2	-0.545336	1.41064e-27	4.55425e-23	0.113	0.229
2	ENSMUSG00000044811	Cd300c2	-0.41922	2.29809e-27	7.4194e-23	0.509	0.59
2	ENSMUSG00000073412	Lst1	-0.266048	4.46882e-27	1.44276e-22	0.987	0.965
2	ENSMUSG00000020272	Stk10	-0.412395	1.29221e-26	4.17189e-22	0.567	0.639
2	ENSMUSG00000018381	Abi3	-0.367546	9.55863e-26	3.086e-21	0.301	0.411
2	ENSMUSG00000038179	Slamf7	-0.250631	1.32076e-25	4.26408e-21	0.018	0.102
2	ENSMUSG00000059456	Ptk2b	-0.386712	2.00839e-25	6.4841e-21	0.345	0.453
2	ENSMUSG00000031207	Msn	-0.265775	1.26617e-24	4.08782e-20	0.966	0.961
2	ENSMUSG00000071637	Cebpd	0.251382	1.61902e-24	5.22701e-20	0.627	0.484
2	ENSMUSG00000020120	Plek	-0.433213	2.45331e-24	7.9205e-20	0.602	0.654
2	ENSMUSG00000032193	Ldlr	-0.460611	2.5299e-24	8.16777e-20	0.448	0.537
2	ENSMUSG00000033161	Atp1a1	-0.383525	3.1388e-24	1.01336e-19	0.64	0.686
2	ENSMUSG00000024014	Pim1	-0.354786	4.88265e-24	1.57636e-19	0.943	0.935
2	ENSMUSG00000030214	Plbd1	-0.280719	1.84552e-23	5.95825e-19	0.919	0.911
2	ENSMUSG00000054203	Ifi205	-0.329666	2.52418e-23	8.1493e-19	0.046	0.135
2	ENSMUSG00000028874	Fgr	-0.321687	2.76302e-23	8.92041e-19	0.731	0.752
2	ENSMUSG00000021127	Zfp36l1	-0.537167	3.49435e-23	1.12815e-18	0.178	0.29
2	ENSMUSG00000024174	Pot1b	-0.354052	4.82838e-23	1.55884e-18	0.309	0.418
2	ENSMUSG00000027639	Samhd1	-0.282989	7.26857e-23	2.34666e-18	0.99	0.979
2	ENSMUSG00000040616	Tmem51	-0.334247	8.83678e-23	2.85296e-18	0.213	0.319
2	ENSMUSG00000074896	Ifit3	-0.426094	1.08463e-22	3.50174e-18	0.027	0.106
2	ENSMUSG00000023367	Tmem176a	-0.501817	1.46759e-22	4.73812e-18	0.336	0.442
2	ENSMUSG00000028163	Nfkb1	-0.378068	1.7358e-22	5.60405e-18	0.695	0.723
2	ENSMUSG00000074677	Sirpb1c	-0.332207	2.27202e-22	7.33521e-18	0.684	0.72
2	ENSMUSG00000003283	Hck	-0.297627	3.34699e-22	1.08058e-17	0.737	0.757
2	ENSMUSG00000018654	Ikzf1	-0.367872	6.8507e-22	2.21175e-17	0.594	0.653
2	ENSMUSG00000016528	Mapkapk2	-0.303138	1.45351e-21	4.69264e-17	0.738	0.763
2	ENSMUSG00000007613	Tgfbr1	-0.3226	5.50509e-21	1.77732e-16	0.2	0.303
2	ENSMUSG00000021270	Hsp90aa1	-0.350488	5.994e-21	1.93516e-16	0.752	0.748
2	ENSMUSG00000052681	Rap1b	-0.286191	9.29197e-21	2.99991e-16	0.987	0.979
2	ENSMUSG00000054717	Hmgb2	-0.26522	9.46128e-21	3.05457e-16	0.974	0.887
2	ENSMUSG00000059089	Fcgr4	-0.323148	1.80467e-20	5.82637e-16	0.057	0.141
2	ENSMUSG00000032841	Prr5l	-0.300105	9.22929e-20	2.97968e-15	0.129	0.222
2	ENSMUSG00000025314	Ptprj	-0.329102	1.12994e-19	3.648e-15	0.427	0.506
2	ENSMUSG00000026786	Apbb1ip	-0.280723	1.94545e-19	6.28087e-15	0.786	0.807
2	ENSMUSG00000022586	Ly6i	-0.28053	4.8844e-19	1.57693e-14	0.047	0.124
2	ENSMUSG00000029810	Tmem176b	-0.448384	5.38481e-19	1.73849e-14	0.463	0.546
2	ENSMUSG00000034765	Dusp5	-0.3682	5.59469e-19	1.80625e-14	0.105	0.194
2	ENSMUSG00000020641	Rsad2	-0.460924	1.3222e-18	4.26872e-14	0.054	0.132
2	ENSMUSG00000020009	Ifngr1	-0.271286	2.53203e-18	8.17466e-14	0.928	0.91
2	ENSMUSG00000056708	Ier5	-0.311152	2.94934e-18	9.52195e-14	0.848	0.847
2	ENSMUSG00000033355	Rtp4	-0.355911	3.30103e-18	1.06574e-13	0.185	0.276
2	ENSMUSG00000017754	Pltp	-0.262677	3.66934e-18	1.18465e-13	0.054	0.131
2	ENSMUSG00000030187	Klra2	-0.335312	4.57547e-18	1.47719e-13	0.597	0.638
2	ENSMUSG00000000787	Ddx3x	-0.314999	5.32433e-18	1.71896e-13	0.768	0.784
2	ENSMUSG00000021451	Sema4d	-0.31243	1.23754e-17	3.99539e-13	0.451	0.521
2	ENSMUSG00000043832	Clec4a3	-0.255257	1.85277e-17	5.98168e-13	0.882	0.873
2	ENSMUSG00000005583	Mef2c	-0.365647	2.18454e-17	7.05278e-13	0.532	0.599
2	ENSMUSG00000027087	Itgav	-0.28099	3.30665e-17	1.06755e-12	0.172	0.261
2	ENSMUSG00000022876	Samsn1	-0.319205	3.87981e-17	1.2526e-12	0.546	0.605
2	ENSMUSG00000029063	Nadk	-0.269839	5.74392e-17	1.85442e-12	0.808	0.809
2	ENSMUSG00000051457	Spn	-0.409236	9.50486e-17	3.06864e-12	0.27	0.356
2	ENSMUSG00000049037	Clec4a1	-0.281149	2.44638e-16	7.89815e-12	0.792	0.795
2	ENSMUSG00000021190	Lgmn	-0.363509	2.72174e-16	8.78715e-12	0.372	0.445
2	ENSMUSG00000029254	Stap1	-0.327293	6.22929e-16	2.01113e-11	0.187	0.272
2	ENSMUSG00000040659	Efhd2	-0.293743	7.02152e-16	2.2669e-11	0.748	0.753
2	ENSMUSG00000034557	Zfyve9	-0.293007	8.37358e-16	2.70341e-11	0.349	0.425
2	ENSMUSG00000021939	Ctsb	-0.282227	2.00706e-15	6.4798e-11	0.98	0.97
2	ENSMUSG00000015755	Tab2	-0.341511	6.26092e-15	2.02134e-10	0.671	0.706
2	ENSMUSG00000030199	Etv6	-0.25914	1.07637e-14	3.47506e-10	0.293	0.372
2	ENSMUSG00000056069	Otulinl	-0.258646	1.52138e-14	4.91176e-10	0.656	0.694
2	ENSMUSG00000029992	Gfpt1	-0.313445	1.53356e-14	4.95108e-10	0.208	0.286
2	ENSMUSG00000040435	Ppp1r15a	-0.321252	2.26604e-14	7.3159e-10	0.593	0.626
2	ENSMUSG00000045382	Cxcr4	-0.309768	2.82176e-14	9.11006e-10	0.351	0.422
2	ENSMUSG00000026104	Stat1	-0.355124	3.02732e-14	9.77371e-10	0.554	0.602
2	ENSMUSG00000033713	Foxn3	-0.334515	3.0825e-14	9.95184e-10	0.522	0.555
2	ENSMUSG00000025809	Itgb1	-0.265041	3.30912e-14	1.06835e-09	0.647	0.671
2	ENSMUSG00000021025	Nfkbia	-0.380086	4.5003e-14	1.45292e-09	0.71	0.733
2	ENSMUSG00000044583	Tlr7	-0.293664	6.71614e-14	2.16831e-09	0.391	0.448
2	ENSMUSG00000025498	Irf7	-0.438596	8.14878e-14	2.63084e-09	0.371	0.433
2	ENSMUSG00000020275	Rel	-0.365136	9.52483e-14	3.07509e-09	0.622	0.651
2	ENSMUSG00000004952	Rasa4	-0.269001	1.166e-13	3.76443e-09	0.226	0.306
2	ENSMUSG00000026656	Fcgr2b	-0.289152	1.19372e-13	3.85393e-09	0.565	0.605
2	ENSMUSG00000034641	Cd300ld	-0.263569	1.33049e-13	4.29549e-09	0.135	0.211
2	ENSMUSG00000043336	Filip1l	-0.263409	1.47921e-13	4.77562e-09	0.633	0.677
2	ENSMUSG00000002699	Lcp2	-0.258407	2.45371e-13	7.92181e-09	0.63	0.662
2	ENSMUSG00000004709	Cd244a	-0.274022	2.53101e-13	8.17137e-09	0.352	0.423
2	ENSMUSG00000113010	Gm34084	-0.273838	7.60961e-13	2.45676e-08	0.22	0.292
2	ENSMUSG00000029561	Oasl2	-0.332606	8.19569e-13	2.64598e-08	0.275	0.347
2	ENSMUSG00000022463	Srebf2	-0.250419	1.3651e-12	4.40721e-08	0.244	0.317
2	ENSMUSG00000061665	Cd2ap	-0.259673	2.7256e-12	8.79959e-08	0.703	0.726
2	ENSMUSG00000038518	Jarid2	-0.255396	2.76262e-12	8.91913e-08	0.567	0.607
2	ENSMUSG00000038352	Arl5c	-0.278373	5.01044e-12	1.61762e-07	0.454	0.503
2	ENSMUSG00000035692	Isg15	-0.477589	5.84137e-12	1.88589e-07	0.221	0.286
2	ENSMUSG00000009585	Apobec3	-0.254991	7.13608e-12	2.30388e-07	0.265	0.331
2	ENSMUSG00000028270	Gbp2	-0.375096	7.43565e-12	2.4006e-07	0.143	0.21
2	ENSMUSG00000030103	Bhlhe40	-0.310471	1.22168e-11	3.94418e-07	0.137	0.201
2	ENSMUSG00000070868	Skint3	-0.295971	1.79931e-11	5.80909e-07	0.165	0.234
2	ENSMUSG00000028793	Rnf19b	-0.289105	1.86819e-11	6.03144e-07	0.438	0.48
2	ENSMUSG00000020340	Cyfip2	-0.270479	3.60575e-11	1.16412e-06	0.144	0.208
2	ENSMUSG00000090877	Hspa1b	-0.390167	3.75565e-11	1.21251e-06	0.174	0.244
2	ENSMUSG00000024750	Zfand5	-0.252076	5.00443e-11	1.61568e-06	0.742	0.75
2	ENSMUSG00000091649	Phf11b	-0.276442	2.81218e-10	9.07912e-06	0.204	0.266
2	ENSMUSG00000032688	Malt1	-0.306842	3.25453e-10	1.05072e-05	0.485	0.532
2	ENSMUSG00000075010	AW112010	-0.361869	3.53954e-10	1.14274e-05	0.292	0.353
2	ENSMUSG00000021298	Gpr132	-0.261828	3.56588e-10	1.15124e-05	0.307	0.361
2	ENSMUSG00000006362	Cbfa2t3	-0.283097	7.23065e-10	2.33442e-05	0.539	0.571
2	ENSMUSG00000024063	Lbh	-0.293993	8.47582e-10	2.73642e-05	0.379	0.43
2	ENSMUSG00000078920	Ifi47	-0.387874	1.08095e-09	3.48985e-05	0.306	0.356
2	ENSMUSG00000000346	Dazap2	-0.267557	1.17083e-09	3.78003e-05	0.956	0.95
2	ENSMUSG00000035356	Nfkbiz	-0.34529	3.50931e-09	0.000113298	0.451	0.488
2	ENSMUSG00000052837	Junb	-0.264549	3.85061e-09	0.000124317	0.997	0.978
2	ENSMUSG00000028525	Pde4b	-0.270639	9.48643e-09	0.000306269	0.412	0.457
2	ENSMUSG00000040809	Chil3	0.293827	1.58636e-08	0.000512158	0.746	0.698
2	ENSMUSG00000043953	Ccrl2	-0.293521	2.0734e-08	0.000669399	0.253	0.305
2	ENSMUSG00000034422	Parp14	-0.254808	2.81001e-08	0.000907211	0.411	0.452
2	ENSMUSG00000037649	H2-DMa	-0.276755	3.35273e-08	0.00108243	0.792	0.755
2	ENSMUSG00000056071	S100a9	-0.856446	4.99523e-08	0.00161271	0.699	0.712
2	ENSMUSG00000074272	Ceacam1	-0.30712	7.93451e-08	0.00256166	0.431	0.455
2	ENSMUSG00000073489	Ifi204	-0.318264	1.77898e-07	0.00574343	0.79	0.77
2	ENSMUSG00000070327	Rnf213	-0.256301	2.21606e-07	0.00715455	0.546	0.564
2	ENSMUSG00000053819	Camk2d	-0.25364	2.71721e-07	0.00877251	0.51	0.545
2	ENSMUSG00000032661	Oas3	-0.26805	4.46061e-07	0.0144011	0.242	0.284
2	ENSMUSG00000003032	Klf4	-0.258519	7.61551e-07	0.0245867	0.907	0.875
2	ENSMUSG00000014846	Tppp3	-0.317381	2.26216e-06	0.0730338	0.466	0.488
2	ENSMUSG00000032501	Trib1	-0.274424	3.65621e-06	0.118041	0.547	0.557
2	ENSMUSG00000019850	Tnfaip3	-0.268366	4.20785e-06	0.135851	0.402	0.433
2	ENSMUSG00000026536	Ifi211	-0.304929	6.63901e-06	0.214341	0.533	0.544
2	ENSMUSG00000026358	Rgs1	-0.317341	1.34481e-05	0.434172	0.184	0.228
2	ENSMUSG00000091971	Hspa1a	-0.325538	1.64995e-05	0.532687	0.262	0.304
2	ENSMUSG00000029366	Dck	-0.252077	1.8101e-05	0.58439	0.334	0.365
2	ENSMUSG00000046718	Bst2	-0.280438	2.00271e-05	0.646576	0.604	0.605
2	ENSMUSG00000007872	Id3	-0.251707	2.16742e-05	0.699751	0.141	0.18
2	ENSMUSG00000047945	Marcksl1	-0.254412	2.52086e-05	0.813861	0.116	0.154
2	ENSMUSG00000038418	Egr1	-0.315206	8.51659e-05	1	0.13	0.168
2	ENSMUSG00000069272	Hist1h2ae	-0.348592	0.000244145	1	0.29	0.233
2	ENSMUSG00000049932	H2afx	-0.255967	0.000442541	1	0.102	0.129
2	ENSMUSG00000054404	Slfn5	-0.311566	0.000519865	1	0.774	0.723
2	ENSMUSG00000026238	Ptma	-0.264444	0.00058807	1	0.999	0.992
2	ENSMUSG00000019970	Sgk1	-0.286521	0.000725395	1	0.407	0.419
2	ENSMUSG00000094777	Hist1h2ap	-0.57443	0.000838705	1	0.53	0.449
2	ENSMUSG00000056054	S100a8	-0.791141	0.0010352	1	0.739	0.732
2	ENSMUSG00000005413	Hmox1	-0.456227	0.00223764	1	0.329	0.341
2	ENSMUSG00000032484	Ngp	-0.506282	0.00224187	1	0.199	0.227
2	ENSMUSG00000023004	Tuba1b	-0.352947	0.00308612	1	0.53	0.501
2	ENSMUSG00000001525	Tubb5	-0.289327	0.0174037	1	0.578	0.543
2	ENSMUSG00000074622	Mafb	-0.268955	0.0237195	1	0.538	0.541
2	ENSMUSG00000058773	Hist1h1b	-0.39767	0.0690834	1	0.217	0.189
2	ENSMUSG00000038357	Camp	-0.328915	0.306965	1	0.278	0.282

## Sheet:  Markers_cluster 3
cluster	gene	symbol	avg_log2FC	p_val	p_val_adj	pct.1	pct.2
3	ENSMUSG00000054404	Slfn5	0.717897	4.94106e-192	1.59522e-187	0.949	0.702
3	ENSMUSG00000073489	Ifi204	0.591873	1.08005e-162	3.48693e-158	0.953	0.75
3	ENSMUSG00000039997	Ifi203	0.637559	8.22848e-153	2.65657e-148	0.915	0.659
3	ENSMUSG00000078763	Slfn1	0.684874	1.02445e-152	3.30743e-148	0.814	0.506
3	ENSMUSG00000026536	Ifi211	0.574978	6.16566e-145	1.99058e-140	0.826	0.508
3	ENSMUSG00000043263	Ifi209	0.602848	1.31887e-133	4.25798e-129	0.866	0.608
3	ENSMUSG00000030921	Trim30a	0.550282	4.23349e-122	1.36678e-117	0.853	0.588
3	ENSMUSG00000090272	Mndal	0.532323	1.03696e-111	3.34784e-107	0.884	0.659
3	ENSMUSG00000029561	Oasl2	0.443647	6.43985e-98	2.07911e-93	0.591	0.308
3	ENSMUSG00000073490	Ifi207	0.501391	5.71832e-95	1.84616e-90	0.856	0.662
3	ENSMUSG00000078920	Ifi47	0.408682	1.95876e-83	6.32385e-79	0.578	0.323
3	ENSMUSG00000033355	Rtp4	0.436615	9.68959e-80	3.12828e-75	0.472	0.241
3	ENSMUSG00000070327	Rnf213	0.452955	3.04197e-79	9.82101e-75	0.763	0.537
3	ENSMUSG00000025498	Irf7	0.332561	5.36991e-75	1.73368e-70	0.645	0.4
3	ENSMUSG00000008540	Mgst1	0.384048	1.94642e-68	6.28403e-64	0.96	0.839
3	ENSMUSG00000024610	Cd74	-2.22345	6.4709e-68	2.08913e-63	0.516	0.661
3	ENSMUSG00000026581	Sell	0.434478	1.80911e-67	5.84072e-63	0.807	0.584
3	ENSMUSG00000024675	Ms4a4c	0.381926	2.22599e-64	7.1866e-60	0.949	0.84
3	ENSMUSG00000021250	Fos	0.338601	5.9893e-64	1.93365e-59	0.999	0.979
3	ENSMUSG00000036594	H2-Aa	-2.18739	2.45368e-62	7.9217e-58	0.155	0.354
3	ENSMUSG00000026193	Fn1	0.358026	1.94452e-61	6.27787e-57	0.992	0.896
3	ENSMUSG00000026728	Vim	0.305536	3.03122e-59	9.78628e-55	0.999	0.979
3	ENSMUSG00000032661	Oas3	0.346442	3.26936e-57	1.05551e-52	0.456	0.258
3	ENSMUSG00000027514	Zbp1	0.341099	8.37759e-57	2.7047e-52	0.708	0.501
3	ENSMUSG00000026222	Sp100	0.353381	2.38104e-56	7.68719e-52	0.859	0.729
3	ENSMUSG00000115338	Pnp	0.3696	3.60177e-55	1.16283e-50	0.87	0.724
3	ENSMUSG00000034422	Parp14	0.362083	1.27261e-54	4.10863e-50	0.632	0.425
3	ENSMUSG00000037849	Ifi206	0.297628	1.62371e-54	5.24215e-50	0.28	0.126
3	ENSMUSG00000073421	H2-Ab1	-2.03341	2.52412e-54	8.14911e-50	0.201	0.38
3	ENSMUSG00000040483	Xaf1	0.332237	1.12055e-52	3.61769e-48	0.544	0.345
3	ENSMUSG00000005800	Mmp8	0.389996	3.37574e-49	1.08986e-44	0.614	0.412
3	ENSMUSG00000026104	Stat1	0.332654	1.04878e-48	3.38598e-44	0.765	0.576
3	ENSMUSG00000060586	H2-Eb1	-1.57342	1.95432e-48	6.30953e-44	0.07	0.231
3	ENSMUSG00000047735	Samd9l	0.318208	4.17983e-47	1.34946e-42	0.589	0.395
3	ENSMUSG00000073491	Ifi213	0.259586	1.52357e-46	4.91885e-42	0.329	0.168
3	ENSMUSG00000020681	Ace	-0.76991	2.6635e-45	8.59912e-41	0.084	0.243
3	ENSMUSG00000057596	Trim30d	0.295932	1.01175e-44	3.26645e-40	0.419	0.245
3	ENSMUSG00000001123	Lgals9	0.333404	2.66008e-43	8.58808e-39	0.563	0.387
3	ENSMUSG00000069833	Ahnak	0.259026	2.86027e-42	9.23437e-38	0.999	0.979
3	ENSMUSG00000039109	F13a1	0.299428	3.98667e-42	1.2871e-37	0.978	0.864
3	ENSMUSG00000024659	Anxa1	0.322869	7.85455e-42	2.53584e-37	0.884	0.753
3	ENSMUSG00000024079	Eif2ak2	0.312868	9.9401e-42	3.20916e-37	0.422	0.257
3	ENSMUSG00000003545	Fosb	0.32014	5.67944e-41	1.83361e-36	0.858	0.716
3	ENSMUSG00000046879	Irgm1	0.291586	6.76675e-41	2.18465e-36	0.438	0.272
3	ENSMUSG00000024677	Ms4a6b	0.284541	2.182e-40	7.0446e-36	0.935	0.849
3	ENSMUSG00000031722	Hp	0.297456	8.08565e-39	2.61045e-34	0.955	0.854
3	ENSMUSG00000072620	Slfn2	0.276423	4.42755e-38	1.42943e-33	0.953	0.871
3	ENSMUSG00000022584	Ly6c2	0.319974	1.28399e-37	4.14537e-33	0.979	0.903
3	ENSMUSG00000039899	Fgl2	0.288979	9.75817e-36	3.15043e-31	0.579	0.417
3	ENSMUSG00000026628	Atf3	0.27307	1.17657e-35	3.79857e-31	0.982	0.909
3	ENSMUSG00000051439	Cd14	0.357935	5.61976e-35	1.81434e-30	0.541	0.386
3	ENSMUSG00000035208	Slfn8	0.265856	2.48829e-34	8.03345e-30	0.401	0.254
3	ENSMUSG00000052212	Cd177	0.336048	9.22566e-34	2.9785e-29	0.608	0.443
3	ENSMUSG00000069792	Wfdc17	0.267633	1.7948e-32	5.7945e-28	0.987	0.94
3	ENSMUSG00000021614	Vcan	0.434017	1.23451e-31	3.98561e-27	0.533	0.389
3	ENSMUSG00000035385	Ccl2	0.480851	1.81685e-31	5.8657e-27	0.421	0.283
3	ENSMUSG00000042249	Grk3	-0.485993	5.43731e-31	1.75544e-26	0.296	0.435
3	ENSMUSG00000032915	Adgre4	-0.583721	1.65946e-30	5.35757e-26	0.264	0.394
3	ENSMUSG00000051682	Treml4	-0.39638	1.64591e-28	5.31382e-24	0.064	0.176
3	ENSMUSG00000022504	Ciita	-0.348683	7.20758e-28	2.32697e-23	0.063	0.173
3	ENSMUSG00000038811	Gngt2	-0.568716	1.1357e-27	3.66659e-23	0.765	0.796
3	ENSMUSG00000040152	Thbs1	0.391132	1.59067e-23	5.13547e-19	0.492	0.363
3	ENSMUSG00000079547	H2-DMb1	-0.521528	2.77104e-21	8.94631e-17	0.349	0.441
3	ENSMUSG00000072596	Ear2	-0.473439	1.95912e-20	6.32502e-16	0.125	0.227
3	ENSMUSG00000026238	Ptma	-0.357705	3.97578e-20	1.28358e-15	0.998	0.992
3	ENSMUSG00000021957	Tkt	-0.273794	1.21461e-19	3.92138e-15	0.884	0.893
3	ENSMUSG00000040809	Chil3	0.326299	4.73042e-19	1.52722e-14	0.788	0.693
3	ENSMUSG00000071866	Ppia	-0.268504	9.01961e-19	2.91198e-14	0.994	0.979
3	ENSMUSG00000030830	Itgal	-0.493712	9.65704e-19	3.11778e-14	0.79	0.806
3	ENSMUSG00000034765	Dusp5	-0.343853	5.33044e-17	1.72093e-12	0.107	0.193
3	ENSMUSG00000051457	Spn	-0.390743	6.8193e-17	2.20161e-12	0.259	0.357
3	ENSMUSG00000061232	H2-K1	-0.268726	1.11158e-16	3.58875e-12	0.978	0.979
3	ENSMUSG00000025283	Sat1	-0.365277	1.67713e-16	5.41462e-12	0.982	0.981
3	ENSMUSG00000028832	Stmn1	-0.605699	1.74301e-16	5.6273e-12	0.035	0.1
3	ENSMUSG00000024397	Aif1	-0.405457	1.81211e-16	5.8504e-12	0.419	0.505
3	ENSMUSG00000055541	Lair1	-0.335431	1.18093e-14	3.81265e-10	0.179	0.266
3	ENSMUSG00000001403	Ube2c	-0.378304	4.92945e-14	1.59147e-09	0.042	0.103
3	ENSMUSG00000030103	Bhlhe40	-0.28557	9.4272e-14	3.04357e-09	0.123	0.203
3	ENSMUSG00000015749	Anp32e	-0.28871	5.21689e-13	1.68427e-08	0.242	0.32
3	ENSMUSG00000027368	Dusp2	-0.343765	6.83483e-13	2.20663e-08	0.225	0.306
3	ENSMUSG00000022528	Hes1	-0.322791	1.48702e-12	4.80084e-08	0.124	0.198
3	ENSMUSG00000024521	Pmaip1	-0.335546	3.16609e-11	1.02217e-06	0.292	0.366
3	ENSMUSG00000021190	Lgmn	-0.302127	6.16241e-11	1.98953e-06	0.372	0.445
3	ENSMUSG00000020577	Tspan13	-0.317116	6.73505e-11	2.17441e-06	0.411	0.47
3	ENSMUSG00000020275	Rel	-0.303042	7.12673e-11	2.30087e-06	0.601	0.653
3	ENSMUSG00000069662	Marcks	-0.322777	8.71298e-11	2.81299e-06	0.821	0.825
3	ENSMUSG00000033161	Atp1a1	-0.262325	4.32317e-10	1.39574e-05	0.643	0.685
3	ENSMUSG00000001525	Tubb5	-0.390036	4.38167e-10	1.41462e-05	0.516	0.551
3	ENSMUSG00000006362	Cbfa2t3	-0.263917	6.74795e-10	2.17858e-05	0.518	0.574
3	ENSMUSG00000026107	Nabp1	-0.304919	8.46847e-10	2.73405e-05	0.289	0.356
3	ENSMUSG00000003038	Hmgn2	-0.356321	1.0615e-09	3.42704e-05	0.213	0.273
3	ENSMUSG00000020608	Smc6	-0.265105	9.8996e-09	0.000319609	0.31	0.37
3	ENSMUSG00000023367	Tmem176a	-0.345765	1.23553e-08	0.00039889	0.382	0.436
3	ENSMUSG00000037649	H2-DMa	-0.261859	1.46651e-07	0.00473461	0.769	0.758
3	ENSMUSG00000029810	Tmem176b	-0.300305	1.31602e-06	0.0424878	0.504	0.541
3	ENSMUSG00000075010	AW112010	-0.25222	3.65318e-06	0.117943	0.296	0.352
3	ENSMUSG00000026434	Nucks1	-0.29657	3.82664e-06	0.123543	0.302	0.339
3	ENSMUSG00000023004	Tuba1b	-0.354506	6.05434e-06	0.195464	0.481	0.507
3	ENSMUSG00000049932	H2afx	-0.258458	9.24131e-06	0.298356	0.092	0.13
3	ENSMUSG00000029177	Cenpa	-0.257151	2.05195e-05	0.662471	0.304	0.343
3	ENSMUSG00000041126	H2afv	-0.27397	6.62124e-05	1	0.427	0.447
3	ENSMUSG00000066551	Hmgb1	-0.255082	8.92359e-05	1	0.866	0.834
3	ENSMUSG00000056054	S100a8	-1.07601	0.0106942	1	0.723	0.734
3	ENSMUSG00000056071	S100a9	-0.958253	0.0126731	1	0.711	0.71
3	ENSMUSG00000005413	Hmox1	-0.259845	0.13569	1	0.328	0.341
3	ENSMUSG00000058773	Hist1h1b	-0.463396	0.142987	1	0.181	0.193
3	ENSMUSG00000054717	Hmgb2	-0.489656	0.188998	1	0.933	0.892
3	ENSMUSG00000038357	Camp	-0.310899	0.291348	1	0.274	0.283
3	ENSMUSG00000094777	Hist1h2ap	-0.710596	0.412318	1	0.465	0.457
3	ENSMUSG00000026822	Lcn2	-0.251905	0.515859	1	0.224	0.214
3	ENSMUSG00000032484	Ngp	-0.417504	0.892938	1	0.224	0.224
3	ENSMUSG00000069272	Hist1h2ae	-0.416083	0.946263	1	0.247	0.238

## Sheet: Markers_cluster 4
cluster	gene	symbol	avg_log2FC	p_val	p_val_adj	pct.1	pct.2
4	ENSMUSG00000073489	Ifi204	1.36132	0	0	0.97	0.749
4	ENSMUSG00000026536	Ifi211	1.33339	0	0	0.884	0.504
4	ENSMUSG00000054203	Ifi205	1.07504	0	0	0.439	0.09
4	ENSMUSG00000035692	Isg15	1.79405	0	0	0.719	0.229
4	ENSMUSG00000029561	Oasl2	1.27877	0	0	0.75	0.292
4	ENSMUSG00000025498	Irf7	1.48285	0	0	0.802	0.384
4	ENSMUSG00000054404	Slfn5	1.34712	0	0	0.961	0.702
4	ENSMUSG00000020641	Rsad2	1.6542	0	0	0.461	0.085
4	ENSMUSG00000045932	Ifit2	1.48093	0	0	0.395	0.034
4	ENSMUSG00000074896	Ifit3	1.67433	0	0	0.474	0.055
4	ENSMUSG00000079339	Ifit1bl1	0.829079	0	0	0.222	0.01
4	ENSMUSG00000034459	Ifit1	1.26021	0	0	0.33	0.045
4	ENSMUSG00000033355	Rtp4	1.05216	7.15972e-297	2.31152e-292	0.65	0.222
4	ENSMUSG00000039997	Ifi203	1.32769	1.56788e-280	5.06191e-276	0.928	0.659
4	ENSMUSG00000062488	Ifit3b	0.605174	2.45846e-279	7.93712e-275	0.183	0.011
4	ENSMUSG00000037849	Ifi206	0.926568	1.65923e-278	5.35684e-274	0.451	0.107
4	ENSMUSG00000078920	Ifi47	1.2891	7.57916e-271	2.44693e-266	0.71	0.31
4	ENSMUSG00000043263	Ifi209	1.18573	2.34639e-255	7.57531e-251	0.891	0.607
4	ENSMUSG00000032661	Oas3	1.02365	1.2166e-243	3.92778e-239	0.618	0.241
4	ENSMUSG00000091649	Phf11b	1.07116	5.80374e-241	1.87374e-236	0.591	0.222
4	ENSMUSG00000029322	Plac8	0.721364	3.29192e-239	1.0628e-234	0.999	0.994
4	ENSMUSG00000027514	Zbp1	1.06889	1.64823e-233	5.3213e-229	0.811	0.491
4	ENSMUSG00000073491	Ifi213	0.938158	7.27543e-233	2.34887e-228	0.495	0.151
4	ENSMUSG00000066677	Ifi208	0.448977	9.71575e-231	3.13673e-226	0.183	0.016
4	ENSMUSG00000078763	Slfn1	1.03055	1.73646e-229	5.60615e-225	0.845	0.505
4	ENSMUSG00000068245	Phf11d	0.789493	5.1075e-221	1.64895e-216	0.308	0.06
4	ENSMUSG00000041827	Oasl1	0.555282	1.03506e-219	3.34168e-215	0.222	0.029
4	ENSMUSG00000030921	Trim30a	0.953601	6.37426e-219	2.05793e-214	0.877	0.587
4	ENSMUSG00000070327	Rnf213	0.989991	6.94697e-219	2.24283e-214	0.834	0.531
4	ENSMUSG00000090272	Mndal	1.07468	4.40197e-210	1.42118e-205	0.893	0.66
4	ENSMUSG00000030107	Usp18	0.851094	6.88903e-208	2.22412e-203	0.401	0.111
4	ENSMUSG00000034855	Cxcl10	2.08989	3.12885e-194	1.01015e-189	0.213	0.031
4	ENSMUSG00000028270	Gbp2	1.06142	6.63964e-193	2.14361e-188	0.487	0.171
4	ENSMUSG00000022587	Ly6e	0.575586	5.24478e-192	1.69328e-187	0.999	0.986
4	ENSMUSG00000015947	Fcgr1	0.955231	1.34747e-187	4.35032e-183	0.658	0.331
4	ENSMUSG00000024675	Ms4a4c	0.960625	2.53974e-187	8.19954e-183	0.966	0.838
4	ENSMUSG00000026896	Ifih1	0.908302	5.38578e-186	1.7388e-181	0.595	0.261
4	ENSMUSG00000040296	Ddx58	0.801372	1.18739e-185	3.83348e-181	0.506	0.186
4	ENSMUSG00000026222	Sp100	0.819426	3.44804e-179	1.1132e-174	0.919	0.723
4	ENSMUSG00000026104	Stat1	0.885764	3.62982e-175	1.17189e-170	0.84	0.569
4	ENSMUSG00000024677	Ms4a6b	0.705564	2.0073e-171	6.48057e-167	0.97	0.845
4	ENSMUSG00000029798	Herc6	0.717764	1.2e-162	3.87421e-158	0.425	0.148
4	ENSMUSG00000040033	Stat2	0.767109	1.69376e-161	5.46829e-157	0.492	0.197
4	ENSMUSG00000046718	Bst2	0.994484	4.70596e-161	1.51932e-156	0.82	0.581
4	ENSMUSG00000039236	Isg20	0.649023	2.10757e-156	6.80429e-152	0.328	0.092
4	ENSMUSG00000034422	Parp14	0.876621	1.58472e-151	5.11625e-147	0.711	0.417
4	ENSMUSG00000047735	Samd9l	0.864165	7.50626e-151	2.42339e-146	0.683	0.386
4	ENSMUSG00000044703	Phf11a	0.425132	5.38591e-146	1.73884e-141	0.205	0.038
4	ENSMUSG00000046879	Irgm1	0.75053	1.40078e-141	4.52243e-137	0.554	0.26
4	ENSMUSG00000115338	Pnp	0.817434	4.05868e-141	1.31035e-136	0.899	0.722
4	ENSMUSG00000057596	Trim30d	0.713569	1.24865e-140	4.03127e-136	0.522	0.234
4	ENSMUSG00000001123	Lgals9	0.795118	1.03791e-135	3.35088e-131	0.651	0.378
4	ENSMUSG00000073490	Ifi207	0.777283	3.86392e-135	1.24747e-130	0.866	0.662
4	ENSMUSG00000039899	Fgl2	0.992065	1.38571e-134	4.47376e-130	0.666	0.408
4	ENSMUSG00000040253	Gbp7	0.842387	9.38489e-130	3.02991e-125	0.439	0.187
4	ENSMUSG00000025492	Ifitm3	0.377133	1.20198e-127	3.88059e-123	0.999	0.993
4	ENSMUSG00000040483	Xaf1	0.697319	1.03619e-126	3.34535e-122	0.615	0.339
4	ENSMUSG00000035208	Slfn8	0.67528	1.01232e-119	3.26828e-115	0.507	0.243
4	ENSMUSG00000038507	Parp12	0.607957	1.69187e-119	5.46221e-115	0.442	0.19
4	ENSMUSG00000060519	Tor3a	0.675642	4.70924e-117	1.52038e-112	0.495	0.24
4	ENSMUSG00000020638	Cmpk2	0.77366	4.80414e-110	1.55102e-105	0.41	0.177
4	ENSMUSG00000039501	Znfx1	0.666559	1.92815e-108	6.22504e-104	0.434	0.197
4	ENSMUSG00000033880	Lgals3bp	0.699582	4.62581e-108	1.49344e-103	0.54	0.287
4	ENSMUSG00000042726	Trafd1	0.674117	8.1881e-108	2.64353e-103	0.729	0.509
4	ENSMUSG00000067212	H2-T23	0.630961	1.40607e-105	4.53949e-101	0.884	0.762
4	ENSMUSG00000078616	Trim30c	0.362299	1.18654e-103	3.83076e-99	0.184	0.042
4	ENSMUSG00000027639	Samhd1	0.457306	4.55898e-103	1.47187e-98	0.998	0.978
4	ENSMUSG00000060802	B2m	0.322628	1.26133e-102	4.0722e-98	1	0.998
4	ENSMUSG00000038642	Ctss	0.346888	2.07749e-100	6.70717e-96	0.999	0.99
4	ENSMUSG00000079419	Ms4a6c	0.429228	1.93239e-99	6.23871e-95	0.999	0.983
4	ENSMUSG00000105504	Gbp5	0.469307	1.17165e-96	3.78268e-92	0.225	0.065
4	ENSMUSG00000022014	Epsti1	0.614143	1.40093e-96	4.52291e-92	0.831	0.676
4	ENSMUSG00000070034	Sp110	0.693929	3.1614e-96	1.02066e-91	0.704	0.499
4	ENSMUSG00000025743	Sdc3	0.541324	4.39648e-96	1.4194e-91	0.537	0.284
4	ENSMUSG00000049502	Dtx3l	0.598139	1.2529e-95	4.04499e-91	0.63	0.392
4	ENSMUSG00000090231	Cfb	0.499345	1.77574e-95	5.73296e-91	0.236	0.071
4	ENSMUSG00000046031	Calhm6	0.676184	2.85263e-93	9.20971e-89	0.492	0.254
4	ENSMUSG00000027078	Ube2l6	0.585626	3.3439e-93	1.07958e-88	0.381	0.168
4	ENSMUSG00000028268	Gbp3	0.609232	4.19527e-93	1.35444e-88	0.46	0.231
4	ENSMUSG00000032690	Oas2	0.440984	5.76942e-91	1.86266e-86	0.321	0.125
4	ENSMUSG00000069793	Slfn9	0.518262	1.07445e-90	3.46886e-86	0.249	0.083
4	ENSMUSG00000078853	Igtp	0.451439	1.09486e-85	3.53474e-81	0.298	0.115
4	ENSMUSG00000025017	Pik3ap1	0.510841	9.78514e-84	3.15913e-79	0.493	0.261
4	ENSMUSG00000021242	Npc2	0.358635	8.85529e-83	2.85893e-78	0.999	0.982
4	ENSMUSG00000010358	Ifi35	0.566702	1.4802e-79	4.77883e-75	0.5	0.294
4	ENSMUSG00000026193	Fn1	-0.753303	2.08285e-79	6.72447e-75	0.872	0.91
4	ENSMUSG00000024079	Eif2ak2	0.504545	2.68783e-78	8.67767e-74	0.466	0.253
4	ENSMUSG00000036986	Pml	0.415489	1.43402e-77	4.62975e-73	0.256	0.095
4	ENSMUSG00000029780	Nt5c3	0.531474	1.10071e-76	3.55364e-72	0.292	0.122
4	ENSMUSG00000002307	Daxx	0.567107	2.06351e-76	6.66203e-72	0.518	0.309
4	ENSMUSG00000026657	Frmd4a	0.470962	1.01617e-75	3.28071e-71	0.374	0.178
4	ENSMUSG00000037894	H2afz	-0.489146	2.89191e-73	9.33654e-69	0.982	0.984
4	ENSMUSG00000027580	Helz2	0.380057	1.24545e-71	4.02093e-67	0.255	0.098
4	ENSMUSG00000029366	Dck	0.514096	3.80273e-71	1.22771e-66	0.551	0.34
4	ENSMUSG00000024679	Ms4a6d	0.58203	5.24281e-71	1.69264e-66	0.681	0.49
4	ENSMUSG00000037921	Ddx60	0.312874	5.77643e-71	1.86492e-66	0.165	0.046
4	ENSMUSG00000026466	Tor1aip1	0.4958	1.42321e-69	4.59485e-65	0.867	0.754
4	ENSMUSG00000024308	Tapbp	0.463677	1.6787e-69	5.41969e-65	0.863	0.746
4	ENSMUSG00000053101	Gpr141	0.474222	2.7671e-69	8.93358e-65	0.937	0.869
4	ENSMUSG00000024338	Psmb8	0.419007	2.38728e-68	7.70732e-64	0.937	0.853
4	ENSMUSG00000046805	Mpeg1	0.356737	9.09625e-68	2.93672e-63	0.994	0.979
4	ENSMUSG00000020572	Nampt	0.552656	2.89732e-65	9.35398e-61	0.587	0.395
4	ENSMUSG00000037321	Tap1	0.488032	2.54583e-64	8.21921e-60	0.66	0.477
4	ENSMUSG00000021423	Ly86	0.418515	4.68875e-64	1.51376e-59	0.94	0.887
4	ENSMUSG00000016559	H3f3b	0.336651	7.93951e-64	2.56327e-59	1	0.998
4	ENSMUSG00000027366	Sppl2a	0.502512	2.89355e-63	9.34182e-59	0.837	0.707
4	ENSMUSG00000029298	Gbp9	0.295332	2.69594e-62	8.70386e-58	0.207	0.073
4	ENSMUSG00000055447	Cd47	0.364629	2.77022e-62	8.94365e-58	0.981	0.946
4	ENSMUSG00000106734	Gm20559	0.473634	3.39873e-62	1.09728e-57	0.415	0.229
4	ENSMUSG00000026395	Ptprc	0.264837	7.42907e-62	2.39848e-57	1	0.996
4	ENSMUSG00000096727	Psmb9	0.462793	3.88009e-61	1.25269e-56	0.738	0.585
4	ENSMUSG00000079017	Ifi27l2a	0.615763	1.48884e-60	4.80672e-56	0.908	0.861
4	ENSMUSG00000052749	Trim30b	0.362586	7.96142e-59	2.57035e-54	0.256	0.109
4	ENSMUSG00000000682	Cd52	0.262471	4.1747e-58	1.3478e-53	0.999	0.986
4	ENSMUSG00000072620	Slfn2	0.414011	4.98131e-58	1.60822e-53	0.942	0.873
4	ENSMUSG00000038467	Chmp4b	0.410472	8.35538e-58	2.69753e-53	0.872	0.786
4	ENSMUSG00000073411	H2-D1	0.278169	2.2994e-57	7.42361e-53	0.997	0.989
4	ENSMUSG00000030149	Klrk1	0.309714	2.81686e-57	9.09423e-53	0.162	0.052
4	ENSMUSG00000056116	H2-T22	0.456639	1.64308e-56	5.30468e-52	0.494	0.315
4	ENSMUSG00000052776	Oas1a	0.403142	1.33476e-55	4.30929e-51	0.365	0.197
4	ENSMUSG00000039217	Il18	0.40093	1.29031e-53	4.16577e-49	0.36	0.193
4	ENSMUSG00000017830	Dhx58	0.39913	3.42608e-53	1.10611e-48	0.339	0.178
4	ENSMUSG00000034484	Snx2	0.496945	3.62471e-53	1.17024e-48	0.649	0.497
4	ENSMUSG00000000204	Slfn4	0.293795	2.40715e-52	7.77147e-48	0.145	0.046
4	ENSMUSG00000002985	Apoe	0.647699	3.18783e-52	1.02919e-47	0.878	0.784
4	ENSMUSG00000069874	Irgm2	0.30657	6.01964e-52	1.94344e-47	0.243	0.105
4	ENSMUSG00000039531	Zup1	0.519666	7.42126e-52	2.39595e-47	0.484	0.315
4	ENSMUSG00000054676	1600014C10Rik	0.410719	7.83977e-52	2.53107e-47	0.406	0.24
4	ENSMUSG00000023307	2023-03-05	0.478267	1.3687e-50	4.41884e-46	0.55	0.388
4	ENSMUSG00000061232	H2-K1	0.278264	1.95993e-48	6.32763e-44	0.99	0.978
4	ENSMUSG00000004952	Rasa4	0.417174	6.27459e-48	2.02575e-43	0.451	0.279
4	ENSMUSG00000034575	Tent4a	0.330317	7.77071e-48	2.50877e-43	0.245	0.113
4	ENSMUSG00000022906	Parp9	0.387838	1.40896e-47	4.54881e-43	0.389	0.23
4	ENSMUSG00000029648	Flt1	0.354891	2.16785e-47	6.99889e-43	0.263	0.122
4	ENSMUSG00000034118	Tpst1	0.272033	8.63104e-46	2.78653e-41	0.198	0.082
4	ENSMUSG00000056144	Trim34a	0.313174	9.35393e-46	3.01992e-41	0.26	0.124
4	ENSMUSG00000026946	Nmi	0.395021	7.76275e-45	2.5062e-40	0.413	0.259
4	ENSMUSG00000091971	Hspa1a	0.664508	8.09776e-45	2.61436e-40	0.445	0.282
4	ENSMUSG00000058163	Gm5431	0.25444	1.92697e-44	6.22121e-40	0.163	0.061
4	ENSMUSG00000041571	Selenow	0.424541	7.10093e-44	2.29253e-39	0.763	0.628
4	ENSMUSG00000092341	Malat1	0.257696	1.10721e-43	3.57462e-39	1	0.997
4	ENSMUSG00000094796	BC147527	0.331547	1.14215e-43	3.68743e-39	0.281	0.146
4	ENSMUSG00000049401	Ogfr	0.34959	1.15407e-43	3.72592e-39	0.541	0.373
4	ENSMUSG00000030102	Itpr1	0.405128	1.75129e-43	5.65405e-39	0.546	0.389
4	ENSMUSG00000069662	Marcks	0.299136	2.12028e-43	6.84534e-39	0.922	0.814
4	ENSMUSG00000090877	Hspa1b	0.62901	2.39925e-43	7.74599e-39	0.376	0.221
4	ENSMUSG00000022867	Usp25	0.418799	3.03765e-42	9.80706e-38	0.666	0.531
4	ENSMUSG00000063268	Parp10	0.263199	8.09467e-40	2.61336e-35	0.228	0.108
4	ENSMUSG00000032841	Prr5l	0.301789	9.6926e-40	3.12926e-35	0.347	0.196
4	ENSMUSG00000024397	Aif1	0.396402	1.58293e-39	5.11048e-35	0.634	0.48
4	ENSMUSG00000075602	Ly6a	0.281867	1.02591e-38	3.31216e-34	0.103	0.031
4	ENSMUSG00000070031	Sp140	0.424803	1.56574e-38	5.05498e-34	0.534	0.396
4	ENSMUSG00000074151	Nlrc5	0.293489	2.19305e-38	7.08027e-34	0.221	0.106
4	ENSMUSG00000069892	9930111J21Rik2	0.374341	7.77179e-38	2.50912e-33	0.646	0.512
4	ENSMUSG00000054717	Hmgb2	-0.765711	1.94434e-37	6.2773e-33	0.854	0.901
4	ENSMUSG00000053318	Slamf8	0.332349	2.36797e-37	7.64498e-33	0.346	0.199
4	ENSMUSG00000032596	Uba7	0.297868	3.42127e-37	1.10456e-32	0.257	0.136
4	ENSMUSG00000053819	Camk2d	0.381685	7.33895e-37	2.36938e-32	0.664	0.527
4	ENSMUSG00000024610	Cd74	0.399893	8.11591e-37	2.62022e-32	0.765	0.632
4	ENSMUSG00000039109	F13a1	-0.413344	1.02545e-36	3.31068e-32	0.863	0.878
4	ENSMUSG00000038774	Ascc3	0.32855	4.13548e-34	1.33514e-29	0.47	0.329
4	ENSMUSG00000015733	Capza2	0.257854	3.56961e-33	1.15245e-28	0.981	0.966
4	ENSMUSG00000026628	Atf3	0.290575	9.76324e-33	3.15206e-28	0.967	0.911
4	ENSMUSG00000018167	Stard3	0.332914	1.89626e-32	6.12207e-28	0.406	0.272
4	ENSMUSG00000030156	Cd69	0.333195	2.18114e-32	7.04181e-28	0.143	0.059
4	ENSMUSG00000031897	Psmb10	0.316965	3.36167e-32	1.08531e-27	0.763	0.664
4	ENSMUSG00000008348	Ubc	0.284185	5.41759e-32	1.74907e-27	0.965	0.936
4	ENSMUSG00000002602	Axl	0.268105	8.00161e-32	2.58332e-27	0.172	0.078
4	ENSMUSG00000009035	Tmem184b	0.294335	2.44293e-31	7.887e-27	0.344	0.216
4	ENSMUSG00000031167	Rbm3	-0.287327	8.10025e-31	2.61516e-26	0.917	0.936
4	ENSMUSG00000022216	Psme1	0.263646	1.26646e-30	4.08877e-26	0.924	0.854
4	ENSMUSG00000043832	Clec4a3	0.262422	1.55808e-30	5.03026e-26	0.934	0.868
4	ENSMUSG00000027009	Itga4	0.254196	1.90016e-30	6.13467e-26	0.963	0.929
4	ENSMUSG00000022586	Ly6i	0.276392	3.91957e-30	1.26543e-25	0.208	0.105
4	ENSMUSG00000003283	Hck	0.292186	4.86349e-30	1.57018e-25	0.829	0.746
4	ENSMUSG00000030990	Pgap2	0.299972	3.23122e-29	1.0432e-24	0.339	0.216
4	ENSMUSG00000021451	Sema4d	0.297024	3.89378e-29	1.25711e-24	0.629	0.5
4	ENSMUSG00000042284	Itga1	-0.321924	4.63402e-29	1.49609e-24	0.125	0.266
4	ENSMUSG00000031146	Plp2	-0.336394	5.30302e-29	1.71208e-24	0.209	0.356
4	ENSMUSG00000068220	Lgals1	-0.519141	7.05768e-29	2.27857e-24	0.741	0.785
4	ENSMUSG00000027433	Xrn2	0.337463	8.45907e-29	2.73101e-24	0.738	0.658
4	ENSMUSG00000024066	Xdh	0.337816	9.32532e-29	3.01068e-24	0.787	0.716
4	ENSMUSG00000056692	Ilrun	0.308529	9.6503e-29	3.1156e-24	0.517	0.391
4	ENSMUSG00000017002	Slpi	-0.498887	1.15345e-28	3.7239e-24	0.343	0.486
4	ENSMUSG00000075010	AW112010	0.476317	2.08012e-28	6.71567e-24	0.462	0.333
4	ENSMUSG00000022584	Ly6c2	0.608497	3.03898e-28	9.81136e-24	0.958	0.906
4	ENSMUSG00000022048	Dpysl2	0.313724	4.3379e-28	1.40049e-23	0.479	0.351
4	ENSMUSG00000027951	Adar	0.261214	1.24617e-27	4.02327e-23	0.36	0.236
4	ENSMUSG00000038866	Zcchc2	0.254765	2.46259e-27	7.95048e-23	0.279	0.166
4	ENSMUSG00000053477	Tcf4	0.329959	3.51322e-27	1.13424e-22	0.596	0.474
4	ENSMUSG00000071866	Ppia	-0.32218	8.3473e-27	2.69493e-22	0.984	0.98
4	ENSMUSG00000071350	Setdb2	0.265532	1.19765e-26	3.8666e-22	0.201	0.108
4	ENSMUSG00000027293	Ehd4	0.274657	2.08098e-26	6.71846e-22	0.762	0.67
4	ENSMUSG00000017652	Cd40	0.28931	2.74465e-26	8.8611e-22	0.233	0.131
4	ENSMUSG00000001128	Cfp	-0.315012	9.4794e-26	3.06043e-21	0.243	0.387
4	ENSMUSG00000040613	Apobec1	0.282932	1.04424e-25	3.37134e-21	0.654	0.53
4	ENSMUSG00000009585	Apobec3	0.306466	1.50711e-25	4.86572e-21	0.432	0.311
4	ENSMUSG00000057143	Trim12c	0.303927	1.82193e-25	5.8821e-21	0.433	0.313
4	ENSMUSG00000037710	Cisd1	-0.296781	3.36557e-25	1.08657e-20	0.232	0.376
4	ENSMUSG00000030187	Klra2	0.274212	4.16547e-25	1.34482e-20	0.731	0.623
4	ENSMUSG00000045210	Vcpip1	0.300214	4.96601e-25	1.60328e-20	0.487	0.372
4	ENSMUSG00000030275	Etnk1	0.323773	6.05356e-25	1.95439e-20	0.424	0.311
4	ENSMUSG00000024737	Slc15a3	0.320705	6.70776e-25	2.1656e-20	0.415	0.297
4	ENSMUSG00000035517	Tdrd7	0.25158	9.87529e-25	3.18824e-20	0.304	0.192
4	ENSMUSG00000055435	Maf	0.296866	1.41857e-24	4.57986e-20	0.344	0.226
4	ENSMUSG00000079197	Psme2	0.260362	1.91862e-24	6.19426e-20	0.813	0.713
4	ENSMUSG00000090394	4930523C07Rik	0.328949	2.52378e-24	8.14803e-20	0.6	0.486
4	ENSMUSG00000029501	Ankle2	0.298691	2.87625e-24	9.28597e-20	0.488	0.371
4	ENSMUSG00000004070	Hmox2	0.271424	8.72321e-24	2.81629e-19	0.503	0.393
4	ENSMUSG00000043067	Dpy19l1	0.311992	9.00607e-24	2.90761e-19	0.508	0.403
4	ENSMUSG00000003226	Ranbp2	0.29097	5.67203e-23	1.83121e-18	0.685	0.58
4	ENSMUSG00000056268	Dennd1b	0.261394	5.83105e-23	1.88255e-18	0.359	0.25
4	ENSMUSG00000006418	Rnf114	0.28662	8.80553e-23	2.84287e-18	0.487	0.376
4	ENSMUSG00000107355	AI839979	-0.313328	1.60009e-22	5.1659e-18	0.378	0.509
4	ENSMUSG00000029826	Zc3hav1	0.250975	2.85532e-22	9.21841e-18	0.581	0.476
4	ENSMUSG00000023067	Cdkn1a	0.326632	3.08252e-22	9.95192e-18	0.582	0.475
4	ENSMUSG00000026864	Hspa5	0.282824	3.74021e-22	1.20753e-17	0.881	0.823
4	ENSMUSG00000023913	Pla2g7	0.278676	6.65875e-22	2.14978e-17	0.601	0.483
4	ENSMUSG00000028410	Dnaja1	0.289662	7.0224e-22	2.26718e-17	0.725	0.649
4	ENSMUSG00000037731	Themis2	0.261359	8.66062e-22	2.79608e-17	0.57	0.464
4	ENSMUSG00000026581	Sell	0.475902	1.05279e-21	3.39894e-17	0.683	0.6
4	ENSMUSG00000054823	Nsd3	0.268163	1.31726e-21	4.25277e-17	0.687	0.611
4	ENSMUSG00000000078	Klf6	0.251517	1.94617e-21	6.2832e-17	0.948	0.911
4	ENSMUSG00000032193	Ldlr	0.293479	2.20085e-21	7.10545e-17	0.625	0.516
4	ENSMUSG00000029640	Usp12	0.253318	3.01166e-21	9.72315e-17	0.532	0.422
4	ENSMUSG00000026656	Fcgr2b	0.282452	3.04218e-21	9.82166e-17	0.678	0.592
4	ENSMUSG00000037242	Clic4	0.28093	3.71103e-21	1.19811e-16	0.271	0.176
4	ENSMUSG00000030695	Aldoa - ENSMUSG00000030695	-0.26137	5.51285e-21	1.77982e-16	0.711	0.785
4	ENSMUSG00000037331	Larp1	0.253371	1.44269e-20	4.65774e-16	0.484	0.379
4	ENSMUSG00000030560	Ctsc	0.254186	1.87876e-20	6.06558e-16	0.922	0.87
4	ENSMUSG00000050549	Fam241a	0.323267	4.29022e-20	1.3851e-15	0.398	0.304
4	ENSMUSG00000033538	Casp4	0.283944	6.69272e-20	2.16075e-15	0.419	0.316
4	ENSMUSG00000020415	Pttg1	0.26096	1.63822e-19	5.28899e-15	0.332	0.234
4	ENSMUSG00000034708	Grn	0.274833	1.85439e-19	5.98691e-15	0.904	0.862
4	ENSMUSG00000036438	Calm2	-0.272603	2.31844e-19	7.4851e-15	0.728	0.794
4	ENSMUSG00000058624	Gda	-0.278195	3.44218e-19	1.11131e-14	0.747	0.811
4	ENSMUSG00000028333	Anp32b	-0.318429	4.30416e-19	1.3896e-14	0.687	0.764
4	ENSMUSG00000050029	Rap2c	0.280638	5.04814e-19	1.62979e-14	0.478	0.379
4	ENSMUSG00000001525	Tubb5	-0.430882	1.59008e-18	5.13358e-14	0.45	0.558
4	ENSMUSG00000020134	Peli1	0.268459	2.45062e-18	7.91184e-14	0.573	0.478
4	ENSMUSG00000092274	Neat1	0.275891	2.87447e-18	9.28021e-14	0.887	0.839
4	ENSMUSG00000020476	Dbnl	0.253308	3.5341e-18	1.14098e-13	0.629	0.544
4	ENSMUSG00000033487	Fndc3a	0.316857	5.83069e-18	1.88244e-13	0.478	0.391
4	ENSMUSG00000070394	Tmem256	-0.261247	7.39061e-18	2.38606e-13	0.621	0.687
4	ENSMUSG00000001403	Ube2c	-0.394125	7.46223e-18	2.40918e-13	0.031	0.104
4	ENSMUSG00000041126	H2afv	-0.386341	1.23013e-17	3.97147e-13	0.348	0.456
4	ENSMUSG00000042901	Aida	0.258334	1.52969e-17	4.9386e-13	0.316	0.229
4	ENSMUSG00000029810	Tmem176b	0.260065	4.66398e-17	1.50577e-12	0.64	0.526
4	ENSMUSG00000066551	Hmgb1	-0.354502	6.22288e-17	2.00906e-12	0.805	0.841
4	ENSMUSG00000059325	Hopx	-0.299046	6.81852e-17	2.20136e-12	0.419	0.524
4	ENSMUSG00000049327	Kmt5a	-0.260269	7.20193e-17	2.32514e-12	0.341	0.457
4	ENSMUSG00000024732	Ccdc86	0.273355	1.33859e-16	4.32165e-12	0.363	0.274
4	ENSMUSG00000039910	Cited2	0.35566	1.45012e-15	4.68171e-11	0.578	0.493
4	ENSMUSG00000035725	Prkx	0.252605	2.99285e-15	9.6624e-11	0.527	0.443
4	ENSMUSG00000027398	Il1b	0.289481	6.5444e-15	2.11286e-10	0.416	0.323
4	ENSMUSG00000021377	Dek	0.250578	9.89879e-15	3.19583e-10	0.732	0.664
4	ENSMUSG00000026434	Nucks1	-0.351636	1.41599e-14	4.57152e-10	0.251	0.345
4	ENSMUSG00000043953	Ccrl2	0.286633	2.16399e-14	6.98643e-10	0.381	0.29
4	ENSMUSG00000005800	Mmp8	-0.258156	2.39531e-13	7.73325e-09	0.346	0.444
4	ENSMUSG00000029430	Ran	-0.323191	2.68552e-12	8.67019e-08	0.539	0.601
4	ENSMUSG00000003038	Hmgn2	-0.35664	3.10356e-11	1.00198e-06	0.201	0.274
4	ENSMUSG00000035385	Ccl2	0.398962	4.83973e-11	1.56251e-06	0.366	0.29
4	ENSMUSG00000018930	Ccl4	0.253779	6.7376e-10	2.17523e-05	0.114	0.069
4	ENSMUSG00000049932	H2afx	-0.262203	1.22966e-06	0.0396997	0.086	0.131
4	ENSMUSG00000051748	Wfdc21	-0.314141	1.41182e-06	0.0455805	0.072	0.115
4	ENSMUSG00000058773	Hist1h1b	-0.573756	2.97293e-06	0.0959811	0.148	0.197
4	ENSMUSG00000069272	Hist1h2ae	-0.525796	4.0712e-06	0.131439	0.192	0.245
4	ENSMUSG00000057729	Prtn3	-0.345919	5.63941e-06	0.182068	0.179	0.23
4	ENSMUSG00000021614	Vcan	-0.286412	8.932e-05	1	0.376	0.408
4	ENSMUSG00000005413	Hmox1	-0.33416	0.000125868	1	0.296	0.345
4	ENSMUSG00000026822	Lcn2	-0.382033	0.00323113	1	0.187	0.218
4	ENSMUSG00000094777	Hist1h2ap	-0.722885	0.00682975	1	0.434	0.46
4	ENSMUSG00000056054	S100a8	-1.16158	0.0638705	1	0.715	0.735
4	ENSMUSG00000056071	S100a9	-0.823384	0.131929	1	0.732	0.708
4	ENSMUSG00000032484	Ngp	-0.426194	0.261192	1	0.21	0.226
4	ENSMUSG00000038357	Camp	-0.286778	0.359162	1	0.266	0.283

## Sheet: Markers_cluster 5
cluster	gene	symbol	avg_log2FC	p_val	p_val_adj	pct.1	pct.2
5	ENSMUSG00000030830	Itgal	1.39678	0	0	0.972	0.789
5	ENSMUSG00000060600	Eno3	1.07129	0	0	0.313	0.03
5	ENSMUSG00000020681	Ace	1.65353	0	0	0.712	0.181
5	ENSMUSG00000072596	Ear2	1.58525	0	0	0.624	0.179
5	ENSMUSG00000051682	Treml4	1.13632	0	0	0.541	0.129
5	ENSMUSG00000038811	Gngt2	1.3178	4.20243e-297	1.35675e-292	0.967	0.776
5	ENSMUSG00000062515	Fabp4	0.709206	2.52185e-275	8.1418e-271	0.169	0.008
5	ENSMUSG00000039109	F13a1	-1.37627	2.2983e-251	7.42005e-247	0.555	0.906
5	ENSMUSG00000048498	Cd300e	0.732802	4.91929e-251	1.58819e-246	0.156	0.008
5	ENSMUSG00000051457	Spn	1.35881	7.59862e-244	2.45321e-239	0.704	0.314
5	ENSMUSG00000032915	Adgre4	1.2334	6.59846e-230	2.13031e-225	0.745	0.347
5	ENSMUSG00000074272	Ceacam1	1.2201	3.55561e-219	1.14793e-214	0.769	0.423
5	ENSMUSG00000049103	Ccr2	-1.0096	3.71029e-211	1.19787e-206	0.777	0.968
5	ENSMUSG00000002944	Cd36	0.80012	1.99105e-208	6.4281e-204	0.197	0.02
5	ENSMUSG00000008496	Pou2f2	1.0613	1.25139e-202	4.0401e-198	0.953	0.803
5	ENSMUSG00000045087	S1pr5	0.62648	1.80756e-198	5.83572e-194	0.269	0.043
5	ENSMUSG00000018001	Cyth3	0.873483	4.31472e-197	1.39301e-192	0.392	0.098
5	ENSMUSG00000069516	Lyz2	-0.641008	4.51382e-176	1.45729e-171	1	1
5	ENSMUSG00000052681	Rap1b	0.66736	3.37937e-172	1.09103e-167	0.994	0.978
5	ENSMUSG00000023034	Nr4a1	1.00445	1.10642e-169	3.57209e-165	0.953	0.776
5	ENSMUSG00000022584	Ly6c2	-1.24763	1.7249e-169	5.56885e-165	0.736	0.928
5	ENSMUSG00000042249	Grk3	0.97182	1.39299e-167	4.49726e-163	0.731	0.392
5	ENSMUSG00000031207	Msn	0.705456	4.24563e-163	1.3707e-158	0.986	0.959
5	ENSMUSG00000026193	Fn1	-1.14345	1.7828e-161	5.75577e-157	0.688	0.926
5	ENSMUSG00000030203	Dusp16	0.943466	1.13625e-159	3.6684e-155	0.243	0.045
5	ENSMUSG00000037894	H2afz	-0.78498	1.81445e-159	5.85794e-155	0.941	0.988
5	ENSMUSG00000024597	Slc12a2	0.806225	5.8873e-158	1.90071e-153	0.233	0.041
5	ENSMUSG00000030413	Pglyrp1	1.15228	1.20531e-154	3.89135e-150	0.462	0.169
5	ENSMUSG00000055541	Lair1	0.981431	1.61542e-151	5.2154e-147	0.543	0.231
5	ENSMUSG00000033161	Atp1a1	0.85057	1.64075e-151	5.29717e-147	0.86	0.664
5	ENSMUSG00000020272	Stk10	0.924884	5.98196e-151	1.93127e-146	0.827	0.613
5	ENSMUSG00000025283	Sat1	0.78853	2.71557e-150	8.76723e-146	0.991	0.981
5	ENSMUSG00000024985	Tcf7l2	0.646308	1.21188e-149	3.91255e-145	0.274	0.06
5	ENSMUSG00000034765	Dusp5	0.911004	4.45553e-146	1.43847e-141	0.45	0.16
5	ENSMUSG00000020340	Cyfip2	0.939273	5.71151e-145	1.84396e-140	0.461	0.177
5	ENSMUSG00000030103	Bhlhe40	0.876096	4.83853e-143	1.56212e-138	0.46	0.17
5	ENSMUSG00000027368	Dusp2	0.867377	9.47739e-139	3.05978e-134	0.594	0.27
5	ENSMUSG00000026107	Nabp1	0.825096	1.43587e-138	4.63569e-134	0.637	0.322
5	ENSMUSG00000075254	Heg1	0.517723	4.77521e-136	1.54168e-131	0.2	0.035
5	ENSMUSG00000024675	Ms4a4c	-0.942077	6.20099e-130	2.00199e-125	0.646	0.87
5	ENSMUSG00000029254	Stap1	0.931307	2.29459e-127	7.40809e-123	0.523	0.239
5	ENSMUSG00000021728	Emb	-0.702047	4.76103e-127	1.5371e-122	0.719	0.911
5	ENSMUSG00000030342	Cd9	0.676925	7.03991e-124	2.27284e-119	0.208	0.042
5	ENSMUSG00000089929	Bcl2a1b	0.637245	3.32838e-120	1.07457e-115	0.231	0.051
5	ENSMUSG00000099974	Bcl2a1d	0.562239	3.59451e-119	1.16049e-114	0.236	0.054
5	ENSMUSG00000022528	Hes1	0.742642	2.50324e-118	8.0817e-114	0.444	0.167
5	ENSMUSG00000070873	Lilra5	0.317422	5.50388e-118	1.77693e-113	0.101	0.009
5	ENSMUSG00000041959	S100a10	-0.808126	1.57703e-117	5.09144e-113	0.684	0.895
5	ENSMUSG00000063856	Gpx1	0.402587	4.06142e-117	1.31123e-112	0.999	0.997
5	ENSMUSG00000026581	Sell	-0.970281	2.22896e-115	7.1962e-111	0.288	0.637
5	ENSMUSG00000028599	Tnfrsf1b	0.682694	4.82832e-114	1.55882e-109	0.909	0.782
5	ENSMUSG00000023048	Prr13	0.718788	2.01687e-112	6.51148e-108	0.893	0.795
5	ENSMUSG00000060802	B2m	0.426695	1.64605e-109	5.31428e-105	1	0.998
5	ENSMUSG00000034641	Cd300ld	0.820268	4.74131e-109	1.53073e-104	0.435	0.182
5	ENSMUSG00000037820	Tgm2	0.510239	6.30759e-108	2.0364e-103	0.223	0.053
5	ENSMUSG00000019843	Fyn	0.683243	2.12871e-104	6.87254e-100	0.312	0.104
5	ENSMUSG00000024399	Ltb	0.503144	1.93137e-103	6.23544e-99	0.185	0.038
5	ENSMUSG00000020399	Havcr2	0.569124	2.1078e-101	6.80502e-97	0.322	0.109
5	ENSMUSG00000025809	Itgb1	0.697242	3.94399e-101	1.27332e-96	0.81	0.656
5	ENSMUSG00000059089	Fcgr4	0.92766	2.27059e-100	7.33062e-96	0.324	0.114
5	ENSMUSG00000068798	Rap1a	0.556512	1.42742e-97	4.60842e-93	0.941	0.885
5	ENSMUSG00000021939	Ctsb	0.642255	6.15754e-96	1.98796e-91	0.986	0.97
5	ENSMUSG00000020009	Ifngr1	0.540412	9.77565e-96	3.15607e-91	0.961	0.908
5	ENSMUSG00000006611	Hfe	0.790412	2.55624e-94	8.25283e-90	0.514	0.273
5	ENSMUSG00000056501	Cebpb	0.498544	4.02082e-93	1.29812e-88	0.998	0.988
5	ENSMUSG00000092341	Malat1	0.495908	2.89045e-92	9.33183e-88	1	0.998
5	ENSMUSG00000050335	Lgals3	-0.419265	3.80805e-92	1.22943e-87	0.979	0.983
5	ENSMUSG00000031586	Rbpms	0.734755	7.77009e-92	2.50857e-87	0.546	0.294
5	ENSMUSG00000079419	Ms4a6c	-0.469056	9.95986e-92	3.21554e-87	0.971	0.986
5	ENSMUSG00000041736	Tspo	-0.634687	1.6006e-91	5.16753e-87	0.81	0.923
5	ENSMUSG00000022876	Samsn1	0.662487	2.4765e-91	7.99538e-87	0.778	0.582
5	ENSMUSG00000026832	Cytip	0.480912	5.1526e-90	1.66352e-85	0.968	0.925
5	ENSMUSG00000018381	Abi3	0.638112	3.20466e-88	1.03462e-83	0.619	0.379
5	ENSMUSG00000021242	Npc2	-0.437954	3.49457e-87	1.12822e-82	0.93	0.989
5	ENSMUSG00000026786	Apbb1ip	0.555226	5.9368e-87	1.9167e-82	0.89	0.797
5	ENSMUSG00000020589	Fam49a	0.640645	2.16042e-86	6.97491e-82	0.792	0.624
5	ENSMUSG00000039153	Runx2	0.548845	2.24817e-86	7.25822e-82	0.342	0.134
5	ENSMUSG00000039997	Ifi203	-0.868917	4.96362e-86	1.6025e-81	0.425	0.711
5	ENSMUSG00000031838	Ifi30	-0.64246	6.32523e-84	2.0421e-79	0.765	0.913
5	ENSMUSG00000057329	Bcl2	0.591907	7.48129e-84	2.41533e-79	0.288	0.103
5	ENSMUSG00000073411	H2-D1	0.397899	1.35002e-82	4.35853e-78	0.996	0.989
5	ENSMUSG00000068220	Lgals1	-0.868133	3.77093e-82	1.21744e-77	0.601	0.797
5	ENSMUSG00000001175	Calm1	0.553727	2.4357e-80	7.86367e-76	0.99	0.971
5	ENSMUSG00000059456	Ptk2b	0.653442	2.73881e-80	8.84226e-76	0.635	0.424
5	ENSMUSG00000030789	Itgax	0.365425	1.69287e-79	5.46543e-75	0.12	0.021
5	ENSMUSG00000005583	Mef2c	0.685339	2.57263e-79	8.30573e-75	0.756	0.577
5	ENSMUSG00000034731	Dgkh	0.589222	1.6251e-78	5.24665e-74	0.347	0.145
5	ENSMUSG00000024621	Csf1r	0.485651	5.79041e-78	1.86943e-73	0.962	0.923
5	ENSMUSG00000054404	Slfn5	-0.864104	6.86073e-78	2.21499e-73	0.521	0.747
5	ENSMUSG00000020437	Myo1g	0.688931	1.14086e-77	3.68327e-73	0.755	0.608
5	ENSMUSG00000030560	Ctsc	-0.604994	2.25028e-77	7.26502e-73	0.74	0.887
5	ENSMUSG00000041754	Trem3	0.577758	1.8321e-76	5.91492e-72	0.384	0.178
5	ENSMUSG00000022285	Ywhaz	0.484653	1.21434e-75	3.92049e-71	0.967	0.936
5	ENSMUSG00000069662	Marcks	0.488599	2.0983e-75	6.77437e-71	0.926	0.816
5	ENSMUSG00000026395	Ptprc	0.335627	3.19225e-75	1.03062e-70	1	0.996
5	ENSMUSG00000022108	Itm2b	-0.332954	9.34921e-75	3.01839e-70	0.986	0.992
5	ENSMUSG00000039959	Hip1	0.622426	1.34325e-74	4.33669e-70	0.509	0.291
5	ENSMUSG00000061232	H2-K1	0.540525	1.5878e-74	5.1262e-70	0.991	0.978
5	ENSMUSG00000028885	Smpdl3b	0.572875	1.60931e-74	5.19567e-70	0.351	0.151
5	ENSMUSG00000019122	Ccl9	-0.560094	1.36839e-73	4.41785e-69	0.752	0.919
5	ENSMUSG00000032359	Ctsh	-0.48989	3.46045e-73	1.11721e-68	0.755	0.916
5	ENSMUSG00000006362	Cbfa2t3	0.7079	1.17618e-72	3.79728e-68	0.722	0.553
5	ENSMUSG00000021108	Prkch	0.490863	1.93754e-72	6.25536e-68	0.425	0.209
5	ENSMUSG00000020120	Plek	0.589785	4.34674e-72	1.40335e-67	0.807	0.633
5	ENSMUSG00000022148	Fyb	0.476092	7.94145e-72	2.5639e-67	0.956	0.908
5	ENSMUSG00000073412	Lst1	0.454665	3.33316e-71	1.07611e-66	0.988	0.965
5	ENSMUSG00000025017	Pik3ap1	0.627996	4.31956e-71	1.39457e-66	0.482	0.267
5	ENSMUSG00000029992	Gfpt1	0.587421	8.24861e-71	2.66306e-66	0.473	0.259
5	ENSMUSG00000069792	Wfdc17	-0.53931	1.11237e-70	3.59128e-66	0.825	0.956
5	ENSMUSG00000000290	Itgb2	0.555187	8.99522e-70	2.90411e-65	0.889	0.83
5	ENSMUSG00000000682	Cd52	-0.331546	2.63632e-68	8.51135e-64	0.983	0.988
5	ENSMUSG00000014956	Ppp1cb	0.643088	4.10157e-68	1.32419e-63	0.683	0.522
5	ENSMUSG00000008540	Mgst1	-0.549081	8.79923e-66	2.84083e-61	0.72	0.864
5	ENSMUSG00000030148	Clec4a2	-0.571981	3.66911e-65	1.18457e-60	0.373	0.65
5	ENSMUSG00000032946	Rasgrp2	0.583256	5.2236e-65	1.68644e-60	0.735	0.578
5	ENSMUSG00000021990	Spata13	0.485066	7.55915e-65	2.44047e-60	0.305	0.129
5	ENSMUSG00000052336	Cx3cr1	0.508233	8.02858e-65	2.59203e-60	0.874	0.727
5	ENSMUSG00000044811	Cd300c2	0.640818	3.21606e-64	1.03831e-59	0.736	0.567
5	ENSMUSG00000005800	Mmp8	-0.657585	3.52096e-64	1.13674e-59	0.187	0.457
5	ENSMUSG00000027447	Cst3	0.406741	3.791e-64	1.22392e-59	0.998	0.99
5	ENSMUSG00000026536	Ifi211	-0.739643	2.95282e-63	9.53317e-59	0.312	0.564
5	ENSMUSG00000025362	Rps26	-0.270588	4.40002e-63	1.42055e-58	0.998	0.998
5	ENSMUSG00000043263	Ifi209	-0.703686	2.14657e-62	6.93021e-58	0.41	0.656
5	ENSMUSG00000000440	Pparg	0.279707	3.49671e-62	1.12891e-57	0.11	0.022
5	ENSMUSG00000031391	L1cam	0.410177	7.76037e-62	2.50544e-57	0.172	0.051
5	ENSMUSG00000018654	Ikzf1	0.566503	2.14246e-61	6.91694e-57	0.772	0.635
5	ENSMUSG00000055148	Klf2	0.563653	2.5722e-61	8.30436e-57	0.982	0.952
5	ENSMUSG00000026728	Vim	-0.408894	4.03396e-61	1.30237e-56	0.939	0.985
5	ENSMUSG00000014846	Tppp3	0.626155	7.04876e-61	2.27569e-56	0.668	0.469
5	ENSMUSG00000090272	Mndal	-0.666112	8.73399e-61	2.81977e-56	0.471	0.703
5	ENSMUSG00000039208	Metrnl	0.496188	4.11597e-60	1.32884e-55	0.868	0.78
5	ENSMUSG00000028874	Fgr	0.509506	5.74135e-60	1.85359e-55	0.828	0.742
5	ENSMUSG00000015755	Tab2	0.514842	1.78848e-59	5.77411e-55	0.803	0.693
5	ENSMUSG00000003032	Klf4	0.61652	3.65868e-59	1.1812e-54	0.932	0.874
5	ENSMUSG00000007613	Tgfbr1	0.533355	4.28244e-59	1.38259e-54	0.474	0.275
5	ENSMUSG00000040964	Arhgef10l	0.510259	6.5742e-59	2.12248e-54	0.479	0.288
5	ENSMUSG00000029063	Nadk	0.455842	8.74179e-59	2.82229e-54	0.88	0.802
5	ENSMUSG00000073409	H2-Q6	0.2921	1.65436e-58	5.3411e-54	0.103	0.021
5	ENSMUSG00000115338	Pnp	-0.589864	1.76347e-58	5.69335e-54	0.554	0.757
5	ENSMUSG00000007815	Rhoa	0.376443	5.05663e-58	1.63253e-53	0.976	0.971
5	ENSMUSG00000042613	Pbxip1	0.597975	5.22511e-58	1.68693e-53	0.596	0.413
5	ENSMUSG00000020608	Smc6	0.791855	1.39619e-57	4.50759e-53	0.525	0.349
5	ENSMUSG00000056737	Capg	-0.501497	2.85376e-56	9.21337e-52	0.523	0.759
5	ENSMUSG00000026833	Olfm1	-0.52277	8.49648e-56	2.74309e-51	0.173	0.42
5	ENSMUSG00000023827	Agpat4	0.532485	1.12469e-55	3.63106e-51	0.379	0.201
5	ENSMUSG00000102037	Bcl2a1a	0.302915	1.81999e-55	5.87584e-51	0.119	0.028
5	ENSMUSG00000050552	Lamtor4	-0.464695	4.54018e-55	1.4658e-50	0.71	0.856
5	ENSMUSG00000021957	Tkt	0.405691	5.63698e-55	1.8199e-50	0.928	0.888
5	ENSMUSG00000034652	Cd300a	0.430109	2.07131e-54	6.68724e-50	0.899	0.843
5	ENSMUSG00000020077	Srgn	0.417766	5.74305e-54	1.85414e-49	0.969	0.945
5	ENSMUSG00000028926	Cdk14	0.407419	1.62094e-53	5.23319e-49	0.251	0.103
5	ENSMUSG00000000594	Gm2a	0.390233	2.59215e-53	8.36876e-49	0.971	0.947
5	ENSMUSG00000022508	Bcl6	0.509463	4.95181e-53	1.59869e-48	0.414	0.234
5	ENSMUSG00000022586	Ly6i	0.562881	3.12573e-52	1.00914e-47	0.247	0.103
5	ENSMUSG00000060550	H2-Q7	0.525738	3.9674e-52	1.28087e-47	0.22	0.086
5	ENSMUSG00000033713	Foxn3	0.528776	4.91078e-52	1.58545e-47	0.688	0.539
5	ENSMUSG00000025314	Ptprj	0.526506	8.74095e-52	2.82201e-47	0.649	0.483
5	ENSMUSG00000020841	Cpd	0.462652	8.86682e-52	2.86265e-47	0.251	0.106
5	ENSMUSG00000038387	Rras	0.491764	1.2228e-51	3.94782e-47	0.683	0.534
5	ENSMUSG00000021423	Ly86	-0.435243	1.32797e-51	4.28735e-47	0.772	0.904
5	ENSMUSG00000078763	Slfn1	-0.597984	6.07216e-51	1.9604e-46	0.323	0.559
5	ENSMUSG00000027508	Pag1	0.557574	9.96154e-51	3.21608e-46	0.418	0.247
5	ENSMUSG00000024174	Pot1b	0.518308	2.04076e-50	6.58858e-46	0.563	0.391
5	ENSMUSG00000023800	Tiam2	0.424207	2.24787e-50	7.25724e-46	0.284	0.132
5	ENSMUSG00000043004	Gng2	-0.475056	2.63435e-50	8.50499e-46	0.281	0.528
5	ENSMUSG00000045664	Cdc42ep2	0.469403	3.21517e-50	1.03802e-45	0.364	0.188
5	ENSMUSG00000032046	Abhd12	0.48528	4.94355e-50	1.59602e-45	0.471	0.296
5	ENSMUSG00000004709	Cd244a	0.503844	5.00326e-50	1.6153e-45	0.574	0.401
5	ENSMUSG00000028497	Hacd4	-0.472166	7.42289e-50	2.39648e-45	0.502	0.728
5	ENSMUSG00000053317	Sec61b	-0.344895	1.17146e-49	3.78206e-45	0.909	0.956
5	ENSMUSG00000037649	H2-DMa	-0.532339	1.30264e-49	4.20557e-45	0.587	0.775
5	ENSMUSG00000062345	Serpinb2	0.499447	1.6474e-49	5.31862e-45	0.454	0.271
5	ENSMUSG00000028581	Laptm5	0.306443	1.75114e-49	5.65355e-45	0.998	0.995
5	ENSMUSG00000028163	Nfkb1	0.472252	4.05605e-49	1.3095e-44	0.798	0.713
5	ENSMUSG00000038807	Rap1gap2	0.496281	9.73927e-49	3.14432e-44	0.37	0.203
5	ENSMUSG00000024677	Ms4a6b	-0.478549	2.21994e-47	7.16709e-43	0.743	0.869
5	ENSMUSG00000031328	Flna	0.385477	2.90316e-47	9.37285e-43	0.961	0.934
5	ENSMUSG00000037805	Rpl10a	-0.252514	4.22825e-47	1.36509e-42	0.986	0.986
5	ENSMUSG00000015839	Nfe2l2	0.474447	5.48115e-47	1.76959e-42	0.787	0.688
5	ENSMUSG00000020275	Rel	0.560076	8.28324e-47	2.67424e-42	0.745	0.639
5	ENSMUSG00000029616	Erp29	-0.355496	2.51796e-46	8.12922e-42	0.847	0.932
5	ENSMUSG00000064254	Ethe1	-0.444154	1.34663e-45	4.3476e-41	0.296	0.532
5	ENSMUSG00000024190	Dusp1	0.42473	1.74071e-45	5.61989e-41	0.985	0.965
5	ENSMUSG00000002897	Il17ra	0.41216	2.08999e-45	6.74754e-41	0.851	0.785
5	ENSMUSG00000024750	Zfand5	0.455724	2.24121e-45	7.23576e-41	0.828	0.742
5	ENSMUSG00000069833	Ahnak	-0.36745	2.25895e-45	7.29302e-41	0.938	0.985
5	ENSMUSG00000019970	Sgk1	0.601452	2.76841e-45	8.93782e-41	0.569	0.404
5	ENSMUSG00000051495	Irf2bp2	-0.49719	3.42935e-45	1.10717e-40	0.439	0.673
5	ENSMUSG00000034557	Zfyve9	0.490678	4.31245e-45	1.39227e-40	0.563	0.404
5	ENSMUSG00000027566	Psma7	-0.353864	7.5707e-45	2.4442e-40	0.893	0.954
5	ENSMUSG00000030921	Trim30a	-0.560805	9.83064e-45	3.17382e-40	0.42	0.634
5	ENSMUSG00000039899	Fgl2	-0.545257	1.99151e-44	6.4296e-40	0.228	0.453
5	ENSMUSG00000021998	Lcp1	0.400363	2.89058e-44	9.33222e-40	0.968	0.938
5	ENSMUSG00000027907	S100a11	-0.433726	3.02539e-44	9.76747e-40	0.822	0.913
5	ENSMUSG00000022637	Cblb	0.457431	7.38181e-44	2.38322e-39	0.361	0.205
5	ENSMUSG00000027087	Itgav	0.437988	1.23993e-43	4.00313e-39	0.403	0.237
5	ENSMUSG00000063410	Stk24	0.478427	2.26784e-43	7.32173e-39	0.724	0.624
5	ENSMUSG00000026875	Traf1	0.339934	1.05049e-42	3.39152e-38	0.177	0.066
5	ENSMUSG00000042284	Itga1	-0.464069	2.01219e-42	6.49636e-38	0.078	0.267
5	ENSMUSG00000001128	Cfp	-0.462669	2.02148e-42	6.52636e-38	0.181	0.39
5	ENSMUSG00000025572	Tmc6	0.447821	2.10331e-42	6.79054e-38	0.423	0.262
5	ENSMUSG00000002111	Spi1	0.339712	2.10371e-42	6.79184e-38	0.945	0.931
5	ENSMUSG00000022270	Retreg1	0.446967	4.21898e-42	1.3621e-37	0.287	0.145
5	ENSMUSG00000042129	Rassf4	-0.387602	5.31915e-42	1.71729e-37	0.711	0.86
5	ENSMUSG00000044533	Rps2	-0.274544	7.19441e-42	2.32272e-37	0.981	0.983
5	ENSMUSG00000030536	Iqgap1	0.342209	7.40649e-42	2.39118e-37	0.972	0.961
5	ENSMUSG00000053113	Socs3	0.525024	1.2231e-41	3.94879e-37	0.419	0.259
5	ENSMUSG00000035692	Isg15	-0.687372	1.35016e-41	4.359e-37	0.109	0.295
5	ENSMUSG00000021676	Iqgap2	-0.442659	1.37221e-41	4.43017e-37	0.288	0.52
5	ENSMUSG00000022817	Itgb5	0.389372	1.39042e-41	4.48896e-37	0.354	0.198
5	ENSMUSG00000007817	Zmiz1	0.444279	1.88413e-41	6.08291e-37	0.716	0.605
5	ENSMUSG00000030557	Mef2a	0.425721	3.77532e-41	1.21886e-36	0.853	0.781
5	ENSMUSG00000038900	Rpl12	-0.26483	4.48552e-41	1.44815e-36	0.972	0.975
5	ENSMUSG00000044447	Dock5	0.39172	5.87883e-41	1.89798e-36	0.335	0.184
5	ENSMUSG00000054428	Atpif1	-0.438572	7.03787e-41	2.27218e-36	0.443	0.647
5	ENSMUSG00000078920	Ifi47	-0.5842	3.15969e-40	1.02011e-35	0.168	0.367
5	ENSMUSG00000097779	4833407H14Rik	0.251635	5.39141e-40	1.74062e-35	0.162	0.059
5	ENSMUSG00000035356	Nfkbiz	0.601011	7.89632e-40	2.54933e-35	0.612	0.472
5	ENSMUSG00000025025	Mxi1	0.41247	8.91951e-40	2.87966e-35	0.376	0.221
5	ENSMUSG00000008348	Ubc	0.350879	3.3459e-39	1.08022e-34	0.961	0.937
5	ENSMUSG00000021127	Zfp36l1	0.838456	4.7767e-39	1.54216e-34	0.416	0.265
5	ENSMUSG00000040249	Lrp1	0.377224	4.95661e-39	1.60024e-34	0.873	0.828
5	ENSMUSG00000056091	St3gal5	0.313649	7.34396e-39	2.371e-34	0.166	0.063
5	ENSMUSG00000033066	Gas7	-0.411249	7.6281e-39	2.46273e-34	0.216	0.433
5	ENSMUSG00000024521	Pmaip1	0.478571	8.85149e-39	2.8577e-34	0.501	0.345
5	ENSMUSG00000023913	Pla2g7	0.460674	8.87819e-39	2.86632e-34	0.641	0.481
5	ENSMUSG00000040616	Tmem51	0.404355	1.20384e-38	3.88658e-34	0.451	0.294
5	ENSMUSG00000021614	Vcan	-0.655614	1.50476e-38	4.85812e-34	0.228	0.421
5	ENSMUSG00000017002	Slpi	-0.59636	1.57602e-38	5.08817e-34	0.293	0.488
5	ENSMUSG00000053819	Camk2d	0.46828	2.75836e-38	8.90535e-34	0.657	0.53
5	ENSMUSG00000024121	Atp6v0c	-0.322622	6.55671e-38	2.11683e-33	0.847	0.932
5	ENSMUSG00000031824	6430548M08Rik	0.415855	1.17309e-37	3.78731e-33	0.419	0.267
5	ENSMUSG00000040699	Limd2	0.451573	1.43048e-37	4.6183e-33	0.708	0.594
5	ENSMUSG00000005087	Cd44	0.333034	2.87854e-37	9.29335e-33	0.957	0.939
5	ENSMUSG00000046245	Pilra	0.505752	3.41884e-37	1.10377e-32	0.462	0.313
5	ENSMUSG00000040253	Gbp7	-0.41027	6.42017e-37	2.07275e-32	0.062	0.226
5	ENSMUSG00000028465	Tln1	0.309158	1.04804e-36	3.38359e-32	0.963	0.948
5	ENSMUSG00000048621	Gm6377	0.482711	1.46417e-36	4.72709e-32	0.33	0.189
5	ENSMUSG00000002885	Adgre5	0.320349	1.48377e-36	4.79036e-32	0.947	0.926
5	ENSMUSG00000021451	Sema4d	0.389429	1.95172e-36	6.30113e-32	0.64	0.502
5	ENSMUSG00000104835	Gm5547	0.369776	2.34798e-36	7.58047e-32	0.256	0.127
5	ENSMUSG00000057193	Slc44a2	0.427604	4.07683e-36	1.3162e-31	0.618	0.488
5	ENSMUSG00000022205	Sub1	-0.286827	4.98643e-36	1.60987e-31	0.923	0.972
5	ENSMUSG00000055805	Fmnl1	0.398605	1.34122e-35	4.33013e-31	0.706	0.61
5	ENSMUSG00000024679	Ms4a6d	-0.475298	2.20753e-35	7.12702e-31	0.333	0.526
5	ENSMUSG00000003283	Hck	0.379205	2.39155e-35	7.72111e-31	0.813	0.749
5	ENSMUSG00000017754	Pltp	0.374194	2.81629e-35	9.0924e-31	0.236	0.112
5	ENSMUSG00000023861	Mpc1	-0.371438	4.20821e-35	1.35862e-30	0.474	0.686
5	ENSMUSG00000026074	Map4k4	0.40638	6.95339e-35	2.2449e-30	0.696	0.602
5	ENSMUSG00000021281	Tnfaip2	-0.413701	1.2229e-34	3.94812e-30	0.523	0.727
5	ENSMUSG00000044229	Nxpe4	0.376176	2.09593e-34	6.7667e-30	0.553	0.4
5	ENSMUSG00000032688	Malt1	0.468833	2.84279e-34	9.17794e-30	0.642	0.516
5	ENSMUSG00000021948	Prkcd	0.320813	3.20254e-34	1.03394e-29	0.893	0.851
5	ENSMUSG00000052331	Ankrd44	0.39492	3.68623e-34	1.1901e-29	0.752	0.668
5	ENSMUSG00000017843	Ppp2r5c	0.376935	5.44864e-34	1.75909e-29	0.71	0.622
5	ENSMUSG00000019505	Ubb	-0.279676	6.70086e-34	2.16337e-29	0.962	0.967
5	ENSMUSG00000030795	Fus	0.420852	1.14264e-33	3.689e-29	0.777	0.716
5	ENSMUSG00000000787	Ddx3x	0.411891	2.33325e-33	7.53289e-29	0.831	0.778
5	ENSMUSG00000001123	Lgals9	-0.424779	2.60817e-33	8.42048e-29	0.228	0.422
5	ENSMUSG00000037697	Ddhd1	0.397495	7.94826e-33	2.5661e-28	0.489	0.348
5	ENSMUSG00000037926	Ssh2	0.36562	1.56058e-32	5.03833e-28	0.833	0.775
5	ENSMUSG00000026430	Rassf5	0.434209	1.74969e-32	5.64888e-28	0.654	0.556
5	ENSMUSG00000024349	Tmem173	-0.356114	1.82793e-32	5.90149e-28	0.207	0.395
5	ENSMUSG00000044583	Tlr7	0.365942	2.4038e-32	7.76068e-28	0.573	0.429
5	ENSMUSG00000029810	Tmem176b	-0.6078	3.82991e-32	1.23649e-27	0.382	0.551
5	ENSMUSG00000025804	Ccr1	-0.290021	6.87732e-32	2.22034e-27	0.033	0.169
5	ENSMUSG00000073489	Ifi204	-0.554594	7.30044e-32	2.35695e-27	0.655	0.782
5	ENSMUSG00000022463	Srebf2	0.428974	9.3144e-32	3.00715e-27	0.428	0.298
5	ENSMUSG00000024014	Pim1	0.292977	2.6741e-31	8.63333e-27	0.951	0.935
5	ENSMUSG00000041836	Ptpre	0.35395	5.31331e-31	1.7154e-26	0.819	0.754
5	ENSMUSG00000006731	B4galnt1	0.448386	5.82036e-31	1.8791e-26	0.579	0.466
5	ENSMUSG00000044786	Zfp36	0.287071	5.83088e-31	1.8825e-26	0.988	0.974
5	ENSMUSG00000028691	Prdx1	-0.318785	1.26866e-30	4.09585e-26	0.851	0.912
5	ENSMUSG00000040339	Fam102b	-0.407815	1.55098e-30	5.00734e-26	0.26	0.448
5	ENSMUSG00000031722	Hp	-0.336676	2.57081e-30	8.29986e-26	0.78	0.873
5	ENSMUSG00000040483	Xaf1	-0.372143	2.71972e-30	8.78061e-26	0.207	0.381
5	ENSMUSG00000024006	Stk38	0.385934	2.7867e-30	8.99687e-26	0.78	0.718
5	ENSMUSG00000073490	Ifi207	-0.420817	2.79405e-30	9.0206e-26	0.533	0.697
5	ENSMUSG00000027009	Itga4	0.323828	2.86651e-30	9.25452e-26	0.946	0.932
5	ENSMUSG00000029299	Abcg3	0.260171	3.77137e-30	1.21759e-25	0.188	0.086
5	ENSMUSG00000028771	Ptpn12	0.418308	4.72723e-30	1.52619e-25	0.406	0.277
5	ENSMUSG00000046314	Stxbp6	-0.360623	6.04122e-30	1.95041e-25	0.24	0.429
5	ENSMUSG00000022051	Bnip3l	0.321948	9.43265e-30	3.04533e-25	0.793	0.735
5	ENSMUSG00000022013	Dnajc15	-0.319518	1.57966e-29	5.09994e-25	0.344	0.543
5	ENSMUSG00000004040	Stat3	0.388727	1.62537e-29	5.2475e-25	0.702	0.622
5	ENSMUSG00000002083	Bbc3	0.367898	1.85355e-29	5.98419e-25	0.364	0.232
5	ENSMUSG00000003484	Cyp4f18	0.496062	1.95371e-29	6.30756e-25	0.617	0.526
5	ENSMUSG00000018293	Pfn1	0.262806	2.19277e-29	7.07935e-25	0.988	0.975
5	ENSMUSG00000015937	H2afy	-0.333567	2.58899e-29	8.35857e-25	0.774	0.872
5	ENSMUSG00000018476	Kdm6b	0.341266	2.6774e-29	8.64399e-25	0.616	0.497
5	ENSMUSG00000045382	Cxcr4	0.491411	3.12561e-29	1.0091e-24	0.518	0.404
5	ENSMUSG00000031167	Rbm3	-0.290019	3.2679e-29	1.05504e-24	0.896	0.938
5	ENSMUSG00000027808	Serp1	-0.311434	5.18713e-29	1.67467e-24	0.801	0.9
5	ENSMUSG00000037185	Krt80	0.601876	7.10209e-29	2.29291e-24	0.527	0.429
5	ENSMUSG00000049037	Clec4a1	0.320275	7.16135e-29	2.31204e-24	0.845	0.79
5	ENSMUSG00000046805	Mpeg1	-0.273244	8.95104e-29	2.88984e-24	0.959	0.982
5	ENSMUSG00000029561	Oasl2	-0.474101	1.18848e-28	3.83701e-24	0.192	0.352
5	ENSMUSG00000027398	Il1b	0.537548	1.44751e-28	4.67327e-24	0.467	0.32
5	ENSMUSG00000024659	Anxa1	-0.355291	1.52135e-28	4.91169e-24	0.639	0.779
5	ENSMUSG00000021365	Nedd9	0.418454	2.09322e-28	6.75797e-24	0.539	0.42
5	ENSMUSG00000025161	Slc16a3	0.400107	3.94366e-28	1.27321e-23	0.33	0.209
5	ENSMUSG00000026177	Slc11a1	0.408523	7.05111e-28	2.27645e-23	0.475	0.354
5	ENSMUSG00000030844	Rgs10	-0.342052	7.30952e-28	2.35988e-23	0.529	0.701
5	ENSMUSG00000030793	Pycard	-0.350623	9.41303e-28	3.039e-23	0.659	0.787
5	ENSMUSG00000107355	AI839979	-0.349324	9.65781e-28	3.11802e-23	0.325	0.511
5	ENSMUSG00000040435	Ppp1r15a	0.343834	1.04721e-27	3.38092e-23	0.714	0.614
5	ENSMUSG00000026737	Pip4k2a	0.300407	1.07813e-27	3.48073e-23	0.787	0.721
5	ENSMUSG00000072620	Slfn2	-0.305496	1.59409e-27	5.14651e-23	0.793	0.888
5	ENSMUSG00000002699	Lcp2	0.33054	2.24558e-27	7.24984e-23	0.729	0.652
5	ENSMUSG00000057729	Prtn3	-0.531751	4.7266e-27	1.52598e-22	0.096	0.236
5	ENSMUSG00000020100	Slc29a3	-0.301859	6.50032e-27	2.09863e-22	0.144	0.304
5	ENSMUSG00000024691	Fam111a	-0.329606	7.24258e-27	2.33827e-22	0.611	0.761
5	ENSMUSG00000029490	Mfsd7a	-0.298367	7.69592e-27	2.48463e-22	0.149	0.312
5	ENSMUSG00000027598	Itch	0.351791	1.01342e-26	3.27182e-22	0.617	0.529
5	ENSMUSG00000027346	Gpcpd1	0.416503	1.16968e-26	3.77631e-22	0.501	0.379
5	ENSMUSG00000026923	Notch1	-0.296336	1.28594e-26	4.15166e-22	0.142	0.302
5	ENSMUSG00000046718	Bst2	-0.43036	2.03978e-26	6.58542e-22	0.444	0.62
5	ENSMUSG00000025289	Prdx4	-0.296851	3.24208e-26	1.0467e-21	0.13	0.282
5	ENSMUSG00000024164	C3	-0.338679	5.78035e-26	1.86619e-21	0.644	0.784
5	ENSMUSG00000043336	Filip1l	0.359599	6.48526e-26	2.09377e-21	0.747	0.665
5	ENSMUSG00000066682	Pilrb2	0.356509	1.06807e-25	3.44827e-21	0.337	0.218
5	ENSMUSG00000070868	Skint3	0.379388	1.46808e-25	4.73971e-21	0.339	0.216
5	ENSMUSG00000019943	Atp2b1	-0.315563	2.02953e-25	6.55233e-21	0.867	0.941
5	ENSMUSG00000021360	Gcnt2	0.449849	2.43105e-25	7.84863e-21	0.434	0.314
5	ENSMUSG00000019916	P4ha1	0.294745	2.85182e-25	9.2071e-21	0.258	0.149
5	ENSMUSG00000022884	Eif4a2	0.318108	3.34331e-25	1.07939e-20	0.776	0.723
5	ENSMUSG00000026222	Sp100	-0.362101	4.79587e-25	1.54835e-20	0.596	0.756
5	ENSMUSG00000051212	Gpr183	-0.295113	5.15945e-25	1.66573e-20	0.093	0.233
5	ENSMUSG00000040451	Sgms1	0.376539	5.34412e-25	1.72535e-20	0.478	0.365
5	ENSMUSG00000027782	Kpna4	0.356432	5.67914e-25	1.83351e-20	0.388	0.271
5	ENSMUSG00000035208	Slfn8	-0.301634	5.98396e-25	1.93192e-20	0.133	0.283
5	ENSMUSG00000021025	Nfkbia	0.440301	6.09349e-25	1.96728e-20	0.797	0.725
5	ENSMUSG00000031633	Slc25a4	-0.304907	1.564e-24	5.04936e-20	0.28	0.451
5	ENSMUSG00000051413	Plagl2	0.335068	1.57048e-24	5.0703e-20	0.359	0.244
5	ENSMUSG00000021880	Rnase6	0.333013	2.08109e-24	6.71881e-20	0.719	0.636
5	ENSMUSG00000047388	Atmin	0.268905	2.6282e-24	8.48515e-20	0.212	0.114
5	ENSMUSG00000048970	C1galt1c1	-0.315056	2.64234e-24	8.53079e-20	0.186	0.343
5	ENSMUSG00000075706	Gpx4	-0.288866	4.0928e-24	1.32136e-19	0.785	0.881
5	ENSMUSG00000032301	Psma4	-0.291318	4.42776e-24	1.4295e-19	0.565	0.718
5	ENSMUSG00000051439	Cd14	-0.366258	4.74359e-24	1.53147e-19	0.253	0.416
5	ENSMUSG00000061518	Cox5b	-0.273571	5.13388e-24	1.65747e-19	0.814	0.89
5	ENSMUSG00000020671	Rab10	0.349829	6.41224e-24	2.07019e-19	0.607	0.524
5	ENSMUSG00000049550	Clip1	0.36337	7.6012e-24	2.45405e-19	0.432	0.319
5	ENSMUSG00000021140	Pcnx	0.400757	8.83696e-24	2.85301e-19	0.427	0.319
5	ENSMUSG00000035900	Gramd4	0.326813	9.57958e-24	3.09277e-19	0.331	0.217
5	ENSMUSG00000020143	Dock2	0.322651	9.71585e-24	3.13676e-19	0.778	0.733
5	ENSMUSG00000011148	Adssl1	0.351346	9.99788e-24	3.22782e-19	0.598	0.506
5	ENSMUSG00000028480	Glipr2	-0.328738	1.04149e-23	3.36246e-19	0.318	0.485
5	ENSMUSG00000031765	Mt1	-0.400032	1.23382e-23	3.98338e-19	0.188	0.337
5	ENSMUSG00000054499	Dedd2	0.326109	1.25822e-23	4.06215e-19	0.238	0.138
5	ENSMUSG00000031231	Cox7b	-0.277996	1.33256e-23	4.30218e-19	0.764	0.851
5	ENSMUSG00000017144	Rnd3	-0.314879	1.60505e-23	5.18191e-19	0.134	0.276
5	ENSMUSG00000024516	Sec11c	-0.286105	1.75575e-23	5.66842e-19	0.678	0.798
5	ENSMUSG00000030107	Usp18	-0.297297	2.30955e-23	7.45639e-19	0.042	0.15
5	ENSMUSG00000024300	Myo1f	0.279715	3.78711e-23	1.22267e-18	0.803	0.751
5	ENSMUSG00000087107	AI662270	-0.310644	4.09591e-23	1.32237e-18	0.429	0.597
5	ENSMUSG00000070327	Rnf213	-0.39007	5.21513e-23	1.68371e-18	0.418	0.575
5	ENSMUSG00000015947	Fcgr1	-0.34481	5.47922e-23	1.76897e-18	0.226	0.377
5	ENSMUSG00000063065	Mapk3	0.295774	6.49609e-23	2.09726e-18	0.594	0.497
5	ENSMUSG00000019876	Pkib	-0.255026	8.79936e-23	2.84087e-18	0.098	0.228
5	ENSMUSG00000068036	Afdn	0.279469	9.65913e-23	3.11845e-18	0.232	0.133
5	ENSMUSG00000021486	Prelid1	-0.285137	1.28424e-22	4.14617e-18	0.546	0.69
5	ENSMUSG00000032336	Nptn	0.340453	1.31855e-22	4.25695e-18	0.675	0.608
5	ENSMUSG00000042747	Krtcap2	-0.290537	1.57814e-22	5.09501e-18	0.524	0.675
5	ENSMUSG00000024730	Ms4a8a	-0.31449	1.65298e-22	5.33663e-18	0.188	0.333
5	ENSMUSG00000059498	Fcgr3	-0.272608	2.08823e-22	6.74184e-18	0.672	0.804
5	ENSMUSG00000112148	Lilrb4a	-0.312496	2.30873e-22	7.45373e-18	0.656	0.782
5	ENSMUSG00000041607	Mbp	0.333804	2.55358e-22	8.24425e-18	0.712	0.637
5	ENSMUSG00000000420	Galnt1	0.397052	2.81995e-22	9.10422e-18	0.476	0.377
5	ENSMUSG00000029064	Gnb1	0.282557	3.74489e-22	1.20904e-17	0.736	0.681
5	ENSMUSG00000039942	Ptger4	0.332187	5.99971e-22	1.93701e-17	0.277	0.173
5	ENSMUSG00000021996	Esd	-0.263316	1.18936e-21	3.83986e-17	0.65	0.774
5	ENSMUSG00000027435	Cd93	-0.306078	1.21631e-21	3.92687e-17	0.238	0.392
5	ENSMUSG00000022892	App	-0.271999	1.33911e-21	4.3233e-17	0.614	0.761
5	ENSMUSG00000004266	Ptpn6	0.283279	1.41255e-21	4.56042e-17	0.858	0.844
5	ENSMUSG00000043832	Clec4a3	0.279431	1.51433e-21	4.88901e-17	0.904	0.872
5	ENSMUSG00000024858	Grk2	0.261744	1.64092e-21	5.2977e-17	0.812	0.763
5	ENSMUSG00000102418	Sh2d1b1	0.319244	1.6506e-21	5.32895e-17	0.224	0.13
5	ENSMUSG00000098557	Kctd12	-0.280323	2.32427e-21	7.50389e-17	0.522	0.686
5	ENSMUSG00000045636	Mtus1	-0.278548	2.44028e-21	7.87843e-17	0.303	0.462
5	ENSMUSG00000026094	Stk17b	0.302476	2.54364e-21	8.21214e-17	0.913	0.872
5	ENSMUSG00000004880	Lbr	-0.342179	2.56738e-21	8.28878e-17	0.434	0.587
5	ENSMUSG00000029484	Anxa3	-0.278823	2.91336e-21	9.40579e-17	0.135	0.268
5	ENSMUSG00000038147	Cd84	-0.319857	4.69433e-21	1.51557e-16	0.395	0.553
5	ENSMUSG00000000631	Myo18a	0.288446	5.9687e-21	1.92699e-16	0.271	0.172
5	ENSMUSG00000020212	Mdm1	0.277405	6.91181e-21	2.23148e-16	0.181	0.097
5	ENSMUSG00000028692	Akr1a1	-0.267139	7.34912e-21	2.37266e-16	0.74	0.849
5	ENSMUSG00000021377	Dek	-0.350533	7.7901e-21	2.51503e-16	0.552	0.681
5	ENSMUSG00000022956	Atp5o	-0.265988	8.12809e-21	2.62416e-16	0.626	0.747
5	ENSMUSG00000018858	Mrpl58	-0.263056	8.36508e-21	2.70066e-16	0.264	0.422
5	ENSMUSG00000045730	Adrb2	0.342095	9.61986e-21	3.10577e-16	0.37	0.26
5	ENSMUSG00000073491	Ifi213	-0.328812	1.09137e-20	3.5235e-16	0.082	0.195
5	ENSMUSG00000005054	Cstb	-0.288958	1.12141e-20	3.62048e-16	0.526	0.667
5	ENSMUSG00000001473	Tubb6	0.312606	1.89617e-20	6.12177e-16	0.418	0.307
5	ENSMUSG00000015396	Cd83	0.342044	2.21135e-20	7.13934e-16	0.195	0.108
5	ENSMUSG00000047735	Samd9l	-0.34272	3.86491e-20	1.24778e-15	0.284	0.428
5	ENSMUSG00000038127	Ccdc50	0.386484	5.82852e-20	1.88174e-15	0.645	0.588
5	ENSMUSG00000002992	Apoc2	0.466328	6.23203e-20	2.01201e-15	0.574	0.484
5	ENSMUSG00000034708	Grn	-0.273693	6.61085e-20	2.13431e-15	0.775	0.874
5	ENSMUSG00000018209	Stk4	0.293136	6.75871e-20	2.18205e-15	0.632	0.557
5	ENSMUSG00000017929	B4galt5	0.324742	1.03326e-19	3.33587e-15	0.428	0.33
5	ENSMUSG00000032812	Arap1	0.298181	1.35588e-19	4.37745e-15	0.531	0.446
5	ENSMUSG00000002881	Nab1	0.319866	1.37486e-19	4.43874e-15	0.494	0.405
5	ENSMUSG00000050721	Plekho2	0.281184	1.40043e-19	4.5213e-15	0.675	0.597
5	ENSMUSG00000023367	Tmem176a	-0.405211	1.6486e-19	5.3225e-15	0.297	0.443
5	ENSMUSG00000057596	Trim30d	-0.288968	1.65772e-19	5.35193e-15	0.145	0.274
5	ENSMUSG00000037849	Ifi206	-0.27396	2.36498e-19	7.63535e-15	0.052	0.151
5	ENSMUSG00000040943	Tet2	0.296714	2.77209e-19	8.94969e-15	0.552	0.46
5	ENSMUSG00000115869	Gm31814	0.351115	2.78781e-19	9.00046e-15	0.226	0.137
5	ENSMUSG00000035711	Dok3	0.305528	2.94112e-19	9.49539e-15	0.565	0.483
5	ENSMUSG00000064373	Selenop	-0.289528	3.12416e-19	1.00863e-14	0.708	0.831
5	ENSMUSG00000030265	Kras	0.316131	3.67738e-19	1.18724e-14	0.524	0.434
5	ENSMUSG00000035227	Spcs2	-0.262957	4.60344e-19	1.48622e-14	0.483	0.638
5	ENSMUSG00000031799	Tpm4	0.337435	4.9264e-19	1.59049e-14	0.689	0.641
5	ENSMUSG00000074896	Ifit3	-0.416762	5.58815e-19	1.80414e-14	0.022	0.104
5	ENSMUSG00000020064	Herc4	0.334527	1.04005e-18	3.3578e-14	0.631	0.566
5	ENSMUSG00000066684	Pilrb1	0.274479	1.05029e-18	3.39086e-14	0.27	0.175
5	ENSMUSG00000051177	Plcb1	-0.263208	1.20641e-18	3.89491e-14	0.226	0.367
5	ENSMUSG00000033033	Calhm2	0.292292	1.37652e-18	4.44409e-14	0.39	0.291
5	ENSMUSG00000040713	Creg1	-0.2668	1.73243e-18	5.59317e-14	0.67	0.781
5	ENSMUSG00000033355	Rtp4	-0.333331	2.90962e-18	9.39371e-14	0.156	0.276
5	ENSMUSG00000031304	Il2rg	0.305465	3.07484e-18	9.92712e-14	0.388	0.287
5	ENSMUSG00000070394	Tmem256	-0.261866	3.47362e-18	1.12146e-13	0.566	0.69
5	ENSMUSG00000032440	Tgfbr2	0.293326	3.5513e-18	1.14654e-13	0.367	0.264
5	ENSMUSG00000058835	Abi1	0.27723	3.63707e-18	1.17423e-13	0.69	0.65
5	ENSMUSG00000059810	Rgs3	0.292532	3.88543e-18	1.25441e-13	0.272	0.179
5	ENSMUSG00000034353	Ramp1	-0.259682	5.69147e-18	1.83749e-13	0.536	0.68
5	ENSMUSG00000056888	Glipr1	-0.261433	5.97112e-18	1.92778e-13	0.351	0.502
5	ENSMUSG00000031902	Nfatc3	0.330964	6.17058e-18	1.99217e-13	0.337	0.248
5	ENSMUSG00000001419	Mef2d	0.296011	7.17196e-18	2.31547e-13	0.48	0.394
5	ENSMUSG00000036533	Cdc42ep3	0.311931	7.51656e-18	2.42672e-13	0.577	0.497
5	ENSMUSG00000028793	Rnf19b	0.327488	1.19186e-17	3.84792e-13	0.553	0.469
5	ENSMUSG00000032501	Trib1	0.358412	1.55836e-17	5.03117e-13	0.619	0.55
5	ENSMUSG00000022822	Abcc5	0.30276	1.77388e-17	5.72696e-13	0.322	0.225
5	ENSMUSG00000040652	Oaz2	0.275931	2.01335e-17	6.50011e-13	0.284	0.193
5	ENSMUSG00000034957	Cebpa	-0.266535	2.20184e-17	7.10864e-13	0.241	0.375
5	ENSMUSG00000003847	Nfat5	0.353253	2.22677e-17	7.18911e-13	0.37	0.279
5	ENSMUSG00000048058	Ldlrad3	0.288306	2.2606e-17	7.29833e-13	0.524	0.429
5	ENSMUSG00000076617	Ighm	-0.266749	2.54281e-17	8.20945e-13	0.477	0.626
5	ENSMUSG00000024143	Rhoq	0.31033	2.88667e-17	9.31962e-13	0.312	0.219
5	ENSMUSG00000028268	Gbp3	-0.261728	3.2844e-17	1.06037e-12	0.148	0.264
5	ENSMUSG00000021182	Ccdc88c	0.250266	5.20192e-17	1.67944e-12	0.678	0.605
5	ENSMUSG00000032089	Il10ra	0.270692	7.24602e-17	2.33938e-12	0.592	0.516
5	ENSMUSG00000025498	Irf7	-0.427164	1.00457e-16	3.24326e-12	0.309	0.437
5	ENSMUSG00000039910	Cited2	-0.252322	1.02662e-16	3.31445e-12	0.371	0.514
5	ENSMUSG00000032841	Prr5l	0.276455	1.09027e-16	3.51993e-12	0.302	0.203
5	ENSMUSG00000041153	Osgin2	0.279712	2.12792e-16	6.87001e-12	0.242	0.159
5	ENSMUSG00000037936	Scarb1	0.280561	2.46316e-16	7.95231e-12	0.54	0.469
5	ENSMUSG00000031659	Adcy7	0.312776	2.78689e-16	8.99748e-12	0.454	0.376
5	ENSMUSG00000041642	Kif21b	0.258096	5.03384e-16	1.62517e-11	0.253	0.166
5	ENSMUSG00000026358	Rgs1	0.387104	5.25353e-16	1.6961e-11	0.314	0.215
5	ENSMUSG00000046879	Irgm1	-0.273398	5.72758e-16	1.84915e-11	0.183	0.3
5	ENSMUSG00000020585	Laptm4a	0.290638	1.08491e-15	3.50262e-11	0.764	0.746
5	ENSMUSG00000022105	Rb1	0.298055	1.3925e-15	4.49568e-11	0.405	0.324
5	ENSMUSG00000061665	Cd2ap	0.252364	1.43897e-15	4.64571e-11	0.761	0.72
5	ENSMUSG00000054720	Lrrc8c	0.270192	1.78101e-15	5.74999e-11	0.373	0.283
5	ENSMUSG00000027130	Slc12a6	0.293487	1.92874e-15	6.22692e-11	0.547	0.479
5	ENSMUSG00000024581	Napg	0.289552	2.13918e-15	6.90634e-11	0.37	0.285
5	ENSMUSG00000095609	Gm21188	0.263069	2.2529e-15	7.27349e-11	0.623	0.577
5	ENSMUSG00000095788	Sirpb1a	0.253484	2.3492e-15	7.5844e-11	0.298	0.206
5	ENSMUSG00000035011	Zbtb7a	0.298214	2.41077e-15	7.78317e-11	0.624	0.576
5	ENSMUSG00000008398	Elk3	0.272826	3.29735e-15	1.06455e-10	0.402	0.317
5	ENSMUSG00000033777	Tlr13	0.284861	3.42039e-15	1.10427e-10	0.487	0.406
5	ENSMUSG00000021270	Hsp90aa1	0.256632	3.53566e-15	1.14149e-10	0.794	0.744
5	ENSMUSG00000029177	Cenpa	-0.322492	5.0989e-15	1.64618e-10	0.232	0.349
5	ENSMUSG00000021895	Arhgef3	0.288477	5.68951e-15	1.83686e-10	0.341	0.254
5	ENSMUSG00000034613	Ppm1h	0.278438	6.01809e-15	1.94294e-10	0.328	0.243
5	ENSMUSG00000052212	Cd177	-0.311683	6.55943e-15	2.11771e-10	0.346	0.471
5	ENSMUSG00000020641	Rsad2	-0.443819	8.5246e-15	2.75217e-10	0.051	0.13
5	ENSMUSG00000038352	Arl5c	0.265053	9.12093e-15	2.94469e-10	0.572	0.491
5	ENSMUSG00000063406	Tmed5	0.312175	9.64303e-15	3.11325e-10	0.644	0.612
5	ENSMUSG00000029178	Klf3	0.289784	1.30516e-14	4.21372e-10	0.716	0.681
5	ENSMUSG00000034422	Parp14	-0.275765	1.31129e-14	4.23351e-10	0.324	0.459
5	ENSMUSG00000028760	Eif4g3	0.271895	2.02789e-14	6.54706e-10	0.586	0.533
5	ENSMUSG00000040152	Thbs1	-0.431152	2.66818e-14	8.6142e-10	0.269	0.387
5	ENSMUSG00000017677	Wsb1	0.262957	3.15423e-14	1.01834e-09	0.586	0.53
5	ENSMUSG00000037824	Tspan14	0.252066	3.16565e-14	1.02203e-09	0.422	0.339
5	ENSMUSG00000092274	Neat1	0.262216	5.44384e-14	1.75754e-09	0.86	0.842
5	ENSMUSG00000030717	Nupr1	0.273385	7.27598e-14	2.34905e-09	0.59	0.536
5	ENSMUSG00000029366	Dck	-0.251355	7.85886e-14	2.53723e-09	0.246	0.372
5	ENSMUSG00000032554	Trf	-0.330168	9.79291e-14	3.16164e-09	0.377	0.492
5	ENSMUSG00000026656	Fcgr2b	-0.252512	9.91522e-14	3.20113e-09	0.475	0.612
5	ENSMUSG00000035385	Ccl2	-0.42992	1.01497e-13	3.27683e-09	0.201	0.307
5	ENSMUSG00000057789	Bak1	0.260067	1.32165e-13	4.26694e-09	0.438	0.365
5	ENSMUSG00000030199	Etv6	0.253354	1.60326e-13	5.17613e-09	0.433	0.357
5	ENSMUSG00000040940	Arhgef1	0.271332	2.18347e-13	7.04933e-09	0.504	0.44
5	ENSMUSG00000003031	Cdkn1b	0.315048	2.38223e-13	7.69102e-09	0.605	0.555
5	ENSMUSG00000007891	Ctsd	-0.263803	2.46481e-13	7.95762e-09	0.494	0.617
5	ENSMUSG00000037465	Klf10	0.299694	2.87642e-13	9.28653e-09	0.556	0.485
5	ENSMUSG00000070034	Sp110	-0.268133	3.35113e-13	1.08191e-08	0.401	0.531
5	ENSMUSG00000004936	Map2k1	0.261659	3.48338e-13	1.12461e-08	0.438	0.364
5	ENSMUSG00000026655	Fam107b	0.253111	5.10952e-13	1.64961e-08	0.609	0.557
5	ENSMUSG00000035247	Hectd1	0.259961	5.58179e-13	1.80208e-08	0.555	0.502
5	ENSMUSG00000031299	Pdha1	0.268678	7.5907e-13	2.45066e-08	0.432	0.365
5	ENSMUSG00000048440	Cyp4f16	0.258906	9.26872e-13	2.99241e-08	0.391	0.314
5	ENSMUSG00000017776	Crk	0.278436	1.30806e-12	4.22306e-08	0.468	0.403
5	ENSMUSG00000079547	H2-DMb1	-0.356864	3.9743e-12	1.2831e-07	0.332	0.44
5	ENSMUSG00000052889	Prkcb	0.279052	3.98455e-12	1.28641e-07	0.415	0.344
5	ENSMUSG00000054920	Klhl5	0.256559	4.54401e-12	1.46703e-07	0.363	0.288
5	ENSMUSG00000031488	Rab11fip1	0.254045	5.13948e-12	1.65928e-07	0.256	0.185
5	ENSMUSG00000004843	Chmp2b	0.277962	1.16907e-11	3.77435e-07	0.391	0.325
5	ENSMUSG00000016344	Ppdpf	0.265436	1.89264e-11	6.11038e-07	0.432	0.368
5	ENSMUSG00000035778	Ggta1	0.251736	2.16098e-11	6.97673e-07	0.28	0.209
5	ENSMUSG00000005506	Celf1	0.253586	5.19488e-11	1.67717e-06	0.471	0.419
5	ENSMUSG00000000441	Raf1	0.254292	7.02364e-11	2.26758e-06	0.41	0.344
5	ENSMUSG00000033863	Klf9	0.264508	1.21445e-10	3.92085e-06	0.428	0.357
5	ENSMUSG00000032193	Ldlr	0.303647	1.554e-10	5.01709e-06	0.563	0.524
5	ENSMUSG00000014470	Rnf166	0.256582	1.9374e-10	6.25489e-06	0.47	0.418
5	ENSMUSG00000031232	Magt1	0.252704	3.45232e-10	1.11458e-05	0.584	0.547
5	ENSMUSG00000013663	Pten	0.259568	4.53439e-10	1.46393e-05	0.615	0.6
5	ENSMUSG00000029416	Slc15a4	0.252296	9.81777e-10	3.16967e-05	0.441	0.388
5	ENSMUSG00000000378	Ccm2	0.256324	1.49718e-09	4.83364e-05	0.313	0.256
5	ENSMUSG00000023004	Tuba1b	-0.34223	1.76811e-09	5.70836e-05	0.415	0.513
5	ENSMUSG00000021262	Evl	0.252485	2.4916e-09	8.04412e-05	0.452	0.402
5	ENSMUSG00000015568	Lpl	-0.407601	3.63731e-09	0.00011743	0.144	0.217
5	ENSMUSG00000030403	Vasp	0.305791	4.62006e-09	0.000149159	0.447	0.409
5	ENSMUSG00000041126	H2afv	-0.298691	5.5775e-09	0.000180069	0.361	0.453
5	ENSMUSG00000032740	Ccdc88a	0.269777	7.08527e-09	0.000228748	0.618	0.591
5	ENSMUSG00000001403	Ube2c	-0.331057	8.09519e-09	0.000261353	0.048	0.101
5	ENSMUSG00000069272	Hist1h2ae	-0.543296	8.78386e-09	0.000283587	0.168	0.246
5	ENSMUSG00000036752	Tubb4b	-0.25569	1.04006e-08	0.000335784	0.159	0.236
5	ENSMUSG00000094777	Hist1h2ap	-0.82681	2.17463e-08	0.000702078	0.377	0.465
5	ENSMUSG00000040809	Chil3	-0.361539	2.60467e-05	0.840917	0.68	0.706
5	ENSMUSG00000058773	Hist1h1b	-0.472508	0.000764342	1	0.154	0.195
5	ENSMUSG00000054717	Hmgb2	-0.46946	0.00694793	1	0.892	0.897
5	ENSMUSG00000060586	H2-Eb1	-0.356952	0.195478	1	0.201	0.215
5	ENSMUSG00000036594	H2-Aa	-0.405245	0.379182	1	0.32	0.334
5	ENSMUSG00000073421	H2-Ab1	-0.406612	0.921961	1	0.365	0.36

## Sheet:  Markers_cluster 6
cluster	gene	symbol	avg_log2FC	p_val	p_val_adj	pct.1	pct.2
6	ENSMUSG00000024190	Dusp1	-1.53095	1.26629e-181	4.08821e-177	0.714	0.979
6	ENSMUSG00000021250	Fos	-1.14437	5.38115e-153	1.73731e-148	0.866	0.987
6	ENSMUSG00000026628	Atf3	-1.28925	2.23383e-147	7.21191e-143	0.621	0.932
6	ENSMUSG00000016559	H3f3b	-0.787253	2.24297e-131	7.24144e-127	0.998	0.998
6	ENSMUSG00000000078	Klf6	-1.30206	2.08051e-130	6.71693e-126	0.725	0.924
6	ENSMUSG00000055148	Klf2	-1.22688	1.06104e-122	3.42558e-118	0.839	0.961
6	ENSMUSG00000069516	Lyz2	0.488657	5.6833e-109	1.83485e-104	1	1
6	ENSMUSG00000044786	Zfp36	-0.927723	4.70782e-107	1.51992e-102	0.822	0.984
6	ENSMUSG00000003032	Klf4	-1.1866	7.5705e-106	2.44414e-101	0.634	0.891
6	ENSMUSG00000052837	Junb	-0.88642	4.4608e-96	1.44017e-91	0.883	0.985
6	ENSMUSG00000052684	Jun	-1.26208	1.19233e-94	3.84944e-90	0.335	0.727
6	ENSMUSG00000071076	Jund	-0.942284	5.12212e-84	1.65368e-79	0.709	0.911
6	ENSMUSG00000003545	Fosb	-1.07005	1.20704e-78	3.89694e-74	0.397	0.748
6	ENSMUSG00000008348	Ubc	-0.724463	1.93175e-76	6.23666e-72	0.787	0.947
6	ENSMUSG00000024014	Pim1	-0.766923	1.29178e-74	4.17052e-70	0.739	0.946
6	ENSMUSG00000036478	Btg1	-0.689347	3.43307e-68	1.10837e-63	0.971	0.993
6	ENSMUSG00000023034	Nr4a1	-1.01761	8.15914e-65	2.63418e-60	0.518	0.805
6	ENSMUSG00000040435	Ppp1r15a	-0.794483	3.73055e-64	1.20441e-59	0.272	0.64
6	ENSMUSG00000056708	Ier5	-0.736253	1.76258e-62	5.69048e-58	0.587	0.861
6	ENSMUSG00000038393	Txnip	0.636953	5.56951e-56	1.79811e-51	0.804	0.595
6	ENSMUSG00000032501	Trib1	-0.797975	1.99225e-55	6.43196e-51	0.243	0.572
6	ENSMUSG00000054364	Rhob	-0.817593	3.02968e-53	9.78132e-49	0.274	0.585
6	ENSMUSG00000030157	Clec2d	0.577405	2.29923e-51	7.42308e-47	0.498	0.265
6	ENSMUSG00000097296	Gm26532	-0.733948	3.81912e-45	1.233e-40	0.294	0.58
6	ENSMUSG00000023067	Cdkn1a	-0.68778	7.00517e-45	2.26162e-40	0.204	0.501
6	ENSMUSG00000026094	Stk17b	-0.592015	3.77849e-43	1.21989e-38	0.723	0.883
6	ENSMUSG00000021270	Hsp90aa1	-0.61947	1.93913e-40	6.26047e-36	0.56	0.758
6	ENSMUSG00000027829	Ccnl1	-0.536147	1.54493e-39	4.9878e-35	0.703	0.853
6	ENSMUSG00000053560	Ier2	-0.52445	1.73136e-37	5.58971e-33	0.756	0.892
6	ENSMUSG00000105361	AY036118	0.721476	6.25276e-35	2.0187e-30	0.855	0.751
6	ENSMUSG00000056501	Cebpb	-0.425781	7.62714e-35	2.46242e-30	0.983	0.989
6	ENSMUSG00000098178	Gm42418	0.427717	2.8448e-34	9.18445e-30	1	1
6	ENSMUSG00000021134	Srsf5	-0.438339	9.26439e-34	2.99101e-29	0.85	0.947
6	ENSMUSG00000001627	Ifrd1	-0.609358	1.55196e-33	5.01051e-29	0.255	0.505
6	ENSMUSG00000040128	Pnrc1	-0.509492	2.95035e-32	9.52521e-28	0.524	0.738
6	ENSMUSG00000020719	Ddx5	-0.332315	4.61148e-32	1.48881e-27	0.981	0.985
6	ENSMUSG00000033863	Klf9	-0.568363	1.0914e-31	3.52358e-27	0.142	0.374
6	ENSMUSG00000020349	Ppp2ca	-0.509801	1.44457e-31	4.66379e-27	0.612	0.788
6	ENSMUSG00000020423	Btg2	-0.516362	7.54992e-31	2.43749e-26	0.728	0.855
6	ENSMUSG00000092274	Neat1	-0.604919	1.87489e-30	6.05307e-26	0.742	0.849
6	ENSMUSG00000091971	Hspa1a	-0.765077	1.15682e-29	3.73479e-25	0.1	0.309
6	ENSMUSG00000026193	Fn1	0.457669	1.37816e-29	4.44939e-25	0.986	0.902
6	ENSMUSG00000042406	Atf4	-0.48236	2.50793e-28	8.09685e-24	0.482	0.69
6	ENSMUSG00000035356	Nfkbiz	-0.614089	3.35199e-28	1.08219e-23	0.272	0.495
6	ENSMUSG00000058755	Osm	-0.498498	3.95613e-28	1.27724e-23	0.104	0.308
6	ENSMUSG00000018476	Kdm6b	-0.482665	9.4834e-27	3.06172e-22	0.306	0.518
6	ENSMUSG00000022858	Tra2b	-0.431911	1.73403e-26	5.5983e-22	0.646	0.79
6	ENSMUSG00000019850	Tnfaip3	-0.566797	3.69458e-26	1.1928e-21	0.227	0.44
6	ENSMUSG00000038612	Mcl1	-0.345665	5.39873e-26	1.74298e-21	0.978	0.986
6	ENSMUSG00000073421	H2-Ab1	-1.87469	5.58214e-26	1.80219e-21	0.181	0.37
6	ENSMUSG00000035385	Ccl2	-0.823487	8.8439e-26	2.85525e-21	0.117	0.307
6	ENSMUSG00000090877	Hspa1b	-0.684647	1.74818e-25	5.64399e-21	0.066	0.245
6	ENSMUSG00000094777	Hist1h2ap	-1.10875	3.97772e-25	1.28421e-20	0.261	0.468
6	ENSMUSG00000021025	Nfkbia	-0.61778	1.58503e-24	5.11727e-20	0.57	0.739
6	ENSMUSG00000024953	Prdx5	0.265089	4.25721e-24	1.37444e-19	0.995	0.967
6	ENSMUSG00000064370	mt-Cytb	0.266926	3.29164e-23	1.0627e-18	0.995	0.988
6	ENSMUSG00000020077	Srgn	-0.374731	3.84631e-23	1.24178e-18	0.907	0.949
6	ENSMUSG00000036594	H2-Aa	-1.92476	8.37086e-23	2.70253e-18	0.17	0.341
6	ENSMUSG00000005087	Cd44	-0.399943	1.56718e-22	5.05963e-18	0.893	0.943
6	ENSMUSG00000019970	Sgk1	-0.573366	2.50079e-22	8.0738e-18	0.24	0.427
6	ENSMUSG00000008540	Mgst1	0.306424	4.69976e-22	1.51732e-17	0.941	0.847
6	ENSMUSG00000020644	Id2	-0.539095	1.32354e-21	4.27305e-17	0.474	0.656
6	ENSMUSG00000028525	Pde4b	-0.45652	1.66373e-21	5.37136e-17	0.266	0.461
6	ENSMUSG00000036181	Hist1h1c	-0.491016	2.15621e-21	6.96132e-17	0.244	0.44
6	ENSMUSG00000026864	Hspa5	-0.435259	2.35673e-21	7.6087e-17	0.739	0.834
6	ENSMUSG00000003226	Ranbp2	-0.436859	2.55395e-21	8.24542e-17	0.41	0.6
6	ENSMUSG00000051439	Cd14	-0.504516	3.56853e-21	1.1521e-16	0.23	0.411
6	ENSMUSG00000024661	Fth1	-0.270932	3.61107e-21	1.16584e-16	1	0.998
6	ENSMUSG00000024610	Cd74	-1.87334	3.6412e-21	1.17556e-16	0.533	0.651
6	ENSMUSG00000039208	Metrnl	-0.416442	5.84669e-21	1.8876e-16	0.665	0.794
6	ENSMUSG00000074622	Mafb	-0.677904	6.76572e-21	2.18431e-16	0.372	0.549
6	ENSMUSG00000024521	Pmaip1	-0.508614	1.06774e-20	3.44721e-16	0.185	0.367
6	ENSMUSG00000000787	Ddx3x	-0.396262	1.16974e-20	3.77651e-16	0.662	0.789
6	ENSMUSG00000056749	Nfil3	-0.359662	2.88745e-20	9.32212e-16	0.377	0.577
6	ENSMUSG00000034640	Tiparp	-0.412064	3.78423e-20	1.22174e-15	0.275	0.466
6	ENSMUSG00000058427	Cxcl2	-0.737501	2.78046e-19	8.97672e-15	0.056	0.197
6	ENSMUSG00000030536	Iqgap1	-0.307856	3.35263e-19	1.0824e-14	0.937	0.963
6	ENSMUSG00000018736	Ndel1	-0.381922	6.17266e-19	1.99284e-14	0.351	0.541
6	ENSMUSG00000000982	Ccl3	-0.563685	8.28075e-19	2.67344e-14	0.099	0.253
6	ENSMUSG00000020893	Per1	-0.342479	2.80872e-18	9.06795e-14	0.179	0.356
6	ENSMUSG00000032193	Ldlr	-0.518809	3.07019e-18	9.91211e-14	0.369	0.536
6	ENSMUSG00000051495	Irf2bp2	-0.455841	4.80691e-18	1.55191e-13	0.505	0.661
6	ENSMUSG00000001175	Calm1	-0.28668	5.46645e-18	1.76484e-13	0.98	0.973
6	ENSMUSG00000023944	Hsp90ab1	-0.290032	6.84418e-18	2.20964e-13	0.975	0.974
6	ENSMUSG00000040152	Thbs1	-0.655679	9.55509e-18	3.08486e-13	0.218	0.385
6	ENSMUSG00000024750	Zfand5	-0.372719	1.24143e-17	4.00797e-13	0.609	0.756
6	ENSMUSG00000026034	Clk1	-0.36153	1.28033e-17	4.13355e-13	0.668	0.793
6	ENSMUSG00000033319	Fem1c	-0.362821	2.56736e-17	8.28873e-13	0.281	0.461
6	ENSMUSG00000045382	Cxcr4	-0.40442	3.44274e-17	1.11149e-12	0.252	0.422
6	ENSMUSG00000026826	Nr4a2	-0.319698	4.09877e-17	1.32329e-12	0.029	0.149
6	ENSMUSG00000021127	Zfp36l1	-0.615516	6.20293e-17	2.00261e-12	0.141	0.284
6	ENSMUSG00000064345	mt-Nd2	0.251537	7.32528e-17	2.36497e-12	0.988	0.964
6	ENSMUSG00000030126	Tmcc1	0.311885	1.12815e-16	3.64223e-12	0.853	0.764
6	ENSMUSG00000056537	Rlim	-0.355191	1.51556e-16	4.89299e-12	0.283	0.459
6	ENSMUSG00000063193	Cd300lb	0.272203	1.56838e-16	5.06351e-12	0.411	0.273
6	ENSMUSG00000060860	Ube2s	-0.433772	1.66449e-16	5.37381e-12	0.352	0.515
6	ENSMUSG00000026358	Rgs1	-0.571996	2.85381e-16	9.21352e-12	0.091	0.23
6	ENSMUSG00000085148	Mir22hg	-0.338938	4.08153e-16	1.31772e-11	0.193	0.361
6	ENSMUSG00000051627	Hist1h1e	-0.448843	4.42733e-16	1.42936e-11	0.372	0.529
6	ENSMUSG00000035828	Pim3	-0.311753	7.19294e-16	2.32224e-11	0.141	0.292
6	ENSMUSG00000060586	H2-Eb1	-1.38726	1.0192e-15	3.29049e-11	0.094	0.22
6	ENSMUSG00000038418	Egr1	-0.657289	3.85732e-15	1.24534e-10	0.053	0.169
6	ENSMUSG00000048621	Gm6377	-0.337042	4.04582e-15	1.30619e-10	0.08	0.207
6	ENSMUSG00000027368	Dusp2	-0.476475	4.53846e-15	1.46524e-10	0.162	0.304
6	ENSMUSG00000005142	Man2b1	0.265097	6.55612e-15	2.11664e-10	0.805	0.738
6	ENSMUSG00000043091	Tuba1c	-0.32914	7.16994e-15	2.31482e-10	0.173	0.318
6	ENSMUSG00000053641	Dennd4a	-0.351348	8.89971e-15	2.87327e-10	0.482	0.628
6	ENSMUSG00000052681	Rap1b	-0.298774	1.16411e-14	3.75833e-10	0.971	0.98
6	ENSMUSG00000039910	Cited2	-0.379161	1.31114e-14	4.23302e-10	0.36	0.509
6	ENSMUSG00000072235	Tuba1a	-0.342597	1.55e-14	5.00418e-10	0.247	0.398
6	ENSMUSG00000014905	Dnajb9	-0.327334	1.57292e-14	5.07817e-10	0.19	0.343
6	ENSMUSG00000049103	Ccr2	0.256912	1.96423e-14	6.34153e-10	0.992	0.95
6	ENSMUSG00000061232	H2-K1	-0.299626	7.61599e-14	2.45882e-09	0.98	0.979
6	ENSMUSG00000022018	Rgcc	-0.343712	9.13093e-14	2.94792e-09	0.06	0.173
6	ENSMUSG00000040659	Efhd2	-0.334786	1.42831e-13	4.61129e-09	0.621	0.759
6	ENSMUSG00000039109	F13a1	0.260406	1.60732e-13	5.18924e-09	0.955	0.872
6	ENSMUSG00000052397	Ezr	-0.385642	2.61539e-13	8.4438e-09	0.4	0.543
6	ENSMUSG00000026238	Ptma	-0.371079	2.82682e-13	9.1264e-09	0.992	0.993
6	ENSMUSG00000027660	Skil	-0.307688	2.85321e-13	9.21159e-09	0.247	0.402
6	ENSMUSG00000011179	Odc1	-0.295804	3.43767e-13	1.10985e-08	0.093	0.213
6	ENSMUSG00000069272	Hist1h2ae	-0.640428	4.56138e-13	1.47264e-08	0.121	0.245
6	ENSMUSG00000032515	Csrnp1	-0.283039	4.71226e-13	1.52135e-08	0.1	0.221
6	ENSMUSG00000027398	Il1b	-0.778788	5.80519e-13	1.87421e-08	0.215	0.339
6	ENSMUSG00000045294	Insig1	-0.281356	5.8653e-13	1.89361e-08	0.117	0.246
6	ENSMUSG00000042745	Id1	-0.392083	7.19842e-13	2.32401e-08	0.104	0.222
6	ENSMUSG00000030103	Bhlhe40	-0.363945	7.58728e-13	2.44955e-08	0.087	0.2
6	ENSMUSG00000001419	Mef2d	-0.332761	9.39336e-13	3.03265e-08	0.26	0.408
6	ENSMUSG00000051695	Pcbp1	-0.291132	1.29953e-12	4.19553e-08	0.777	0.852
6	ENSMUSG00000063406	Tmed5	-0.332134	1.30668e-12	4.2186e-08	0.491	0.621
6	ENSMUSG00000038894	Irs2	-0.300566	1.31525e-12	4.24628e-08	0.114	0.238
6	ENSMUSG00000028497	Hacd4	0.281236	1.5465e-12	4.99286e-08	0.793	0.705
6	ENSMUSG00000049866	Arl4c	-0.360018	2.01371e-12	6.50125e-08	0.502	0.624
6	ENSMUSG00000029401	Rilpl2	-0.348957	4.4172e-12	1.42609e-07	0.334	0.478
6	ENSMUSG00000024042	Sik1	-0.283093	4.48905e-12	1.44929e-07	0.272	0.426
6	ENSMUSG00000022285	Ywhaz	-0.267307	4.79366e-12	1.54763e-07	0.904	0.94
6	ENSMUSG00000004789	Dlst	-0.302673	8.44016e-12	2.72491e-07	0.462	0.608
6	ENSMUSG00000034765	Dusp5	-0.374072	1.19193e-11	3.84814e-07	0.085	0.189
6	ENSMUSG00000046223	Plaur	-0.299972	1.5249e-11	4.92314e-07	0.498	0.631
6	ENSMUSG00000032525	Nktr	-0.336165	2.12233e-11	6.85194e-07	0.577	0.691
6	ENSMUSG00000022895	Ets2	-0.264617	2.44661e-11	7.89887e-07	0.114	0.229
6	ENSMUSG00000024843	Chka	-0.268717	2.78192e-11	8.98143e-07	0.085	0.189
6	ENSMUSG00000027342	Pcna	-0.329979	3.89856e-11	1.25865e-06	0.362	0.497
6	ENSMUSG00000043953	Ccrl2	-0.282731	7.15892e-11	2.31126e-06	0.179	0.306
6	ENSMUSG00000035851	Ythdc1	-0.274343	8.51854e-11	2.75021e-06	0.496	0.613
6	ENSMUSG00000069045	Ddx3y	-0.298653	1.50434e-10	4.85675e-06	0.292	0.424
6	ENSMUSG00000029177	Cenpa	-0.361083	1.52889e-10	4.93603e-06	0.223	0.345
6	ENSMUSG00000031799	Tpm4	-0.290386	1.68969e-10	5.45515e-06	0.536	0.651
6	ENSMUSG00000069662	Marcks	-0.396158	1.7094e-10	5.51881e-06	0.784	0.827
6	ENSMUSG00000052253	Zfp622	-0.26274	1.7555e-10	5.66764e-06	0.28	0.416
6	ENSMUSG00000040451	Sgms1	-0.302032	2.66131e-10	8.59202e-06	0.249	0.381
6	ENSMUSG00000020275	Rel	-0.402179	2.93882e-10	9.48797e-06	0.56	0.652
6	ENSMUSG00000030795	Fus	-0.289924	4.28938e-10	1.38483e-05	0.617	0.727
6	ENSMUSG00000023004	Tuba1b	-0.471289	6.12251e-10	1.97665e-05	0.403	0.51
6	ENSMUSG00000002083	Bbc3	-0.264986	1.239e-09	4.00011e-05	0.142	0.248
6	ENSMUSG00000007872	Id3	-0.343423	2.01512e-09	6.50582e-05	0.088	0.18
6	ENSMUSG00000053113	Socs3	-0.297144	2.08656e-09	6.73646e-05	0.173	0.278
6	ENSMUSG00000030142	Clec4e	-0.311088	2.42745e-09	7.83701e-05	0.257	0.375
6	ENSMUSG00000022528	Hes1	-0.410315	2.46711e-09	7.96505e-05	0.104	0.194
6	ENSMUSG00000022504	Ciita	-0.278731	3.82183e-09	0.000123388	0.08	0.166
6	ENSMUSG00000098188	Sowahc	-0.321368	7.10148e-09	0.000229271	0.349	0.469
6	ENSMUSG00000053907	Mat2a	-0.264228	7.57693e-09	0.000244621	0.369	0.499
6	ENSMUSG00000001473	Tubb6	-0.265329	7.95629e-09	0.000256869	0.215	0.322
6	ENSMUSG00000079547	H2-DMb1	-0.433771	1.16443e-08	0.000375936	0.343	0.436
6	ENSMUSG00000024590	Lmnb1	-0.286718	1.79265e-08	0.000578756	0.127	0.218
6	ENSMUSG00000020577	Tspan13	-0.319943	3.45294e-08	0.00111478	0.36	0.469
6	ENSMUSG00000055541	Lair1	-0.314402	4.21478e-08	0.00136074	0.167	0.262
6	ENSMUSG00000015839	Nfe2l2	-0.295629	8.74093e-08	0.00282201	0.611	0.7
6	ENSMUSG00000072596	Ear2	-0.353925	1.29533e-07	0.00418196	0.134	0.221
6	ENSMUSG00000036752	Tubb4b	-0.302868	1.40643e-07	0.00454066	0.145	0.234
6	ENSMUSG00000020120	Plek	-0.319849	1.9394e-07	0.00626134	0.567	0.652
6	ENSMUSG00000028820	Sfpq	-0.251893	2.10523e-07	0.00679672	0.646	0.727
6	ENSMUSG00000090394	4930523C07Rik	-0.261305	2.38941e-07	0.0077142	0.388	0.503
6	ENSMUSG00000051682	Treml4	-0.272811	2.44574e-07	0.00789608	0.093	0.167
6	ENSMUSG00000058773	Hist1h1b	-0.628763	2.52046e-07	0.00813732	0.117	0.196
6	ENSMUSG00000021298	Gpr132	-0.253034	2.72604e-07	0.00880101	0.258	0.36
6	ENSMUSG00000025017	Pik3ap1	-0.269451	3.51096e-07	0.0113351	0.202	0.289
6	ENSMUSG00000020681	Ace	-0.550829	3.57598e-07	0.0115451	0.155	0.229
6	ENSMUSG00000032915	Adgre4	-0.427277	3.82957e-07	0.0123638	0.295	0.385
6	ENSMUSG00000028793	Rnf19b	-0.279654	5.09927e-07	0.016463	0.386	0.48
6	ENSMUSG00000021190	Lgmn	-0.297323	9.09556e-07	0.029365	0.346	0.441
6	ENSMUSG00000030830	Itgal	-0.402551	2.01837e-06	0.065163	0.776	0.806
6	ENSMUSG00000003814	Calr	-0.253001	2.94674e-06	0.0951354	0.683	0.751
6	ENSMUSG00000033161	Atp1a1	-0.273679	3.37929e-06	0.1091	0.601	0.685
6	ENSMUSG00000020608	Smc6	-0.257921	4.33668e-06	0.14001	0.283	0.368
6	ENSMUSG00000020641	Rsad2	-0.358826	8.45705e-06	0.273036	0.068	0.126
6	ENSMUSG00000023913	Pla2g7	-0.279628	8.88463e-06	0.28684	0.428	0.498
6	ENSMUSG00000032688	Malt1	-0.309141	9.55393e-06	0.308449	0.45	0.531
6	ENSMUSG00000042249	Grk3	-0.301731	1.38695e-05	0.447777	0.346	0.424
6	ENSMUSG00000014846	Tppp3	-0.31077	2.17302e-05	0.701558	0.411	0.489
6	ENSMUSG00000024397	Aif1	-0.305399	3.10144e-05	1	0.423	0.499
6	ENSMUSG00000051457	Spn	-0.266449	6.22866e-05	1	0.272	0.351
6	ENSMUSG00000054717	Hmgb2	-0.281653	8.11207e-05	1	0.946	0.894
6	ENSMUSG00000008496	Pou2f2	-0.265591	0.000105683	1	0.782	0.817
6	ENSMUSG00000049932	H2afx	-0.255554	0.000169285	1	0.079	0.129
6	ENSMUSG00000003038	Hmgn2	-0.303673	0.000354005	1	0.212	0.269
6	ENSMUSG00000026434	Nucks1	-0.266621	0.000585608	1	0.28	0.338
6	ENSMUSG00000005413	Hmox1	-0.373478	0.00328349	1	0.284	0.342
6	ENSMUSG00000057729	Prtn3	-0.30224	0.00518059	1	0.179	0.227
6	ENSMUSG00000038811	Gngt2	-0.252182	0.0117098	1	0.751	0.794
6	ENSMUSG00000035692	Isg15	-0.288697	0.0123439	1	0.243	0.281
6	ENSMUSG00000025498	Irf7	-0.265825	0.016197	1	0.386	0.428
6	ENSMUSG00000026822	Lcn2	-0.352544	0.0298141	1	0.181	0.217
6	ENSMUSG00000032484	Ngp	-0.42861	0.0356335	1	0.184	0.226
6	ENSMUSG00000056071	S100a9	-0.887652	0.199202	1	0.679	0.712
6	ENSMUSG00000056054	S100a8	-1.05525	0.46701	1	0.709	0.734

## Sheet: Markers_cluster 7
cluster	gene	symbol	avg_log2FC	p_val	p_val_adj	pct.1	pct.2
7	ENSMUSG00000025993	Slc40a1	2.02611	0	0	0.645	0.016
7	ENSMUSG00000026712	Mrc1	1.20165	0	0	0.464	0.046
7	ENSMUSG00000026938	Fcna	0.999795	0	0	0.352	0.011
7	ENSMUSG00000015854	Cd5l	0.978944	0	0	0.325	0.006
7	ENSMUSG00000027962	Vcam1	2.26828	0	0	0.719	0.018
7	ENSMUSG00000036905	C1qb	1.55906	0	0	0.551	0.027
7	ENSMUSG00000036896	C1qc	1.67843	0	0	0.557	0.02
7	ENSMUSG00000036887	C1qa	2.14112	0	0	0.706	0.022
7	ENSMUSG00000070369	Itgad	0.725735	0	0	0.254	0.006
7	ENSMUSG00000032076	Cadm1	0.484214	0	0	0.152	0.002
7	ENSMUSG00000035448	Ccr3	0.805716	0	0	0.273	0.004
7	ENSMUSG00000020053	Igf1	0.866355	0	0	0.295	0.006
7	ENSMUSG00000015143	Actn1	0.678271	0	0	0.253	0.011
7	ENSMUSG00000022103	Gfra2	0.403419	0	0	0.152	0.002
7	ENSMUSG00000022181	C6	0.456187	0	0	0.156	0.002
7	ENSMUSG00000037706	Cd81	0.920814	9.98715e-287	3.22435e-282	0.334	0.034
7	ENSMUSG00000064225	Paqr9	0.415891	2.73912e-278	8.84326e-274	0.132	0.002
7	ENSMUSG00000002602	Axl	1.10111	9.36589e-254	3.02378e-249	0.43	0.068
7	ENSMUSG00000044708	Kcnj10	0.414498	1.83543e-251	5.92567e-247	0.129	0.003
7	ENSMUSG00000005413	Hmox1	2.08462	2.69347e-242	8.69588e-238	0.776	0.315
7	ENSMUSG00000022057	Adamdec1	0.365973	4.26978e-212	1.3785e-207	0.125	0.004
7	ENSMUSG00000039115	Itga9	0.261635	3.61582e-192	1.16737e-187	0.102	0.002
7	ENSMUSG00000042770	Hebp1	0.711969	7.81599e-180	2.52339e-175	0.293	0.043
7	ENSMUSG00000004359	Spic	0.569603	6.98432e-154	2.25489e-149	0.203	0.023
7	ENSMUSG00000060147	Serpinb6a	0.706504	1.10595e-148	3.57056e-144	0.291	0.051
7	ENSMUSG00000000184	Ccnd2	0.449412	6.91782e-129	2.23342e-124	0.134	0.011
7	ENSMUSG00000047250	Ptgs1	0.519866	1.0108e-128	3.26338e-124	0.206	0.029
7	ENSMUSG00000008845	Cd163	0.375746	1.74869e-123	5.64565e-119	0.114	0.008
7	ENSMUSG00000045763	Basp1	0.46358	2.89209e-106	9.33711e-102	0.166	0.022
7	ENSMUSG00000075010	AW112010	1.04082	2.51048e-104	8.10509e-100	0.655	0.328
7	ENSMUSG00000021939	Ctsb	0.804361	5.2341e-104	1.68983e-99	0.972	0.971
7	ENSMUSG00000025743	Sdc3	1.00103	9.4834e-89	3.06172e-84	0.591	0.294
7	ENSMUSG00000023031	Cela1	0.367228	2.71247e-87	8.75722e-83	0.128	0.016
7	ENSMUSG00000002108	Nr1h3	0.376038	2.64467e-85	8.53832e-81	0.166	0.028
7	ENSMUSG00000019505	Ubb	-0.601441	4.67665e-81	1.50986e-76	0.881	0.972
7	ENSMUSG00000057841	Rpl32	-0.437298	8.87386e-81	2.86492e-76	0.973	0.992
7	ENSMUSG00000069516	Lyz2	-0.489223	1.10775e-78	3.57636e-74	1	1
7	ENSMUSG00000023349	Clec4n	0.570615	1.61613e-78	5.21767e-74	0.244	0.062
7	ENSMUSG00000004207	Psap	0.458629	2.9173e-78	9.41849e-74	0.999	1
7	ENSMUSG00000030432	Rpl28	-0.419425	1.31394e-76	4.24205e-72	0.972	0.991
7	ENSMUSG00000000740	Rpl13	-0.350515	4.5622e-75	1.47291e-70	0.991	0.997
7	ENSMUSG00000000682	Cd52	-0.459312	1.8713e-72	6.0415e-68	0.952	0.989
7	ENSMUSG00000008683	Rps15a	-0.376534	1.92975e-72	6.2302e-68	0.979	0.991
7	ENSMUSG00000003363	Pld3	0.56383	3.08474e-71	9.95907e-67	0.251	0.07
7	ENSMUSG00000025492	Ifitm3	-0.449579	1.67069e-70	5.39381e-66	0.977	0.994
7	ENSMUSG00000008668	Rps18	-0.397979	6.12901e-70	1.97875e-65	0.969	0.991
7	ENSMUSG00000069662	Marcks	0.763995	7.93383e-70	2.56144e-65	0.929	0.819
7	ENSMUSG00000064351	mt-Co1	0.30477	3.05942e-68	9.87735e-64	0.999	0.998
7	ENSMUSG00000030744	Rps3	-0.412457	9.92116e-68	3.20305e-63	0.942	0.988
7	ENSMUSG00000050335	Lgals3	-0.462509	1.02753e-63	3.3174e-59	0.935	0.985
7	ENSMUSG00000061477	Rps7	-0.342862	1.78213e-63	5.75362e-59	0.977	0.992
7	ENSMUSG00000026482	Rgl1	0.334874	2.67968e-63	8.65134e-59	0.125	0.021
7	ENSMUSG00000024597	Slc12a2	0.546698	1.02529e-59	3.31014e-55	0.195	0.049
7	ENSMUSG00000067274	Rplp0	-0.318299	3.82973e-58	1.23643e-53	0.986	0.995
7	ENSMUSG00000012405	Rpl15	-0.390516	5.57464e-57	1.79977e-52	0.946	0.984
7	ENSMUSG00000079523	Tmsb10	-0.447762	1.44823e-56	4.6756e-52	0.984	0.994
7	ENSMUSG00000046364	Rpl27a	-0.289029	1.57565e-56	5.08697e-52	0.99	0.998
7	ENSMUSG00000028843	Sh3bgrl3	-0.417226	1.82723e-56	5.8992e-52	0.936	0.986
7	ENSMUSG00000006519	Cyba	-0.399972	5.05465e-56	1.6319e-51	0.943	0.985
7	ENSMUSG00000030579	Tyrobp	-0.326088	9.62994e-56	3.10902e-51	0.986	0.994
7	ENSMUSG00000000346	Dazap2	0.603395	2.45611e-53	7.92956e-49	0.974	0.949
7	ENSMUSG00000060938	Rpl26	-0.344275	3.92163e-53	1.2661e-48	0.967	0.992
7	ENSMUSG00000090137	Uba52	-0.42376	9.07735e-52	2.93062e-47	0.871	0.971
7	ENSMUSG00000021190	Lgmn	0.810119	2.81331e-51	9.08276e-47	0.631	0.426
7	ENSMUSG00000029084	Cd38	0.310933	3.23268e-50	1.04367e-45	0.136	0.031
7	ENSMUSG00000060743	H3f3a	-0.272463	7.8481e-50	2.53376e-45	0.994	0.997
7	ENSMUSG00000037902	Sirpa	0.592782	1.61728e-49	5.2214e-45	0.901	0.86
7	ENSMUSG00000020857	Nme2	-0.435198	6.76921e-49	2.18544e-44	0.862	0.965
7	ENSMUSG00000037563	Rps16	-0.2602	2.57201e-48	8.30374e-44	0.989	0.997
7	ENSMUSG00000062006	Rpl34	-0.315931	3.35767e-48	1.08402e-43	0.972	0.993
7	ENSMUSG00000017404	Rpl19	-0.268184	7.02274e-48	2.26729e-43	0.989	0.995
7	ENSMUSG00000007891	Ctsd	0.756113	1.44872e-46	4.6772e-42	0.729	0.6
7	ENSMUSG00000040952	Rps19	-0.287192	2.422e-46	7.81942e-42	0.987	0.995
7	ENSMUSG00000060591	Ifitm2	-0.457565	8.13588e-46	2.62667e-41	0.886	0.974
7	ENSMUSG00000052146	Rps10	-0.258756	3.4421e-45	1.11128e-40	0.993	0.996
7	ENSMUSG00000041453	Rpl21	-0.306942	4.88585e-45	1.5774e-40	0.974	0.992
7	ENSMUSG00000079641	Rpl39	-0.281112	7.31677e-45	2.36222e-40	0.984	0.994
7	ENSMUSG00000032554	Trf	0.656668	1.46406e-44	4.72673e-40	0.67	0.472
7	ENSMUSG00000029614	Rpl6	-0.292997	1.60821e-43	5.19212e-39	0.977	0.992
7	ENSMUSG00000059291	Rpl11	-0.297182	1.90496e-43	6.15017e-39	0.969	0.99
7	ENSMUSG00000028581	Laptm5	0.382823	3.38644e-43	1.09331e-38	0.991	0.996
7	ENSMUSG00000055435	Maf	0.68341	1.07549e-42	3.47223e-38	0.428	0.227
7	ENSMUSG00000041736	Tspo	-0.506111	2.62401e-41	8.47163e-37	0.784	0.921
7	ENSMUSG00000059070	Rpl18	-0.271134	3.08945e-41	9.97428e-37	0.974	0.993
7	ENSMUSG00000008682	Rpl10	-0.278608	3.66847e-41	1.18437e-36	0.983	0.994
7	ENSMUSG00000003429	Rps11	-0.280783	3.7941e-41	1.22492e-36	0.986	0.995
7	ENSMUSG00000002014	Ssr4	-0.473869	2.46897e-40	7.97106e-36	0.628	0.833
7	ENSMUSG00000006356	Crip2	0.388763	5.58135e-40	1.80194e-35	0.158	0.046
7	ENSMUSG00000045128	Rpl18a	-0.252897	6.60675e-40	2.13299e-35	0.987	0.994
7	ENSMUSG00000032383	Ppib	-0.422917	1.20364e-39	3.88594e-35	0.672	0.875
7	ENSMUSG00000048758	Rpl29	-0.33096	1.353e-39	4.36815e-35	0.928	0.981
7	ENSMUSG00000105361	AY036118	-0.51799	1.94954e-39	6.2941e-35	0.511	0.77
7	ENSMUSG00000064373	Selenop	0.551567	3.10364e-39	1.00201e-34	0.864	0.818
7	ENSMUSG00000001025	S100a6	-0.33465	2.11622e-38	6.83222e-34	0.97	0.994
7	ENSMUSG00000036478	Btg1	0.473317	2.21897e-38	7.16394e-34	0.989	0.992
7	ENSMUSG00000098274	Rpl24	-0.266361	9.59288e-38	3.09706e-33	0.976	0.992
7	ENSMUSG00000037922	Bank1	0.321139	1.09028e-37	3.51996e-33	0.129	0.034
7	ENSMUSG00000044533	Rps2	-0.336422	2.69594e-37	8.70385e-33	0.952	0.985
7	ENSMUSG00000090862	Rps13	-0.262339	4.41013e-37	1.42381e-32	0.972	0.994
7	ENSMUSG00000028234	Rps20	-0.276133	3.53811e-36	1.14228e-31	0.976	0.993
7	ENSMUSG00000027447	Cst3	-0.302844	1.29049e-34	4.16634e-30	0.969	0.992
7	ENSMUSG00000027907	S100a11	-0.471496	3.20173e-34	1.03368e-29	0.794	0.911
7	ENSMUSG00000024338	Psmb8	-0.416593	6.3863e-34	2.06182e-29	0.673	0.872
7	ENSMUSG00000061315	Naca	-0.297915	7.3712e-34	2.37979e-29	0.947	0.982
7	ENSMUSG00000052681	Rap1b	0.402432	1.30199e-33	4.20348e-29	0.977	0.98
7	ENSMUSG00000074622	Mafb	0.675295	3.80636e-32	1.22888e-27	0.72	0.53
7	ENSMUSG00000017002	Slpi	0.62519	7.06513e-32	2.28098e-27	0.629	0.462
7	ENSMUSG00000041959	S100a10	-0.508763	7.83257e-32	2.52875e-27	0.763	0.884
7	ENSMUSG00000055839	Elob	-0.399699	2.00483e-31	6.4726e-27	0.663	0.854
7	ENSMUSG00000037805	Rpl10a	-0.277899	2.24324e-31	7.24231e-27	0.952	0.988
7	ENSMUSG00000007041	Clic1	-0.374543	3.38408e-31	1.09255e-26	0.803	0.921
7	ENSMUSG00000031722	Hp	-0.473062	3.76601e-31	1.21586e-26	0.722	0.873
7	ENSMUSG00000036199	Ndufa13	-0.381689	5.36895e-31	1.73336e-26	0.624	0.835
7	ENSMUSG00000024953	Prdx5	-0.352465	1.57952e-30	5.09947e-26	0.902	0.972
7	ENSMUSG00000024190	Dusp1	0.523382	1.89037e-30	6.10307e-26	0.984	0.965
7	ENSMUSG00000062647	Rpl7a	-0.261054	1.95332e-30	6.3063e-26	0.95	0.989
7	ENSMUSG00000040212	Emp3	-0.388308	9.26116e-30	2.98996e-25	0.844	0.952
7	ENSMUSG00000028788	Ptp4a2	0.426613	9.93374e-30	3.20711e-25	0.925	0.906
7	ENSMUSG00000002204	Napsa	-0.364771	1.45598e-29	4.70062e-25	0.746	0.894
7	ENSMUSG00000064360	mt-Nd3	0.497273	7.62104e-29	2.46045e-24	0.933	0.925
7	ENSMUSG00000068220	Lgals1	-0.615135	9.2334e-29	2.981e-24	0.639	0.788
7	ENSMUSG00000069744	Psmb3	-0.381996	1.89811e-28	6.12805e-24	0.517	0.738
7	ENSMUSG00000052837	Junb	0.465073	2.71691e-28	8.77154e-24	0.979	0.98
7	ENSMUSG00000057666	Gapdh	-0.354152	2.87211e-28	9.27261e-24	0.876	0.957
7	ENSMUSG00000038900	Rpl12	-0.292159	2.89901e-28	9.35945e-24	0.935	0.977
7	ENSMUSG00000001020	S100a4	-0.255146	4.63103e-28	1.49513e-23	0.989	0.994
7	ENSMUSG00000019132	BC005537	0.482312	8.48526e-28	2.73947e-23	0.893	0.879
7	ENSMUSG00000029465	Arpc3	-0.278992	9.6888e-28	3.12803e-23	0.893	0.964
7	ENSMUSG00000003072	Atp5d	-0.346897	1.76795e-27	5.70781e-23	0.661	0.851
7	ENSMUSG00000032915	Adgre4	0.533043	6.13922e-27	1.98205e-22	0.541	0.371
7	ENSMUSG00000044786	Zfp36	0.404887	7.80498e-27	2.51984e-22	0.974	0.976
7	ENSMUSG00000092341	Malat1	-0.282859	8.96574e-27	2.89459e-22	0.983	0.999
7	ENSMUSG00000009687	Fxyd5	-0.295196	3.16437e-26	1.02162e-21	0.933	0.981
7	ENSMUSG00000005087	Cd44	0.403384	3.17053e-26	1.02361e-21	0.936	0.941
7	ENSMUSG00000015568	Lpl	0.572503	4.3965e-26	1.41941e-21	0.365	0.202
7	ENSMUSG00000027215	Cd82	0.36577	4.57065e-26	1.47564e-21	0.239	0.114
7	ENSMUSG00000037820	Tgm2	0.310337	9.02343e-26	2.91322e-21	0.162	0.062
7	ENSMUSG00000031838	Ifi30	-0.418423	1.04338e-25	3.36854e-21	0.812	0.905
7	ENSMUSG00000049751	Rpl36al	-0.264847	3.29111e-25	1.06253e-20	0.942	0.984
7	ENSMUSG00000016252	Atp5e	-0.280416	3.38573e-25	1.09308e-20	0.899	0.974
7	ENSMUSG00000030793	Pycard	-0.381717	4.03912e-25	1.30403e-20	0.614	0.786
7	ENSMUSG00000024675	Ms4a4c	-0.426714	4.42991e-25	1.4302e-20	0.69	0.86
7	ENSMUSG00000024985	Tcf7l2	0.355208	4.88392e-25	1.57677e-20	0.176	0.072
7	ENSMUSG00000061518	Cox5b	-0.325258	7.92412e-25	2.5583e-20	0.737	0.892
7	ENSMUSG00000035885	Cox8a	-0.290735	1.51522e-24	4.89188e-20	0.872	0.96
7	ENSMUSG00000038690	Atp5j2	-0.339208	2.29222e-24	7.40043e-20	0.734	0.874
7	ENSMUSG00000025794	Rpl14	-0.257064	2.81237e-24	9.07972e-20	0.923	0.98
7	ENSMUSG00000004730	Adgre1	0.526928	1.03732e-23	3.34898e-19	0.622	0.512
7	ENSMUSG00000001348	Acp5	0.282942	1.65069e-23	5.32926e-19	0.169	0.07
7	ENSMUSG00000021996	Esd	-0.330119	3.02151e-23	9.75494e-19	0.58	0.774
7	ENSMUSG00000034566	Atp5h	-0.279547	4.87575e-23	1.57414e-18	0.857	0.96
7	ENSMUSG00000002103	Acp2	0.423706	6.41378e-23	2.07069e-18	0.217	0.105
7	ENSMUSG00000022452	Smdt1	-0.321812	1.57664e-22	5.09018e-18	0.695	0.858
7	ENSMUSG00000039771	Polr2j	-0.317342	1.98346e-22	6.40361e-18	0.303	0.505
7	ENSMUSG00000022283	Pabpc1	0.332053	2.65302e-22	8.56528e-18	0.97	0.978
7	ENSMUSG00000072620	Slfn2	-0.341873	3.27848e-22	1.05846e-17	0.766	0.886
7	ENSMUSG00000006057	Atp5g1	-0.348718	5.82944e-22	1.88203e-17	0.523	0.716
7	ENSMUSG00000026473	Glul	0.571536	8.70717e-22	2.81111e-17	0.513	0.392
7	ENSMUSG00000022890	Atp5j	-0.323641	1.30697e-21	4.21956e-17	0.655	0.803
7	ENSMUSG00000022378	Fam49b	0.371318	1.50732e-21	4.86637e-17	0.966	0.972
7	ENSMUSG00000046805	Mpeg1	0.260194	2.03616e-21	6.57373e-17	0.972	0.981
7	ENSMUSG00000030536	Iqgap1	0.277776	2.95231e-21	9.53153e-17	0.949	0.962
7	ENSMUSG00000022982	Sod1	0.510496	3.04452e-21	9.82924e-17	0.744	0.674
7	ENSMUSG00000023845	Lnpep	0.406955	5.41752e-21	1.74905e-16	0.719	0.632
7	ENSMUSG00000071866	Ppia	-0.352639	7.93626e-21	2.56222e-16	0.949	0.982
7	ENSMUSG00000042747	Krtcap2	-0.322876	9.55982e-21	3.08639e-16	0.487	0.673
7	ENSMUSG00000078974	Sec61g	-0.288254	1.6537e-20	5.33898e-16	0.849	0.946
7	ENSMUSG00000000787	Ddx3x	0.404227	1.87523e-20	6.05419e-16	0.824	0.78
7	ENSMUSG00000024925	Rnaseh2c	-0.35328	4.89531e-20	1.58045e-15	0.341	0.524
7	ENSMUSG00000001128	Cfp	0.475335	5.81944e-20	1.87881e-15	0.501	0.365
7	ENSMUSG00000023034	Nr4a1	0.497512	8.13346e-20	2.62589e-15	0.821	0.789
7	ENSMUSG00000025204	Ndufb8	-0.280891	9.57963e-20	3.09278e-15	0.578	0.755
7	ENSMUSG00000051627	Hist1h1e	-0.434345	1.31475e-19	4.24466e-15	0.357	0.531
7	ENSMUSG00000064341	mt-Nd1	0.263509	2.09408e-19	6.76073e-15	0.984	0.986
7	ENSMUSG00000027199	Gatm	0.270027	2.32845e-19	7.51741e-15	0.129	0.052
7	ENSMUSG00000041881	Ndufa7	-0.285015	2.8683e-19	9.26031e-15	0.639	0.809
7	ENSMUSG00000022956	Atp5o	-0.284041	3.44018e-19	1.11066e-14	0.562	0.747
7	ENSMUSG00000057278	Snrpg	-0.285403	4.39768e-19	1.41979e-14	0.803	0.905
7	ENSMUSG00000020267	Hint1	-0.278356	4.66784e-19	1.50701e-14	0.814	0.929
7	ENSMUSG00000015755	Tab2	0.460971	5.94957e-19	1.92082e-14	0.763	0.699
7	ENSMUSG00000028249	Sdcbp	0.378503	6.90658e-19	2.22979e-14	0.865	0.863
7	ENSMUSG00000024014	Pim1	0.388567	6.93666e-19	2.2395e-14	0.939	0.936
7	ENSMUSG00000036751	Cox6b1	-0.262034	7.09414e-19	2.29034e-14	0.814	0.932
7	ENSMUSG00000055681	Cope	-0.292425	2.20267e-18	7.11131e-14	0.374	0.564
7	ENSMUSG00000017707	Serinc3	0.365947	2.80662e-18	9.06118e-14	0.902	0.925
7	ENSMUSG00000028062	Lamtor2	-0.284233	3.11443e-18	1.00549e-13	0.53	0.716
7	ENSMUSG00000021520	Uqcrb	-0.271808	3.57843e-18	1.1553e-13	0.574	0.753
7	ENSMUSG00000031613	Hpgd	0.31691	8.2528e-18	2.66442e-13	0.551	0.379
7	ENSMUSG00000029299	Abcg3	0.300243	1.29744e-17	4.18879e-13	0.182	0.09
7	ENSMUSG00000028837	Psmb2	-0.284392	2.81974e-17	9.10354e-13	0.403	0.586
7	ENSMUSG00000013707	Tnfaip8l2	-0.30941	3.32665e-17	1.07401e-12	0.477	0.648
7	ENSMUSG00000031231	Cox7b	-0.262031	4.40185e-17	1.42114e-12	0.692	0.853
7	ENSMUSG00000069792	Wfdc17	-0.312987	4.42966e-17	1.43012e-12	0.881	0.948
7	ENSMUSG00000020736	Nt5c	-0.279728	5.03509e-17	1.62558e-12	0.378	0.555
7	ENSMUSG00000028382	Ptbp3	0.386979	5.26796e-17	1.70076e-12	0.871	0.871
7	ENSMUSG00000021948	Prkcd	0.386548	6.55631e-17	2.1167e-12	0.838	0.855
7	ENSMUSG00000115338	Pnp	-0.336727	6.85328e-17	2.21258e-12	0.597	0.748
7	ENSMUSG00000045817	Zfp36l2	0.292428	7.59378e-17	2.45165e-12	0.943	0.965
7	ENSMUSG00000026385	Dbi	-0.274398	1.59034e-16	5.13442e-12	0.812	0.922
7	ENSMUSG00000003161	Sri	-0.267303	1.80534e-16	5.82854e-12	0.493	0.652
7	ENSMUSG00000019943	Atp2b1	0.345007	1.87441e-16	6.05155e-12	0.933	0.935
7	ENSMUSG00000022193	Psmb5	-0.251345	1.99921e-16	6.45446e-12	0.443	0.631
7	ENSMUSG00000030717	Nupr1	-0.253635	2.72201e-16	8.788e-12	0.369	0.55
7	ENSMUSG00000010376	Nedd8	-0.257861	2.80441e-16	9.05404e-12	0.697	0.841
7	ENSMUSG00000070394	Tmem256	-0.274823	3.3764e-16	1.09007e-11	0.514	0.689
7	ENSMUSG00000056737	Capg	-0.296894	3.83598e-16	1.23845e-11	0.575	0.749
7	ENSMUSG00000006360	Crip1	-0.272416	4.81526e-16	1.55461e-11	0.989	0.994
7	ENSMUSG00000089847	Timm10b	-0.260323	1.29402e-15	4.17776e-11	0.656	0.802
7	ENSMUSG00000028964	Park7	-0.264603	1.74106e-15	5.62101e-11	0.422	0.592
7	ENSMUSG00000069833	Ahnak	0.261172	1.75702e-15	5.67253e-11	0.962	0.982
7	ENSMUSG00000040713	Creg1	0.434398	1.81492e-15	5.85948e-11	0.767	0.772
7	ENSMUSG00000029059	Prxl2b	0.30508	2.33837e-15	7.54943e-11	0.183	0.097
7	ENSMUSG00000042312	S100a13	-0.280068	2.44116e-15	7.88128e-11	0.533	0.707
7	ENSMUSG00000039585	Myo9a	0.417735	3.55312e-15	1.14713e-10	0.268	0.17
7	ENSMUSG00000024679	Ms4a6d	-0.359373	3.77936e-15	1.22017e-10	0.357	0.518
7	ENSMUSG00000061232	H2-K1	0.256122	4.73459e-15	1.52856e-10	0.977	0.979
7	ENSMUSG00000020152	Actr2	0.31963	6.8388e-15	2.20791e-10	0.868	0.873
7	ENSMUSG00000027947	Il6ra	0.351004	6.90564e-15	2.22949e-10	0.83	0.829
7	ENSMUSG00000028599	Tnfrsf1b	0.303507	7.18281e-15	2.31897e-10	0.815	0.791
7	ENSMUSG00000060791	Gmfg	-0.26772	8.31308e-15	2.68388e-10	0.77	0.888
7	ENSMUSG00000020120	Plek	0.348735	9.13736e-15	2.95e-10	0.702	0.645
7	ENSMUSG00000000149	Gna12	0.253383	1.11183e-14	3.58955e-10	0.175	0.091
7	ENSMUSG00000015396	Cd83	0.294277	1.34235e-14	4.33378e-10	0.205	0.111
7	ENSMUSG00000007656	Arpp19	-0.255247	2.16729e-14	6.9971e-10	0.361	0.533
7	ENSMUSG00000026223	Itm2c	0.424901	2.99293e-14	9.66267e-10	0.537	0.457
7	ENSMUSG00000022584	Ly6c2	-0.368866	3.0027e-14	9.69421e-10	0.854	0.915
7	ENSMUSG00000024677	Ms4a6b	-0.253943	4.15719e-14	1.34215e-09	0.737	0.865
7	ENSMUSG00000027639	Samhd1	0.265023	4.86794e-14	1.57162e-09	0.966	0.981
7	ENSMUSG00000015733	Capza2	0.25684	5.53772e-14	1.78785e-09	0.959	0.968
7	ENSMUSG00000056851	Pcbp2	0.288846	5.76351e-14	1.86075e-09	0.939	0.944
7	ENSMUSG00000030064	Frmd4b	0.337711	8.04085e-14	2.59599e-09	0.188	0.104
7	ENSMUSG00000068823	Csde1	0.326887	8.46949e-14	2.73438e-09	0.797	0.804
7	ENSMUSG00000001687	Ubl3	0.290336	9.66782e-14	3.12125e-09	0.828	0.829
7	ENSMUSG00000025795	Rassf3	0.387501	1.6224e-13	5.23791e-09	0.686	0.618
7	ENSMUSG00000057729	Prtn3	-0.463792	2.09735e-13	6.77131e-09	0.114	0.231
7	ENSMUSG00000020577	Tspan13	0.492805	2.19209e-13	7.07717e-09	0.54	0.459
7	ENSMUSG00000039497	Dse	0.417248	2.49663e-13	8.06036e-09	0.348	0.249
7	ENSMUSG00000028163	Nfkb1	0.396241	2.66098e-13	8.59097e-09	0.737	0.719
7	ENSMUSG00000021998	Lcp1	0.282967	2.9831e-13	9.63095e-09	0.933	0.941
7	ENSMUSG00000026094	Stk17b	0.341852	3.35023e-13	1.08162e-08	0.864	0.876
7	ENSMUSG00000069272	Hist1h2ae	-0.644805	3.68932e-13	1.1911e-08	0.128	0.246
7	ENSMUSG00000002107	Celf2	0.401636	3.80593e-13	1.22875e-08	0.798	0.831
7	ENSMUSG00000020349	Ppp2ca	0.33803	8.4592e-13	2.73105e-08	0.798	0.778
7	ENSMUSG00000005610	Eif4g2	0.332531	1.13764e-12	3.67286e-08	0.828	0.844
7	ENSMUSG00000071715	Ncf4	-0.254602	1.40255e-12	4.52813e-08	0.541	0.68
7	ENSMUSG00000054717	Hmgb2	-0.629428	2.39279e-12	7.72511e-08	0.805	0.901
7	ENSMUSG00000026430	Rassf5	0.404544	2.50997e-12	8.10343e-08	0.615	0.561
7	ENSMUSG00000055065	Ddx17	0.423958	3.30866e-12	1.0682e-07	0.668	0.644
7	ENSMUSG00000025283	Sat1	0.256039	3.57667e-12	1.15473e-07	0.983	0.981
7	ENSMUSG00000007850	Hnrnph1	0.496501	3.67368e-12	1.18605e-07	0.609	0.552
7	ENSMUSG00000039704	Lmbrd2	0.272938	3.83926e-12	1.2395e-07	0.17	0.096
7	ENSMUSG00000024858	Grk2	0.296526	1.03695e-11	3.3478e-07	0.766	0.767
7	ENSMUSG00000024425	Ndfip1	0.349301	1.2817e-11	4.13796e-07	0.564	0.502
7	ENSMUSG00000024063	Lbh	0.446111	1.3744e-11	4.43724e-07	0.49	0.421
7	ENSMUSG00000076437	Selenoh	-0.251395	1.65656e-11	5.34819e-07	0.222	0.341
7	ENSMUSG00000043131	Mob1a	0.314507	1.68688e-11	5.44611e-07	0.797	0.8
7	ENSMUSG00000024772	Ehd1	0.334077	2.6771e-11	8.64302e-07	0.244	0.158
7	ENSMUSG00000097971	Gm26917	0.382751	2.72079e-11	8.78408e-07	0.386	0.298
7	ENSMUSG00000029810	Tmem176b	-0.393154	2.90672e-11	9.38434e-07	0.415	0.544
7	ENSMUSG00000085795	Zfp703	0.364705	3.07612e-11	9.93127e-07	0.281	0.194
7	ENSMUSG00000020018	Snrpf	-0.251647	3.48022e-11	1.12359e-06	0.496	0.629
7	ENSMUSG00000030830	Itgal	0.354872	4.37696e-11	1.4131e-06	0.803	0.804
7	ENSMUSG00000025860	Xiap	0.319224	6.70203e-11	2.16375e-06	0.609	0.548
7	ENSMUSG00000058773	Hist1h1b	-0.630062	6.84868e-11	2.2111e-06	0.098	0.197
7	ENSMUSG00000056708	Ier5	0.29455	9.61767e-11	3.10507e-06	0.854	0.847
7	ENSMUSG00000008496	Pou2f2	0.290874	1.97584e-10	6.37899e-06	0.844	0.814
7	ENSMUSG00000021546	Hnrnpk	0.3065	2.17867e-10	7.03383e-06	0.855	0.876
7	ENSMUSG00000024308	Tapbp	0.309238	2.29151e-10	7.39815e-06	0.761	0.758
7	ENSMUSG00000003032	Klf4	0.321583	2.485e-10	8.02281e-06	0.876	0.879
7	ENSMUSG00000032468	Armc8	0.25732	2.9448e-10	9.50729e-06	0.169	0.101
7	ENSMUSG00000021892	Sh3bp5	0.363734	3.26559e-10	1.0543e-05	0.415	0.333
7	ENSMUSG00000094777	Hist1h2ap	-0.903699	3.30272e-10	1.06628e-05	0.347	0.464
7	ENSMUSG00000024576	Csnk1a1	0.326629	4.13041e-10	1.3335e-05	0.801	0.793
7	ENSMUSG00000028745	Capzb	0.251465	5.26704e-10	1.70046e-05	0.922	0.944
7	ENSMUSG00000029840	Mtpn	0.282067	6.5991e-10	2.13052e-05	0.828	0.846
7	ENSMUSG00000024397	Aif1	0.321758	6.83366e-10	2.20625e-05	0.56	0.492
7	ENSMUSG00000001403	Ube2c	-0.380479	1.11477e-09	3.59905e-05	0.031	0.1
7	ENSMUSG00000038633	Degs1	0.371882	1.11976e-09	3.61514e-05	0.736	0.745
7	ENSMUSG00000026832	Cytip	0.258971	1.26583e-09	4.08672e-05	0.912	0.93
7	ENSMUSG00000052331	Ankrd44	0.317227	1.31581e-09	4.2481e-05	0.682	0.674
7	ENSMUSG00000056071	S100a9	-0.510052	1.95219e-09	6.30264e-05	0.733	0.709
7	ENSMUSG00000051695	Pcbp1	0.288113	2.03421e-09	6.56743e-05	0.844	0.848
7	ENSMUSG00000038733	Wdr26	0.267053	3.15591e-09	0.000101888	0.773	0.76
7	ENSMUSG00000020954	Strn3	0.376732	3.65209e-09	0.000117908	0.398	0.332
7	ENSMUSG00000000078	Klf6	0.30287	4.65438e-09	0.000150267	0.901	0.915
7	ENSMUSG00000041126	H2afv	-0.29737	7.13307e-09	0.000230291	0.337	0.451
7	ENSMUSG00000047126	Cltc	0.34537	9.08601e-09	0.000293342	0.663	0.668
7	ENSMUSG00000032097	Ddx6	0.287816	9.1697e-09	0.000296044	0.683	0.664
7	ENSMUSG00000060860	Ube2s	-0.26751	1.29836e-08	0.000419177	0.395	0.513
7	ENSMUSG00000102869	2900097C17Rik	0.386321	1.31371e-08	0.000424131	0.455	0.398
7	ENSMUSG00000019818	Cd164	0.342153	1.3328e-08	0.000430296	0.284	0.213
7	ENSMUSG00000040466	Blvrb	0.329079	1.3928e-08	0.000449665	0.435	0.368
7	ENSMUSG00000020272	Stk10	0.29478	1.54146e-08	0.00049766	0.662	0.629
7	ENSMUSG00000035847	Ids	0.344087	1.65161e-08	0.000533221	0.423	0.362
7	ENSMUSG00000026737	Pip4k2a	0.296064	1.82295e-08	0.000588538	0.73	0.727
7	ENSMUSG00000021134	Srsf5	0.265522	2.18529e-08	0.000705522	0.919	0.943
7	ENSMUSG00000019843	Fyn	0.278005	2.49628e-08	0.000805923	0.182	0.118
7	ENSMUSG00000032328	Tmem30a	0.348794	2.62472e-08	0.00084739	0.523	0.468
7	ENSMUSG00000024085	Man2a1	0.371074	2.79705e-08	0.000903028	0.463	0.407
7	ENSMUSG00000037685	Atp8a1	0.337655	2.96615e-08	0.00095762	0.408	0.345
7	ENSMUSG00000030474	Siglece	0.276571	3.01833e-08	0.000974466	0.183	0.119
7	ENSMUSG00000032812	Arap1	0.293677	3.08692e-08	0.000996611	0.507	0.45
7	ENSMUSG00000020644	Id2	0.465876	3.2012e-08	0.00103351	0.683	0.645
7	ENSMUSG00000034707	Gns	0.329968	3.56388e-08	0.0011506	0.511	0.458
7	ENSMUSG00000040659	Efhd2	0.331309	3.72824e-08	0.00120366	0.741	0.753
7	ENSMUSG00000051495	Irf2bp2	0.353502	3.7625e-08	0.00121472	0.653	0.653
7	ENSMUSG00000061119	Prcp	0.293394	4.31395e-08	0.00139276	0.628	0.619
7	ENSMUSG00000005506	Celf1	0.354316	5.63996e-08	0.00182086	0.472	0.421
7	ENSMUSG00000061665	Cd2ap	0.262333	6.58454e-08	0.00212582	0.727	0.723
7	ENSMUSG00000020589	Fam49a	0.276785	6.93574e-08	0.0022392	0.661	0.636
7	ENSMUSG00000081534	Slc48a1	0.276961	7.15536e-08	0.00231011	0.295	0.226
7	ENSMUSG00000062078	Qk	0.304162	8.03246e-08	0.00259328	0.747	0.755
7	ENSMUSG00000028333	Anp32b	-0.253696	8.15973e-08	0.00263437	0.662	0.761
7	ENSMUSG00000017677	Wsb1	0.36591	1.36717e-07	0.0044139	0.568	0.533
7	ENSMUSG00000011884	Gltp	0.320499	1.47114e-07	0.00474957	0.645	0.623
7	ENSMUSG00000024781	Lipa	0.266372	1.79774e-07	0.005804	0.51	0.456
7	ENSMUSG00000028820	Sfpq	0.279654	2.14471e-07	0.0069242	0.734	0.722
7	ENSMUSG00000020048	Hsp90b1	0.260475	2.27064e-07	0.00733075	0.838	0.833
7	ENSMUSG00000035203	Epn1	0.295582	2.55428e-07	0.00824651	0.595	0.569
7	ENSMUSG00000027187	Cat	0.388896	2.75217e-07	0.00888537	0.357	0.301
7	ENSMUSG00000038418	Egr1	0.568407	2.79949e-07	0.00903816	0.226	0.16
7	ENSMUSG00000032089	Il10ra	0.290387	4.61717e-07	0.0149065	0.554	0.521
7	ENSMUSG00000013698	Pea15a	0.261093	4.90982e-07	0.0158514	0.136	0.086
7	ENSMUSG00000038608	Dock10	0.266508	5.53727e-07	0.0178771	0.739	0.729
7	ENSMUSG00000026457	Adipor1	0.256293	5.99239e-07	0.0193464	0.7	0.697
7	ENSMUSG00000092274	Neat1	0.255278	7.68218e-07	0.0248019	0.842	0.844
7	ENSMUSG00000034160	Ogt	0.283943	8.43102e-07	0.0272196	0.601	0.574
7	ENSMUSG00000030795	Fus	0.265584	8.57266e-07	0.0276768	0.717	0.721
7	ENSMUSG00000035901	Dennd5a	0.27151	1.05779e-06	0.0341506	0.561	0.528
7	ENSMUSG00000060090	Rp2	0.348366	1.06038e-06	0.0342345	0.45	0.412
7	ENSMUSG00000025314	Ptprj	0.255788	1.0839e-06	0.0349936	0.537	0.494
7	ENSMUSG00000062373	Tmem65	0.267075	1.08676e-06	0.035086	0.267	0.205
7	ENSMUSG00000032504	Pdcd6ip	0.321443	1.41773e-06	0.0457715	0.601	0.583
7	ENSMUSG00000019087	Atp6ap1	0.288416	1.46702e-06	0.0473628	0.618	0.619
7	ENSMUSG00000022528	Hes1	0.340239	1.91891e-06	0.0619521	0.251	0.186
7	ENSMUSG00000029177	Cenpa	-0.265688	1.94937e-06	0.0629354	0.254	0.344
7	ENSMUSG00000022973	Synj1	0.257989	2.06968e-06	0.0668197	0.533	0.502
7	ENSMUSG00000056234	Ncoa4	0.274682	2.07822e-06	0.0670952	0.233	0.174
7	ENSMUSG00000006731	B4galnt1	0.304015	2.16684e-06	0.0699563	0.513	0.473
7	ENSMUSG00000054364	Rhob	0.363731	2.30515e-06	0.0744216	0.611	0.567
7	ENSMUSG00000001270	Ckb	0.271219	2.36213e-06	0.0762613	0.318	0.249
7	ENSMUSG00000029471	Camkk2	0.284578	2.38123e-06	0.076878	0.666	0.67
7	ENSMUSG00000030403	Vasp	0.30698	2.65675e-06	0.0857732	0.45	0.41
7	ENSMUSG00000062014	Gmfb	0.276565	2.7429e-06	0.0885547	0.399	0.349
7	ENSMUSG00000079017	Ifi27l2a	-0.282857	3.07357e-06	0.0992301	0.824	0.868
7	ENSMUSG00000038127	Ccdc50	0.321668	3.54407e-06	0.11442	0.597	0.593
7	ENSMUSG00000075284	Wipf1	0.265021	3.56389e-06	0.11506	0.692	0.709
7	ENSMUSG00000019978	Epb41l2	0.339927	3.79772e-06	0.122609	0.348	0.298
7	ENSMUSG00000026970	Rbms1	0.258846	4.10595e-06	0.132561	0.759	0.776
7	ENSMUSG00000028525	Pde4b	0.307276	4.84591e-06	0.15645	0.493	0.449
7	ENSMUSG00000042364	Snx18	0.325148	6.07461e-06	0.196119	0.439	0.398
7	ENSMUSG00000059208	Hnrnpm	0.251625	6.18722e-06	0.199754	0.682	0.678
7	ENSMUSG00000019873	Reep3	0.312397	6.2033e-06	0.200274	0.582	0.579
7	ENSMUSG00000039936	Pik3cd	0.281943	6.30982e-06	0.203713	0.598	0.591
7	ENSMUSG00000030096	Slc6a6	0.256354	6.47435e-06	0.209024	0.589	0.579
7	ENSMUSG00000045962	Wnk1	0.320792	6.78065e-06	0.218913	0.565	0.556
7	ENSMUSG00000030122	Ptms	0.256002	7.87904e-06	0.254375	0.429	0.372
7	ENSMUSG00000054008	Ndst1	0.266867	9.86412e-06	0.318463	0.214	0.162
7	ENSMUSG00000022884	Eif4a2	0.275646	1.01734e-05	0.328447	0.706	0.728
7	ENSMUSG00000052889	Prkcb	0.282945	1.02968e-05	0.332433	0.396	0.348
7	ENSMUSG00000058655	Eif4b	0.281865	1.2211e-05	0.394232	0.496	0.468
7	ENSMUSG00000033184	Tmed7	0.300031	1.40546e-05	0.453754	0.514	0.489
7	ENSMUSG00000031996	Aplp2	0.255039	1.45071e-05	0.468362	0.695	0.686
7	ENSMUSG00000021262	Evl	0.268856	1.60031e-05	0.516661	0.447	0.404
7	ENSMUSG00000021298	Gpr132	0.254486	1.64752e-05	0.531903	0.403	0.353
7	ENSMUSG00000098557	Kctd12	0.263716	1.70443e-05	0.550276	0.656	0.673
7	ENSMUSG00000028793	Rnf19b	0.302164	1.70645e-05	0.550927	0.496	0.475
7	ENSMUSG00000033953	Ppp3r1	0.342512	1.87266e-05	0.604589	0.364	0.318
7	ENSMUSG00000034765	Dusp5	0.288736	1.8771e-05	0.606022	0.236	0.181
7	ENSMUSG00000037465	Klf10	0.319565	1.88469e-05	0.608471	0.517	0.49
7	ENSMUSG00000070923	Klhl9	0.258652	1.90858e-05	0.616186	0.358	0.305
7	ENSMUSG00000028161	Ppp3ca	0.296947	2.01529e-05	0.650638	0.652	0.657
7	ENSMUSG00000002957	Ap2a2	0.268325	2.03441e-05	0.65681	0.588	0.595
7	ENSMUSG00000028917	Plekhm2	0.252365	2.11991e-05	0.684414	0.172	0.125
7	ENSMUSG00000006273	Atp6v1b2	0.268395	2.19427e-05	0.70842	0.678	0.692
7	ENSMUSG00000035692	Isg15	-0.256606	2.65265e-05	0.856407	0.206	0.283
7	ENSMUSG00000021709	Erbin	0.251515	3.15166e-05	1	0.472	0.441
7	ENSMUSG00000030759	Far1	0.279026	3.19575e-05	1	0.5	0.48
7	ENSMUSG00000026103	Gls	0.300323	3.36162e-05	1	0.568	0.571
7	ENSMUSG00000056054	S100a8	-0.635538	3.41945e-05	1	0.726	0.733
7	ENSMUSG00000019877	Serinc1	0.267919	3.55571e-05	1	0.575	0.578
7	ENSMUSG00000020570	Sypl	0.303971	3.63363e-05	1	0.464	0.441
7	ENSMUSG00000018654	Ikzf1	0.285753	3.65718e-05	1	0.639	0.647
7	ENSMUSG00000052397	Ezr	0.277298	3.67654e-05	1	0.565	0.535
7	ENSMUSG00000022867	Usp25	0.291299	4.03067e-05	1	0.557	0.544
7	ENSMUSG00000042406	Atf4	0.264478	4.12295e-05	1	0.661	0.681
7	ENSMUSG00000026107	Nabp1	0.307016	5.54659e-05	1	0.392	0.346
7	ENSMUSG00000038664	Herc1	0.263079	5.77069e-05	1	0.467	0.437
7	ENSMUSG00000040339	Fam102b	0.29064	6.2776e-05	1	0.462	0.431
7	ENSMUSG00000033161	Atp1a1	0.262744	6.30153e-05	1	0.665	0.682
7	ENSMUSG00000026193	Fn1	0.254759	6.95493e-05	1	0.885	0.907
7	ENSMUSG00000026317	Cln8	0.255901	7.69202e-05	1	0.464	0.436
7	ENSMUSG00000049866	Arl4c	0.286968	8.48408e-05	1	0.612	0.619
7	ENSMUSG00000024030	Abcg1	0.300216	8.9019e-05	1	0.334	0.289
7	ENSMUSG00000015932	Dstn	0.26257	9.18125e-05	1	0.662	0.667
7	ENSMUSG00000019960	Dusp6	0.306681	9.42151e-05	1	0.48	0.45
7	ENSMUSG00000035356	Nfkbiz	0.342413	0.000109924	1	0.507	0.483
7	ENSMUSG00000068566	Myadm	0.261194	0.000133358	1	0.67	0.676
7	ENSMUSG00000056050	Mia3	0.300577	0.00014128	1	0.476	0.452
7	ENSMUSG00000055538	Zcchc24	0.253333	0.000181474	1	0.314	0.273
7	ENSMUSG00000024143	Rhoq	0.250889	0.000189468	1	0.271	0.224
7	ENSMUSG00000091337	Eid1	0.258848	0.000191909	1	0.489	0.466
7	ENSMUSG00000029405	G3bp2	0.282467	0.000192373	1	0.624	0.637
7	ENSMUSG00000029992	Gfpt1	0.322215	0.000209513	1	0.315	0.275
7	ENSMUSG00000031311	Nono	0.250202	0.000212805	1	0.588	0.582
7	ENSMUSG00000019970	Sgk1	0.353709	0.000236469	1	0.449	0.416
7	ENSMUSG00000038178	Slc43a2	0.267611	0.000238749	1	0.473	0.444
7	ENSMUSG00000032501	Trib1	0.273608	0.000254465	1	0.561	0.555
7	ENSMUSG00000021109	Hif1a	0.284159	0.000261666	1	0.5	0.489
7	ENSMUSG00000026219	Trip12	0.262292	0.000266131	1	0.506	0.486
7	ENSMUSG00000024359	Hspa9	0.304104	0.000275403	1	0.288	0.25
7	ENSMUSG00000026123	Plekhb2	0.260579	0.000276136	1	0.267	0.228
7	ENSMUSG00000019850	Tnfaip3	0.334982	0.000339059	1	0.457	0.428
7	ENSMUSG00000040152	Thbs1	0.450618	0.000429057	1	0.415	0.375
7	ENSMUSG00000020653	Klf11	0.257029	0.000431096	1	0.227	0.19
7	ENSMUSG00000034595	Ppp1r18	0.261582	0.000451402	1	0.564	0.581
7	ENSMUSG00000007880	Arid1a	0.275546	0.000595433	1	0.56	0.582
7	ENSMUSG00000027878	Notch2	0.251943	0.000680223	1	0.456	0.435
7	ENSMUSG00000017843	Ppp2r5c	0.257487	0.000704827	1	0.612	0.631
7	ENSMUSG00000069045	Ddx3y	0.27252	0.000820832	1	0.433	0.417
7	ENSMUSG00000066415	Msl2	0.287431	0.000914165	1	0.402	0.384
7	ENSMUSG00000046546	Fam43a	0.278702	0.00099921	1	0.239	0.202
7	ENSMUSG00000022811	Zfp148	0.25406	0.00104233	1	0.368	0.335
7	ENSMUSG00000071076	Jund	0.255795	0.00107834	1	0.886	0.902
7	ENSMUSG00000003518	Dusp3	0.280925	0.00111028	1	0.474	0.46
7	ENSMUSG00000039100	2023-03-06	0.25026	0.00112751	1	0.257	0.221
7	ENSMUSG00000026358	Rgs1	0.500639	0.00123411	1	0.266	0.221
7	ENSMUSG00000024277	Mapre2	0.250589	0.001382	1	0.413	0.398
7	ENSMUSG00000043067	Dpy19l1	0.270365	0.0014269	1	0.429	0.413
7	ENSMUSG00000075700	Selenot	0.256802	0.00151045	1	0.572	0.584
7	ENSMUSG00000034807	Colgalt1	0.300182	0.00157336	1	0.423	0.408
7	ENSMUSG00000060992	Copz1	0.337642	0.00163761	1	0.489	0.486
7	ENSMUSG00000014846	Tppp3	0.277106	0.00193086	1	0.501	0.485
7	ENSMUSG00000000275	Trim25	0.300019	0.00195833	1	0.453	0.444
7	ENSMUSG00000063065	Mapk3	0.283938	0.00321151	1	0.504	0.505
7	ENSMUSG00000024521	Pmaip1	0.345044	0.00425367	1	0.382	0.357
7	ENSMUSG00000020458	Rtn4	0.263639	0.0043037	1	0.689	0.736
7	ENSMUSG00000008730	Hipk1	0.259515	0.00682609	1	0.575	0.593
7	ENSMUSG00000035086	Becn1	0.255365	0.00717555	1	0.382	0.375
7	ENSMUSG00000037236	Matr3	0.250982	0.0138217	1	0.401	0.398
7	ENSMUSG00000009907	Vps4b	0.270019	0.0178099	1	0.418	0.421
7	ENSMUSG00000026822	Lcn2	-0.252907	0.169511	1	0.19	0.217
7	ENSMUSG00000027368	Dusp2	0.250516	0.171475	1	0.308	0.296

## Sheet: Markers_cluster 8
cluster	gene	symbol	avg_log2FC	p_val	p_val_adj	pct.1	pct.2
8	ENSMUSG00000026605	Cenpf	1.13311	0	0	0.354	0.029
8	ENSMUSG00000027331	Knstrn	0.741895	0	0	0.429	0.047
8	ENSMUSG00000001403	Ube2c	1.58486	0	0	0.565	0.073
8	ENSMUSG00000028044	Cks1b	1.1759	0	0	0.557	0.064
8	ENSMUSG00000045328	Cenpe	0.800774	0	0	0.354	0.029
8	ENSMUSG00000028873	Cdca8	0.977916	0	0	0.41	0.038
8	ENSMUSG00000028832	Stmn1	1.59261	0	0	0.624	0.066
8	ENSMUSG00000023505	Cdca3	0.967127	0	0	0.463	0.045
8	ENSMUSG00000031004	Mki67	1.46261	0	0	0.549	0.063
8	ENSMUSG00000074476	Spc24	0.625425	0	0	0.391	0.037
8	ENSMUSG00000040204	Pclaf	1.10351	0	0	0.526	0.047
8	ENSMUSG00000032218	Ccnb2	1.51479	0	0	0.571	0.04
8	ENSMUSG00000020330	Hmmr	0.881778	0	0	0.33	0.026
8	ENSMUSG00000017716	Birc5	1.56635	0	0	0.51	0.046
8	ENSMUSG00000037628	Cdkn3	1.0528	0	0	0.471	0.032
8	ENSMUSG00000006398	Cdc20	0.851198	3.58583e-303	1.15768e-298	0.327	0.028
8	ENSMUSG00000027469	Tpx2	0.88134	1.16135e-298	3.74941e-294	0.346	0.032
8	ENSMUSG00000027715	Ccna2	0.766956	2.92874e-282	9.45544e-278	0.355	0.035
8	ENSMUSG00000041431	Ccnb1	0.759531	9.76885e-277	3.15387e-272	0.305	0.026
8	ENSMUSG00000105987	AI506816	0.718365	3.95076e-257	1.2755e-252	0.507	0.084
8	ENSMUSG00000003779	Kif20a	0.441753	2.09039e-246	6.74882e-242	0.268	0.022
8	ENSMUSG00000037725	Ckap2	0.4109	1.2175e-245	3.9307e-241	0.254	0.019
8	ENSMUSG00000003038	Hmgn2	1.39377	1.53016e-242	4.94012e-238	0.756	0.242
8	ENSMUSG00000033031	Cip2a	0.419692	1.61279e-233	5.20688e-229	0.261	0.023
8	ENSMUSG00000038252	Ncapd2	0.418378	1.60508e-222	5.182e-218	0.308	0.034
8	ENSMUSG00000037544	Dlgap5	0.408222	1.42716e-216	4.60758e-212	0.258	0.024
8	ENSMUSG00000071866	Ppia	1.09001	5.95475e-215	1.92249e-210	1	0.979
8	ENSMUSG00000098318	Lockd	0.407011	1.44257e-214	4.65735e-210	0.268	0.026
8	ENSMUSG00000033952	Aspm	0.543307	1.31318e-213	4.2396e-209	0.236	0.02
8	ENSMUSG00000027326	Knl1	0.513281	3.63469e-209	1.17346e-204	0.291	0.032
8	ENSMUSG00000024989	Cep55	0.318224	9.8354e-202	3.17536e-197	0.218	0.018
8	ENSMUSG00000040084	Bub1b	0.592293	3.4009e-200	1.09798e-195	0.343	0.048
8	ENSMUSG00000075266	Cenpw	0.432298	2.67106e-197	8.62352e-193	0.338	0.047
8	ENSMUSG00000037313	Tacc3	0.466779	3.39845e-191	1.09719e-186	0.327	0.045
8	ENSMUSG00000079523	Tmsb10	0.762413	1.2223e-190	3.9462e-186	1	0.994
8	ENSMUSG00000020125	Nusap1	0.880126	7.36748e-188	2.37859e-183	0.261	0.029
8	ENSMUSG00000027379	Bub1	0.304086	2.41859e-181	7.80843e-177	0.222	0.021
8	ENSMUSG00000041126	H2afv	1.31215	1.60578e-178	5.18424e-174	0.842	0.425
8	ENSMUSG00000054717	Hmgb2	1.98086	5.05966e-178	1.63351e-173	0.992	0.891
8	ENSMUSG00000068220	Lgals1	1.25773	1.4425e-175	4.6571e-171	0.981	0.77
8	ENSMUSG00000037894	H2afz	0.945137	3.85865e-171	1.24576e-166	1	0.983
8	ENSMUSG00000026395	Ptprc	-0.873107	9.62066e-170	3.10603e-165	0.998	0.997
8	ENSMUSG00000076437	Selenoh	0.977836	8.2668e-169	2.66894e-164	0.768	0.312
8	ENSMUSG00000030867	Plk1	0.446608	5.85821e-166	1.89132e-161	0.235	0.026
8	ENSMUSG00000026683	Nuf2	0.267226	1.98115e-164	6.39616e-160	0.21	0.021
8	ENSMUSG00000010362	Rdm1	0.425094	4.15554e-164	1.34162e-159	0.36	0.062
8	ENSMUSG00000047139	Cd24a	0.56319	6.6467e-161	2.14589e-156	0.396	0.076
8	ENSMUSG00000036768	Kif15	0.45612	1.86715e-160	6.02811e-156	0.316	0.049
8	ENSMUSG00000024590	Lmnb1	0.991003	1.1037e-158	3.5633e-154	0.612	0.193
8	ENSMUSG00000020914	Top2a	0.902835	8.95844e-155	2.89223e-150	0.343	0.059
8	ENSMUSG00000044734	Serpinb1a	0.70614	2.22269e-154	7.17595e-150	0.54	0.142
8	ENSMUSG00000024795	Kif20b	0.415067	4.95819e-152	1.60075e-147	0.222	0.026
8	ENSMUSG00000029516	Cit	0.271022	6.82277e-152	2.20273e-147	0.207	0.022
8	ENSMUSG00000026238	Ptma	1.00928	1.67572e-151	5.41005e-147	1	0.992
8	ENSMUSG00000028312	Smc2	0.680216	6.2747e-150	2.02579e-145	0.354	0.065
8	ENSMUSG00000024190	Dusp1	-1.33019	8.95857e-150	2.89227e-145	0.919	0.969
8	ENSMUSG00000066551	Hmgb1	1.15884	6.28371e-145	2.0287e-140	0.978	0.83
8	ENSMUSG00000026434	Nucks1	1.23899	1.3896e-142	4.48634e-138	0.71	0.316
8	ENSMUSG00000041959	S100a10	0.864261	6.19917e-137	2.0014e-132	0.994	0.871
8	ENSMUSG00000030677	Kif22	0.28262	2.77591e-136	8.96203e-132	0.218	0.027
8	ENSMUSG00000029177	Cenpa	1.32439	3.08489e-136	9.95955e-132	0.71	0.32
8	ENSMUSG00000076441	Ass1	0.531926	6.17085e-135	1.99226e-130	0.482	0.124
8	ENSMUSG00000035351	Nup37	0.258527	1.3718e-134	4.42886e-130	0.235	0.032
8	ENSMUSG00000002985	Apoe	-2.45975	4.37508e-134	1.41249e-129	0.521	0.808
8	ENSMUSG00000057729	Prtn3	1.37681	5.70407e-131	1.84156e-126	0.59	0.206
8	ENSMUSG00000029910	Mad2l1	0.305026	1.43327e-130	4.6273e-126	0.249	0.037
8	ENSMUSG00000030220	Arhgdib	0.566381	8.29369e-130	2.67762e-125	1	0.988
8	ENSMUSG00000092341	Malat1	-0.831635	1.5237e-129	4.91928e-125	1	0.998
8	ENSMUSG00000018102	Hist1h2bc	0.808434	3.04034e-129	9.81574e-125	0.498	0.142
8	ENSMUSG00000028367	Txn1	0.841115	4.0767e-128	1.31616e-123	0.981	0.842
8	ENSMUSG00000012443	Kif11	0.506961	2.50948e-127	8.10187e-123	0.244	0.037
8	ENSMUSG00000057666	Gapdh	0.705976	1.38243e-123	4.46319e-119	0.995	0.951
8	ENSMUSG00000068101	Cenpm	0.263882	4.03132e-119	1.30151e-114	0.238	0.037
8	ENSMUSG00000038642	Ctss	-0.634973	1.16235e-116	3.75265e-112	0.997	0.99
8	ENSMUSG00000005481	Ddx39	0.535168	2.07435e-115	6.69703e-111	0.546	0.172
8	ENSMUSG00000029430	Ran	0.989826	1.67465e-114	5.40659e-110	0.869	0.58
8	ENSMUSG00000030091	Nup210	0.445448	2.32097e-114	7.49325e-110	0.438	0.115
8	ENSMUSG00000015749	Anp32e	0.804204	5.98131e-114	1.93107e-109	0.69	0.292
8	ENSMUSG00000022584	Ly6c2	0.759982	2.16639e-113	6.9942e-109	0.998	0.907
8	ENSMUSG00000021932	Rnaseh2b	0.367577	5.90808e-113	1.90742e-108	0.379	0.09
8	ENSMUSG00000091625	Lsm5	0.779076	4.61756e-111	1.49078e-106	0.795	0.412
8	ENSMUSG00000027330	Cdc25b	0.273125	5.46378e-111	1.76398e-106	0.185	0.025
8	ENSMUSG00000029580	Actb	0.362557	1.4191e-110	4.58157e-106	1	1
8	ENSMUSG00000046330	Rpl37a	-0.378143	2.12038e-110	6.84564e-106	1	1
8	ENSMUSG00000005410	Mcm5	0.318108	4.40169e-110	1.42109e-105	0.297	0.059
8	ENSMUSG00000071076	Jund	-1.09726	1.15675e-109	3.73456e-105	0.77	0.908
8	ENSMUSG00000041736	Tspo	0.732061	1.46797e-107	4.73933e-103	0.994	0.909
8	ENSMUSG00000060288	Ppih	0.40252	1.07208e-106	3.46121e-102	0.435	0.119
8	ENSMUSG00000027160	Ccdc34	0.439261	1.53264e-103	4.94812e-99	0.368	0.091
8	ENSMUSG00000029632	Ndufa4	0.622336	1.68493e-103	5.43979e-99	0.992	0.867
8	ENSMUSG00000090841	Myl6	0.485292	2.34712e-103	7.57767e-99	1	0.984
8	ENSMUSG00000030978	Rrm1	0.341483	2.74411e-103	8.85935e-99	0.31	0.066
8	ENSMUSG00000025154	Arhgap19	0.284736	3.78921e-103	1.22335e-98	0.23	0.04
8	ENSMUSG00000090733	Rps27	-0.393051	3.64553e-102	1.17696e-97	1	0.996
8	ENSMUSG00000035242	Oaz1	0.493366	6.37562e-100	2.05837e-95	1	0.977
8	ENSMUSG00000036752	Tubb4b	1.21577	9.35424e-99	3.02002e-94	0.545	0.214
8	ENSMUSG00000028333	Anp32b	0.821899	3.24889e-98	1.04891e-93	0.936	0.747
8	ENSMUSG00000050335	Lgals3	0.451066	2.26823e-97	7.32297e-93	1	0.981
8	ENSMUSG00000027306	Nusap1	0.529493	3.26321e-97	1.05353e-92	0.199	0.032
8	ENSMUSG00000001128	Cfp	0.635785	2.49896e-96	8.0679e-92	0.756	0.353
8	ENSMUSG00000048327	Ckap2l	0.300825	6.02174e-96	1.94412e-91	0.205	0.034
8	ENSMUSG00000036478	Btg1	-0.811577	4.92911e-95	1.59136e-90	0.986	0.992
8	ENSMUSG00000024925	Rnaseh2c	0.716263	6.04302e-95	1.95099e-90	0.822	0.499
8	ENSMUSG00000018293	Pfn1	0.510786	8.9542e-94	2.89086e-89	0.997	0.975
8	ENSMUSG00000044786	Zfp36	-0.832135	2.35794e-93	7.61262e-89	0.972	0.976
8	ENSMUSG00000049775	Tmsb4x	0.256596	1.06578e-92	3.44087e-88	1	1
8	ENSMUSG00000060126	Tpt1	-0.270687	2.78636e-92	8.99577e-88	1	1
8	ENSMUSG00000061518	Cox5b	0.589119	4.09211e-91	1.32114e-86	0.989	0.878
8	ENSMUSG00000024640	Psat1	0.280215	9.31904e-91	3.00865e-86	0.293	0.067
8	ENSMUSG00000024621	Csf1r	-0.796689	1.72273e-90	5.56182e-86	0.894	0.928
8	ENSMUSG00000028843	Sh3bgrl3	0.445743	3.98968e-90	1.28807e-85	1	0.982
8	ENSMUSG00000031167	Rbm3	0.546239	6.64861e-90	2.1465e-85	0.994	0.931
8	ENSMUSG00000052837	Junb	-0.89114	6.68305e-90	2.15762e-85	0.973	0.98
8	ENSMUSG00000025289	Prdx4	0.552952	2.42984e-89	7.84475e-85	0.617	0.252
8	ENSMUSG00000020267	Hint1	0.545002	3.90095e-89	1.25942e-84	0.995	0.92
8	ENSMUSG00000031146	Plp2	0.590513	1.15567e-88	3.73108e-84	0.718	0.322
8	ENSMUSG00000055839	Elob	0.594379	9.33278e-88	3.01309e-83	0.975	0.837
8	ENSMUSG00000026202	Tuba4a	0.742126	1.19525e-87	3.85887e-83	0.573	0.233
8	ENSMUSG00000078812	Eif5a	0.624566	1.94753e-87	6.2876e-83	0.977	0.814
8	ENSMUSG00000027533	Fabp5	0.661599	2.13292e-87	6.88614e-83	0.67	0.291
8	ENSMUSG00000032381	Ciao2a	0.654625	8.85509e-87	2.85887e-82	0.955	0.76
8	ENSMUSG00000019942	Cdk1	0.424994	2.30522e-86	7.44241e-82	0.194	0.034
8	ENSMUSG00000028066	Pmf1	0.302299	4.91098e-86	1.58551e-81	0.336	0.087
8	ENSMUSG00000028759	Hp1bp3	0.632944	1.73451e-84	5.59987e-80	0.695	0.336
8	ENSMUSG00000000078	Klf6	-1.03535	1.79683e-84	5.80106e-80	0.872	0.917
8	ENSMUSG00000006333	Rps9	-0.274768	1.82201e-84	5.88237e-80	1	1
8	ENSMUSG00000022890	Atp5j	0.61576	3.56074e-83	1.14959e-78	0.961	0.786
8	ENSMUSG00000049932	H2afx	0.700053	1.1632e-82	3.75538e-78	0.376	0.113
8	ENSMUSG00000026835	Fcnb	0.374353	1.18867e-81	3.83761e-77	0.211	0.041
8	ENSMUSG00000030154	Klrb1f	0.294109	3.78623e-81	1.22238e-76	0.279	0.067
8	ENSMUSG00000056629	Fkbp2	0.593265	4.74138e-81	1.53075e-76	0.768	0.422
8	ENSMUSG00000055148	Klf2	-0.976051	3.93011e-80	1.26884e-75	0.944	0.955
8	ENSMUSG00000054428	Atpif1	0.64642	8.7542e-80	2.82629e-75	0.901	0.616
8	ENSMUSG00000014633	Cmc2	0.355441	1.40549e-79	4.53761e-75	0.407	0.127
8	ENSMUSG00000057278	Snrpg	0.540475	2.60048e-79	8.39565e-75	0.986	0.895
8	ENSMUSG00000027639	Samhd1	-0.675994	3.08627e-79	9.96403e-75	0.977	0.98
8	ENSMUSG00000030793	Pycard	0.624346	7.7008e-79	2.4862e-74	0.95	0.768
8	ENSMUSG00000056201	Cfl1	0.433404	1.51064e-78	4.8771e-74	1	0.97
8	ENSMUSG00000027907	S100a11	0.593044	4.37857e-78	1.41362e-73	0.991	0.901
8	ENSMUSG00000007041	Clic1	0.520119	5.0604e-78	1.63375e-73	0.992	0.91
8	ENSMUSG00000022221	Ripk3	0.252329	8.27053e-78	2.67014e-73	0.291	0.073
8	ENSMUSG00000038943	Prc1	0.532121	3.30177e-75	1.06598e-70	0.186	0.035
8	ENSMUSG00000027496	Aurka	0.274875	3.76086e-75	1.21419e-70	0.191	0.037
8	ENSMUSG00000105703	Gm43305	0.384879	8.28698e-75	2.67545e-70	0.269	0.069
8	ENSMUSG00000032330	Cox7a2	0.541463	8.72241e-75	2.81603e-70	0.975	0.857
8	ENSMUSG00000001525	Tubb5	0.917234	8.84793e-75	2.85655e-70	0.811	0.534
8	ENSMUSG00000074677	Sirpb1c	-0.922662	2.46383e-74	7.95449e-70	0.495	0.727
8	ENSMUSG00000040767	Snrnp25	0.27329	3.58034e-74	1.15591e-69	0.349	0.102
8	ENSMUSG00000024608	Rps14	-0.269423	1.55594e-73	5.02335e-69	1	0.997
8	ENSMUSG00000015340	Cybb	-0.488518	2.20944e-73	7.13319e-69	0.998	0.997
8	ENSMUSG00000026628	Atf3	-0.852657	6.00919e-73	1.94007e-68	0.881	0.918
8	ENSMUSG00000028691	Prdx1	0.493942	2.02832e-72	6.54844e-68	0.997	0.902
8	ENSMUSG00000002297	Dbf4	0.383716	2.47598e-72	7.9937e-68	0.326	0.096
8	ENSMUSG00000038690	Atp5j2	0.513406	3.91455e-72	1.26381e-67	0.98	0.861
8	ENSMUSG00000026914	Psmd14	0.434782	4.09065e-72	1.32067e-67	0.643	0.277
8	ENSMUSG00000038612	Mcl1	-0.57185	9.95682e-72	3.21456e-67	0.992	0.985
8	ENSMUSG00000022391	Rangap1	0.36989	4.58351e-71	1.47979e-66	0.394	0.13
8	ENSMUSG00000020009	Ifngr1	-0.697368	5.09653e-70	1.64541e-65	0.89	0.913
8	ENSMUSG00000106918	Mrpl33	0.47748	1.33048e-69	4.29547e-65	0.998	0.943
8	ENSMUSG00000062248	Cks2	0.851172	2.88867e-69	9.32606e-65	0.632	0.321
8	ENSMUSG00000051748	Wfdc21	1.00441	1.13383e-68	3.66055e-64	0.319	0.1
8	ENSMUSG00000004880	Lbr	0.633403	3.23714e-68	1.04511e-63	0.854	0.56
8	ENSMUSG00000020077	Srgn	-0.653685	3.74117e-68	1.20784e-63	0.944	0.948
8	ENSMUSG00000031245	Hmgn5	0.320644	4.51391e-68	1.45731e-63	0.377	0.123
8	ENSMUSG00000019370	Calm3	0.604804	5.58499e-68	1.80311e-63	0.878	0.615
8	ENSMUSG00000007050	Lsm2	0.434795	1.20577e-67	3.89282e-63	0.534	0.218
8	ENSMUSG00000028378	Ptgr1	0.26706	1.43849e-67	4.64418e-63	0.33	0.099
8	ENSMUSG00000040549	Ckap5	0.396014	2.31093e-67	7.46082e-63	0.363	0.119
8	ENSMUSG00000027566	Psma7	0.437758	5.30215e-67	1.7118e-62	0.995	0.947
8	ENSMUSG00000024844	Banf1	0.53399	9.95115e-67	3.21273e-62	0.762	0.429
8	ENSMUSG00000031838	Ifi30	0.560314	1.12423e-66	3.62959e-62	0.994	0.895
8	ENSMUSG00000039208	Metrnl	-0.807409	1.27867e-66	4.1282e-62	0.621	0.796
8	ENSMUSG00000031059	Ndufb11	0.531616	1.52469e-66	4.92246e-62	0.951	0.766
8	ENSMUSG00000084786	Ubl5	0.489694	2.53855e-66	8.19571e-62	0.984	0.868
8	ENSMUSG00000022452	Smdt1	0.525334	5.47521e-66	1.76767e-61	0.959	0.843
8	ENSMUSG00000028639	Ybx1	0.475104	1.50161e-65	4.84794e-61	0.987	0.924
8	ENSMUSG00000025393	Atp5b	0.525221	2.13493e-65	6.89263e-61	0.964	0.792
8	ENSMUSG00000023015	Racgap1	0.51863	2.29911e-65	7.42269e-61	0.523	0.224
8	ENSMUSG00000025428	Atp5a1	0.450695	5.14563e-65	1.66127e-60	0.975	0.848
8	ENSMUSG00000052833	Sae1	0.298059	5.17881e-65	1.67198e-60	0.376	0.124
8	ENSMUSG00000039109	F13a1	0.519727	2.85924e-64	9.23107e-60	0.998	0.87
8	ENSMUSG00000006715	Gmnn	0.304917	3.50816e-63	1.13261e-58	0.336	0.106
8	ENSMUSG00000021250	Fos	-0.613514	7.19978e-63	2.32445e-58	0.975	0.981
8	ENSMUSG00000020018	Snrpf	0.55288	7.30325e-63	2.35785e-58	0.865	0.609
8	ENSMUSG00000030335	Mrpl51	0.513546	1.02465e-62	3.3081e-58	0.585	0.275
8	ENSMUSG00000002885	Adgre5	-0.628005	1.03138e-62	3.3298e-58	0.936	0.928
8	ENSMUSG00000026385	Dbi	0.462289	1.35628e-62	4.37874e-58	0.987	0.913
8	ENSMUSG00000044533	Rps2	0.397901	1.46026e-62	4.71445e-58	1	0.982
8	ENSMUSG00000071068	Treml2	0.251768	3.24012e-62	1.04607e-57	0.275	0.078
8	ENSMUSG00000033589	Reep4	0.297787	6.41394e-62	2.07074e-57	0.318	0.099
8	ENSMUSG00000051355	Commd1	0.472948	9.70878e-62	3.13448e-57	0.696	0.354
8	ENSMUSG00000016559	H3f3b	-0.505703	1.95874e-61	6.32379e-57	1	0.998
8	ENSMUSG00000036781	Rps27l	0.470022	2.87662e-61	9.28718e-57	0.962	0.837
8	ENSMUSG00000004980	Hnrnpa2b1	0.501373	4.1088e-61	1.32653e-56	0.983	0.901
8	ENSMUSG00000050856	Atp5k	0.511625	3.15362e-60	1.01814e-55	0.944	0.73
8	ENSMUSG00000028234	Rps20	0.303636	8.15472e-60	2.63275e-55	1	0.991
8	ENSMUSG00000004610	Etfb	0.492346	9.40586e-60	3.03668e-55	0.82	0.487
8	ENSMUSG00000038991	Txndc5	0.347269	1.3184e-59	4.25646e-55	0.518	0.212
8	ENSMUSG00000032294	Pkm	0.453032	1.99335e-59	6.43553e-55	0.983	0.88
8	ENSMUSG00000029836	Cbx3	0.488075	4.3736e-59	1.41202e-54	0.643	0.32
8	ENSMUSG00000027752	Exosc8	0.358205	4.72478e-59	1.52539e-54	0.443	0.172
8	ENSMUSG00000000563	Atp5f1	0.442893	8.79036e-59	2.83797e-54	0.991	0.883
8	ENSMUSG00000040314	Ctsg	0.300241	1.34611e-58	4.34593e-54	0.116	0.018
8	ENSMUSG00000009013	Dynll1	0.587198	1.49716e-58	4.83358e-54	0.933	0.763
8	ENSMUSG00000044627	Swi5	0.48952	1.61405e-58	5.21095e-54	0.817	0.527
8	ENSMUSG00000031231	Cox7b	0.485748	1.84249e-58	5.94849e-54	0.984	0.837
8	ENSMUSG00000070394	Tmem256	0.515056	7.15039e-58	2.3085e-53	0.89	0.669
8	ENSMUSG00000020048	Hsp90b1	0.574145	1.67323e-57	5.40203e-53	0.962	0.827
8	ENSMUSG00000023034	Nr4a1	-1.01375	6.06245e-57	1.95726e-52	0.678	0.796
8	ENSMUSG00000028693	Nasp	0.330826	9.54606e-57	3.08194e-52	0.41	0.151
8	ENSMUSG00000011752	Pgam1	0.517429	1.06646e-56	3.44307e-52	0.898	0.662
8	ENSMUSG00000030214	Plbd1	-0.625808	1.50414e-56	4.85611e-52	0.879	0.913
8	ENSMUSG00000033938	Ndufb7	0.492611	1.97592e-56	6.37927e-52	0.961	0.785
8	ENSMUSG00000030649	Anapc15	0.277647	2.21786e-56	7.16037e-52	0.383	0.137
8	ENSMUSG00000021486	Prelid1	0.494267	2.87798e-56	9.29155e-52	0.883	0.668
8	ENSMUSG00000046841	Ckap4	0.439449	3.31786e-56	1.07117e-51	0.603	0.288
8	ENSMUSG00000042312	S100a13	0.479234	5.27909e-56	1.70436e-51	0.914	0.686
8	ENSMUSG00000035227	Spcs2	0.534442	9.3959e-56	3.03347e-51	0.875	0.612
8	ENSMUSG00000022314	Rad21	0.654755	1.30941e-55	4.22742e-51	0.618	0.339
8	ENSMUSG00000025283	Sat1	-0.734046	2.60395e-55	8.40684e-51	0.994	0.981
8	ENSMUSG00000014226	Cacybp	0.449425	9.86498e-55	3.18491e-50	0.706	0.382
8	ENSMUSG00000069744	Psmb3	0.4677	1.0327e-54	3.33408e-50	0.933	0.716
8	ENSMUSG00000027009	Itga4	-0.604579	1.55457e-54	5.01892e-50	0.922	0.934
8	ENSMUSG00000002477	Snrpd1	0.498479	1.56822e-54	5.063e-50	0.72	0.411
8	ENSMUSG00000031827	Cotl1	0.404419	2.75601e-54	8.89776e-50	0.994	0.913
8	ENSMUSG00000021178	Psmc1	0.352306	8.87879e-54	2.86652e-49	0.537	0.236
8	ENSMUSG00000041355	Ssr2	0.475971	9.06614e-54	2.927e-49	0.704	0.386
8	ENSMUSG00000056708	Ier5	-0.702268	1.31049e-53	4.23093e-49	0.795	0.85
8	ENSMUSG00000028599	Tnfrsf1b	-0.743099	2.10561e-53	6.79797e-49	0.712	0.797
8	ENSMUSG00000046805	Mpeg1	-0.484658	4.22296e-53	1.36338e-48	0.997	0.98
8	ENSMUSG00000023004	Tuba1b	0.689576	5.07952e-53	1.63992e-48	0.745	0.492
8	ENSMUSG00000000088	Cox5a	0.432501	9.70346e-53	3.13276e-48	0.975	0.841
8	ENSMUSG00000003545	Fosb	-0.935396	1.16233e-52	3.75258e-48	0.59	0.738
8	ENSMUSG00000022354	Ndufb9	0.465237	1.62015e-52	5.23065e-48	0.931	0.763
8	ENSMUSG00000047215	Rpl9	-0.257169	2.03251e-52	6.56196e-48	1	0.993
8	ENSMUSG00000037361	Sf3b6	0.453512	5.60792e-52	1.81052e-47	0.923	0.698
8	ENSMUSG00000024966	Stip1	0.295925	2.44729e-51	7.90109e-47	0.423	0.166
8	ENSMUSG00000031683	Lsm6	0.439172	3.45518e-51	1.1155e-46	0.753	0.426
8	ENSMUSG00000046949	Nqo2	0.27119	6.23435e-51	2.01276e-46	0.372	0.139
8	ENSMUSG00000015290	Ubl4a	0.263643	2.17122e-50	7.0098e-46	0.366	0.136
8	ENSMUSG00000022148	Fyb	-0.608	2.20716e-50	7.12582e-46	0.92	0.912
8	ENSMUSG00000048970	C1galt1c1	0.49909	2.22551e-50	7.18505e-46	0.599	0.316
8	ENSMUSG00000019943	Atp2b1	-0.601235	2.35218e-50	7.59401e-46	0.93	0.935
8	ENSMUSG00000028609	Magoh	0.427828	2.85103e-50	9.20454e-46	0.71	0.388
8	ENSMUSG00000031444	F10	0.470553	3.98453e-50	1.28641e-45	0.751	0.441
8	ENSMUSG00000022769	Sdf2l1	0.38965	6.27195e-50	2.0249e-45	0.587	0.285
8	ENSMUSG00000034192	Lsm3	0.378765	1.11009e-49	3.58391e-45	0.609	0.297
8	ENSMUSG00000061479	Snrpa	0.318803	1.66115e-49	5.36303e-45	0.541	0.242
8	ENSMUSG00000008348	Ubc	-0.568602	2.12825e-49	6.87105e-45	0.947	0.938
8	ENSMUSG00000091537	Tma7	0.396003	2.52838e-49	8.16288e-45	0.964	0.854
8	ENSMUSG00000030512	Snrpa1	0.314389	2.57138e-49	8.30171e-45	0.473	0.203
8	ENSMUSG00000024516	Sec11c	0.465099	3.31739e-49	1.07102e-44	0.937	0.78
8	ENSMUSG00000059534	Uqcr10	0.451031	3.69783e-49	1.19384e-44	0.941	0.737
8	ENSMUSG00000032254	Kif23	0.381235	2.96817e-48	9.58273e-44	0.365	0.144
8	ENSMUSG00000028648	Ndufs5	0.436422	4.68097e-48	1.51125e-43	0.84	0.556
8	ENSMUSG00000008822	Acyp1	0.256331	5.15259e-48	1.66351e-43	0.401	0.157
8	ENSMUSG00000022956	Atp5o	0.431574	5.70138e-48	1.84069e-43	0.914	0.728
8	ENSMUSG00000024014	Pim1	-0.635803	5.84944e-48	1.88849e-43	0.919	0.937
8	ENSMUSG00000025134	Alyref	0.379914	5.96514e-48	1.92584e-43	0.631	0.325
8	ENSMUSG00000053317	Sec61b	0.359118	9.02979e-48	2.91527e-43	0.994	0.95
8	ENSMUSG00000060860	Ube2s	0.814479	1.12033e-47	3.61699e-43	0.71	0.496
8	ENSMUSG00000049037	Clec4a1	-0.610342	1.49717e-47	4.8336e-43	0.718	0.798
8	ENSMUSG00000058267	Mrps14	0.465227	1.84698e-47	5.96296e-43	0.812	0.54
8	ENSMUSG00000064254	Ethe1	0.448496	2.017e-47	6.51187e-43	0.79	0.498
8	ENSMUSG00000041084	Ostc	0.468198	7.50264e-47	2.42223e-42	0.836	0.553
8	ENSMUSG00000003423	Pih1d1	0.298223	7.78976e-47	2.51492e-42	0.468	0.201
8	ENSMUSG00000032231	Anxa2	0.337832	8.76504e-47	2.82979e-42	0.997	0.954
8	ENSMUSG00000054452	Tle5	0.424151	2.85553e-46	9.21907e-42	0.867	0.609
8	ENSMUSG00000005087	Cd44	-0.568512	3.49715e-46	1.12905e-41	0.955	0.94
8	ENSMUSG00000040212	Emp3	0.365775	6.09822e-46	1.96881e-41	0.995	0.944
8	ENSMUSG00000032577	Mapkapk3	0.322656	6.34849e-46	2.04961e-41	0.532	0.247
8	ENSMUSG00000031848	Lsm4	0.436244	9.08419e-46	2.93283e-41	0.825	0.544
8	ENSMUSG00000026229	Psmd1	0.339864	1.58839e-45	5.12811e-41	0.543	0.257
8	ENSMUSG00000024660	Incenp	0.334939	2.9942e-45	9.66678e-41	0.311	0.116
8	ENSMUSG00000020180	Snrpd3	0.407009	7.23188e-45	2.33481e-40	0.833	0.54
8	ENSMUSG00000031722	Hp	0.47388	1.30181e-44	4.20291e-40	0.983	0.859
8	ENSMUSG00000056737	Capg	0.458702	1.32519e-44	4.27837e-40	0.937	0.729
8	ENSMUSG00000014846	Tppp3	-0.958632	1.33355e-44	4.30537e-40	0.247	0.498
8	ENSMUSG00000044811	Cd300c2	-0.753075	1.52054e-44	4.90907e-40	0.401	0.59
8	ENSMUSG00000069662	Marcks	-0.726471	2.2623e-44	7.30383e-40	0.736	0.83
8	ENSMUSG00000043832	Clec4a3	-0.568058	2.48604e-44	8.02617e-40	0.826	0.877
8	ENSMUSG00000028581	Laptm5	-0.409903	4.20249e-44	1.35677e-39	0.998	0.995
8	ENSMUSG00000018286	Psmb6	0.399159	5.2986e-44	1.71065e-39	0.845	0.582
8	ENSMUSG00000001175	Calm1	0.31393	7.56059e-44	2.44094e-39	0.998	0.972
8	ENSMUSG00000038005	Hpf1	0.322308	7.71647e-44	2.49126e-39	0.509	0.235
8	ENSMUSG00000002102	Psmc3	0.378507	1.23428e-43	3.98487e-39	0.737	0.425
8	ENSMUSG00000034349	Smc4	0.599712	1.56356e-43	5.04794e-39	0.468	0.226
8	ENSMUSG00000062070	Pgk1	0.442322	1.75346e-43	5.66103e-39	0.859	0.638
8	ENSMUSG00000035885	Cox8a	0.316539	2.92217e-43	9.43422e-39	0.997	0.953
8	ENSMUSG00000032575	Manf	0.447223	3.92159e-43	1.26609e-38	0.728	0.445
8	ENSMUSG00000030830	Itgal	-0.878726	6.09441e-43	1.96758e-38	0.775	0.806
8	ENSMUSG00000022193	Psmb5	0.432134	8.90158e-43	2.87388e-38	0.873	0.608
8	ENSMUSG00000049327	Kmt5a	0.441925	1.21805e-42	3.93247e-38	0.725	0.431
8	ENSMUSG00000063694	Cycs	0.445138	1.22952e-42	3.9695e-38	0.883	0.631
8	ENSMUSG00000048578	Mlec	0.314251	1.59256e-42	5.14159e-38	0.502	0.237
8	ENSMUSG00000014313	Cox6c	0.345299	1.93498e-42	6.24707e-38	0.995	0.936
8	ENSMUSG00000025804	Ccr1	0.253766	3.09287e-42	9.98533e-38	0.365	0.147
8	ENSMUSG00000040249	Lrp1	-0.544376	1.1382e-41	3.67467e-37	0.79	0.834
8	ENSMUSG00000024610	Cd74	-2.39515	1.16363e-41	3.75679e-37	0.526	0.652
8	ENSMUSG00000026822	Lcn2	0.974537	1.29554e-41	4.18265e-37	0.426	0.204
8	ENSMUSG00000018927	Ccl6	-0.522716	1.9876e-41	6.41696e-37	0.944	0.958
8	ENSMUSG00000020897	Aurkb	0.296178	3.88008e-41	1.25268e-36	0.224	0.074
8	ENSMUSG00000038900	Rpl12	0.297605	5.56823e-41	1.7977e-36	0.998	0.974
8	ENSMUSG00000005779	Psmb4	0.385759	7.52302e-41	2.42881e-36	0.942	0.757
8	ENSMUSG00000004897	Hdgf	0.423242	9.18904e-41	2.96668e-36	0.767	0.5
8	ENSMUSG00000036751	Cox6b1	0.337256	1.91155e-40	6.17143e-36	0.992	0.922
8	ENSMUSG00000017002	Slpi	0.455161	2.03174e-40	6.55947e-36	0.762	0.456
8	ENSMUSG00000015671	Psma2	0.385053	2.52255e-40	8.14406e-36	0.914	0.712
8	ENSMUSG00000060802	B2m	-0.340235	2.53914e-40	8.19762e-36	1	0.998
8	ENSMUSG00000025204	Ndufb8	0.391867	3.23334e-40	1.04388e-35	0.926	0.736
8	ENSMUSG00000024480	Ap3s1	0.393171	3.43003e-40	1.10739e-35	0.651	0.369
8	ENSMUSG00000041697	Cox6a1	0.38282	4.54811e-40	1.46836e-35	0.933	0.777
8	ENSMUSG00000038965	Ube2l3	0.379225	1.03464e-39	3.34033e-35	0.914	0.707
8	ENSMUSG00000026581	Sell	0.364054	1.13599e-39	3.66756e-35	0.873	0.595
8	ENSMUSG00000040824	Snrpd2	0.399679	1.61058e-39	5.19975e-35	0.847	0.598
8	ENSMUSG00000052336	Cx3cr1	-0.650701	1.68089e-39	5.42675e-35	0.576	0.748
8	ENSMUSG00000057388	Mrpl18	0.38447	2.1512e-39	6.94514e-35	0.714	0.423
8	ENSMUSG00000042747	Krtcap2	0.432504	3.29617e-39	1.06417e-34	0.87	0.652
8	ENSMUSG00000059743	Fdps	0.276894	4.97915e-39	1.60752e-34	0.416	0.184
8	ENSMUSG00000028861	Mrps15	0.384914	6.33213e-39	2.04433e-34	0.632	0.356
8	ENSMUSG00000063524	Eno1	0.389154	7.06883e-39	2.28217e-34	0.95	0.779
8	ENSMUSG00000059005	Hnrnpa3	0.359545	1.02684e-38	3.31514e-34	0.991	0.934
8	ENSMUSG00000027398	Il1b	-1.21955	1.14622e-38	3.70058e-34	0.114	0.344
8	ENSMUSG00000037152	Ndufc1	0.404238	1.25872e-38	4.06378e-34	0.842	0.587
8	ENSMUSG00000019432	Ddx39b	0.344335	1.54396e-38	4.98468e-34	0.665	0.374
8	ENSMUSG00000027637	Rab5if	0.363948	1.67431e-38	5.4055e-34	0.964	0.808
8	ENSMUSG00000030751	Psma1	0.399754	1.71113e-38	5.5244e-34	0.845	0.619
8	ENSMUSG00000064373	Selenop	-0.552143	1.73898e-38	5.6143e-34	0.775	0.823
8	ENSMUSG00000020423	Btg2	-0.583873	1.76975e-38	5.71362e-34	0.845	0.849
8	ENSMUSG00000021361	Tmem14c	0.369697	1.96454e-38	6.34253e-34	0.941	0.768
8	ENSMUSG00000090553	Snrpe	0.355927	2.04495e-38	6.60212e-34	0.959	0.837
8	ENSMUSG00000067194	Eif1ax	0.334853	2.63686e-38	8.51311e-34	0.615	0.336
8	ENSMUSG00000021591	Glrx	0.318808	2.98607e-38	9.64053e-34	0.604	0.312
8	ENSMUSG00000020737	Jpt1	0.502537	3.28084e-38	1.05922e-33	0.856	0.655
8	ENSMUSG00000024217	Snrpc	0.36082	3.94948e-38	1.27509e-33	0.77	0.48
8	ENSMUSG00000021377	Dek	0.440363	5.63361e-38	1.81881e-33	0.876	0.66
8	ENSMUSG00000025135	Anapc11	0.332902	6.20204e-38	2.00233e-33	0.637	0.35
8	ENSMUSG00000020290	Xpo1	0.278612	1.29338e-37	4.17568e-33	0.516	0.251
8	ENSMUSG00000060791	Gmfg	0.361608	1.35006e-37	4.35867e-33	0.973	0.877
8	ENSMUSG00000028964	Park7	0.380484	1.90598e-37	6.15344e-33	0.84	0.57
8	ENSMUSG00000020869	Lrrc59	0.287415	2.79376e-37	9.01965e-33	0.491	0.24
8	ENSMUSG00000018770	Atp5g3	0.392684	8.00397e-37	2.58408e-32	0.878	0.657
8	ENSMUSG00000028837	Psmb2	0.379964	1.02939e-36	3.32339e-32	0.823	0.564
8	ENSMUSG00000020708	Psmc5	0.285933	1.33487e-36	4.30962e-32	0.568	0.287
8	ENSMUSG00000021496	Pcbd2	0.30083	2.02374e-36	6.53363e-32	0.524	0.266
8	ENSMUSG00000043004	Gng2	0.365179	2.118e-36	6.83795e-32	0.776	0.494
8	ENSMUSG00000021131	Erh	0.334754	2.46228e-36	7.94948e-32	0.595	0.328
8	ENSMUSG00000070493	Chchd2	0.282411	2.89018e-36	9.33093e-32	0.994	0.958
8	ENSMUSG00000098178	Gm42418	-0.300173	3.5834e-36	1.1569e-31	1	1
8	ENSMUSG00000029810	Tmem176b	-0.995327	4.65806e-36	1.50386e-31	0.374	0.546
8	ENSMUSG00000043091	Tuba1c	0.433067	4.84707e-36	1.56488e-31	0.545	0.299
8	ENSMUSG00000032301	Psma4	0.371868	4.97581e-36	1.60644e-31	0.9	0.696
8	ENSMUSG00000028180	Zranb2	0.303877	6.53067e-36	2.10843e-31	0.604	0.319
8	ENSMUSG00000039515	Ptpa	0.302897	1.08764e-35	3.51144e-31	0.579	0.305
8	ENSMUSG00000033713	Foxn3	-0.66409	1.13852e-35	3.67572e-31	0.394	0.559
8	ENSMUSG00000021996	Esd	0.350298	2.3509e-35	7.58988e-31	0.948	0.754
8	ENSMUSG00000006057	Atp5g1	0.380484	3.1339e-35	1.01178e-30	0.923	0.694
8	ENSMUSG00000025492	Ifitm3	-0.284598	3.37442e-35	1.08943e-30	1	0.993
8	ENSMUSG00000054404	Slfn5	-0.814963	3.7825e-35	1.22118e-30	0.656	0.732
8	ENSMUSG00000032501	Trib1	-0.719621	6.01489e-35	1.94191e-30	0.408	0.563
8	ENSMUSG00000039771	Polr2j	0.352287	6.3989e-35	2.06589e-30	0.768	0.481
8	ENSMUSG00000045817	Zfp36l2	-0.492265	6.96544e-35	2.24879e-30	0.977	0.964
8	ENSMUSG00000030187	Klra2	-0.64962	7.37444e-35	2.38084e-30	0.52	0.64
8	ENSMUSG00000034652	Cd300a	-0.49735	8.45326e-35	2.72914e-30	0.851	0.848
8	ENSMUSG00000028757	Ddost	0.354402	1.17931e-34	3.8074e-30	0.717	0.438
8	ENSMUSG00000046434	Hnrnpa1	0.382853	1.33231e-34	4.30135e-30	0.898	0.705
8	ENSMUSG00000005936	Kctd20	0.324736	1.69091e-34	5.4591e-30	0.701	0.412
8	ENSMUSG00000003032	Klf4	-0.687541	2.41742e-34	7.80463e-30	0.886	0.878
8	ENSMUSG00000038650	Rnh1	0.379009	2.50714e-34	8.09429e-30	0.842	0.613
8	ENSMUSG00000027642	Rpn2	0.3527	2.57563e-34	8.31543e-30	0.8	0.541
8	ENSMUSG00000032554	Trf	-0.74125	3.24024e-34	1.04611e-29	0.304	0.492
8	ENSMUSG00000023456	Tpi1	0.329546	6.32702e-34	2.04268e-29	0.695	0.418
8	ENSMUSG00000004096	Cwc15	0.360908	6.82432e-34	2.20323e-29	0.845	0.604
8	ENSMUSG00000026966	Ssna1	0.314322	6.92814e-34	2.23675e-29	0.604	0.334
8	ENSMUSG00000000594	Gm2a	-0.431193	7.93792e-34	2.56276e-29	0.978	0.947
8	ENSMUSG00000016833	Mrps18c	0.317366	8.0155e-34	2.5878e-29	0.696	0.401
8	ENSMUSG00000018666	Cbx1	0.261155	8.89692e-34	2.87237e-29	0.484	0.236
8	ENSMUSG00000020577	Tspan13	-0.695248	1.39976e-33	4.51912e-29	0.28	0.473
8	ENSMUSG00000021242	Npc2	-0.296311	1.8564e-33	5.99338e-29	1	0.983
8	ENSMUSG00000024208	Uqcc2	0.349289	1.97787e-33	6.38554e-29	0.754	0.48
8	ENSMUSG00000025366	Esyt1	0.360872	2.07702e-33	6.70565e-29	0.737	0.469
8	ENSMUSG00000020720	Psmd12	0.254016	2.64635e-33	8.54376e-29	0.556	0.282
8	ENSMUSG00000040435	Ppp1r15a	-0.627814	4.16987e-33	1.34624e-28	0.521	0.627
8	ENSMUSG00000030122	Ptms	0.444466	4.56578e-33	1.47406e-28	0.61	0.363
8	ENSMUSG00000107355	AI839979	0.354663	4.91697e-33	1.58744e-28	0.761	0.482
8	ENSMUSG00000050608	Micos10	0.328696	6.18162e-33	1.99573e-28	0.872	0.659
8	ENSMUSG00000024099	Ndufv2	0.339855	6.41346e-33	2.07059e-28	0.773	0.503
8	ENSMUSG00000032915	Adgre4	-0.838708	8.35988e-33	2.69899e-28	0.194	0.39
8	ENSMUSG00000005054	Cstb	0.37262	8.74982e-33	2.82488e-28	0.862	0.645
8	ENSMUSG00000006498	Ptbp1	0.279883	8.88395e-33	2.86818e-28	0.618	0.331
8	ENSMUSG00000028452	Vcp	0.329409	9.21828e-33	2.97612e-28	0.845	0.594
8	ENSMUSG00000029649	Pomp	0.293758	9.75817e-33	3.15042e-28	0.986	0.909
8	ENSMUSG00000032370	Lactb	0.250543	1.13103e-32	3.65153e-28	0.538	0.273
8	ENSMUSG00000086841	2410006H16Rik	-0.493529	3.08909e-32	9.97314e-28	0.884	0.864
8	ENSMUSG00000005873	Reep5	0.312003	3.15847e-32	1.01971e-27	0.964	0.85
8	ENSMUSG00000022663	Atg3	0.325721	4.24199e-32	1.36953e-27	0.753	0.484
8	ENSMUSG00000021116	Eif2s1	0.253135	6.09158e-32	1.96667e-27	0.512	0.262
8	ENSMUSG00000036199	Ndufa13	0.339691	6.46819e-32	2.08826e-27	0.969	0.817
8	ENSMUSG00000079435	Rpl36a	0.270939	6.73066e-32	2.17299e-27	1	0.973
8	ENSMUSG00000024583	Txnl1	0.291648	8.79274e-32	2.83873e-27	0.659	0.378
8	ENSMUSG00000020120	Plek	-0.636316	9.11181e-32	2.94175e-27	0.556	0.653
8	ENSMUSG00000021520	Uqcrb	0.350812	1.07618e-31	3.47444e-27	0.919	0.735
8	ENSMUSG00000009687	Fxyd5	-0.310429	1.34044e-31	4.3276e-27	1	0.977
8	ENSMUSG00000031613	Hpgd	-0.864655	1.37453e-31	4.43767e-27	0.18	0.398
8	ENSMUSG00000020831	0610010K14Rik	0.264396	1.59349e-31	5.14458e-27	0.474	0.237
8	ENSMUSG00000034566	Atp5h	0.273401	1.68953e-31	5.45466e-27	0.994	0.952
8	ENSMUSG00000041754	Trem3	0.251394	2.26801e-31	7.32226e-27	0.393	0.185
8	ENSMUSG00000014504	Srp19	0.314825	2.6481e-31	8.54938e-27	0.764	0.472
8	ENSMUSG00000069792	Wfdc17	-0.512468	2.95899e-31	9.5531e-27	0.981	0.943
8	ENSMUSG00000020949	Fkbp3	0.25259	3.1612e-31	1.02059e-26	0.541	0.284
8	ENSMUSG00000024661	Fth1	-0.324651	4.33091e-31	1.39824e-26	1	0.998
8	ENSMUSG00000021737	Psmd6	0.293153	5.12711e-31	1.65529e-26	0.659	0.383
8	ENSMUSG00000020163	Uqcr11	0.307854	5.81108e-31	1.87611e-26	0.937	0.777
8	ENSMUSG00000044894	Uqcrq	0.306215	5.87033e-31	1.89523e-26	0.967	0.85
8	ENSMUSG00000065990	Aurkaip1	0.333594	7.22734e-31	2.33335e-26	0.801	0.536
8	ENSMUSG00000043336	Filip1l	-0.571516	8.05565e-31	2.60077e-26	0.596	0.676
8	ENSMUSG00000087107	AI662270	0.32428	1.17057e-30	3.7792e-26	0.831	0.57
8	ENSMUSG00000026032	Ndufb3	0.34229	1.21127e-30	3.9106e-26	0.92	0.729
8	ENSMUSG00000026500	Cox20	0.252647	1.62895e-30	5.25906e-26	0.502	0.261
8	ENSMUSG00000001416	Cct3	0.259078	1.75089e-30	5.65274e-26	0.521	0.275
8	ENSMUSG00000009863	Sdhb	0.331553	1.81586e-30	5.86249e-26	0.812	0.549
8	ENSMUSG00000071715	Ncf4	0.35829	1.81913e-30	5.87307e-26	0.859	0.663
8	ENSMUSG00000054091	1810037I17Rik	0.338807	2.1374e-30	6.90058e-26	0.793	0.553
8	ENSMUSG00000021963	Sap18	0.305347	2.34944e-30	7.58515e-26	0.689	0.411
8	ENSMUSG00000021040	Slirp	0.307869	3.13266e-30	1.01138e-25	0.668	0.394
8	ENSMUSG00000054364	Rhob	-0.677005	3.54331e-30	1.14396e-25	0.438	0.577
8	ENSMUSG00000030695	Aldoa - ENSMUSG00000030695	0.353796	4.45089e-30	1.43697e-25	0.936	0.769
8	ENSMUSG00000021728	Emb	0.306266	4.5156e-30	1.45786e-25	0.986	0.89
8	ENSMUSG00000029472	Anapc5	0.288044	4.51862e-30	1.45884e-25	0.603	0.34
8	ENSMUSG00000041571	Selenow	-0.514407	5.67613e-30	1.83254e-25	0.535	0.647
8	ENSMUSG00000060073	Psma3	0.315618	7.79961e-30	2.5181e-25	0.906	0.695
8	ENSMUSG00000032382	Snx1	0.287917	8.53378e-30	2.75513e-25	0.707	0.427
8	ENSMUSG00000019579	Mydgf	0.276147	8.71735e-30	2.8144e-25	0.626	0.367
8	ENSMUSG00000075701	Selenos	0.340523	1.04989e-29	3.38957e-25	0.721	0.463
8	ENSMUSG00000026737	Pip4k2a	-0.535096	1.27464e-29	4.11519e-25	0.695	0.729
8	ENSMUSG00000029465	Arpc3	0.264459	1.41356e-29	4.56368e-25	1	0.958
8	ENSMUSG00000044408	Sptssa	0.303034	2.01151e-29	6.49417e-25	0.742	0.474
8	ENSMUSG00000027506	Tpd52	-0.38167	2.02998e-29	6.55378e-25	0.977	0.956
8	ENSMUSG00000033220	Rac2	0.298678	2.47164e-29	7.97968e-25	0.966	0.853
8	ENSMUSG00000069833	Ahnak	-0.392016	3.43833e-29	1.11007e-24	0.995	0.98
8	ENSMUSG00000037710	Cisd1	0.277734	4.07702e-29	1.31627e-24	0.613	0.349
8	ENSMUSG00000028800	Hdac1	0.257114	4.10337e-29	1.32477e-24	0.529	0.282
8	ENSMUSG00000024121	Atp6v0c	0.285059	5.76613e-29	1.8616e-24	0.987	0.921
8	ENSMUSG00000020849	Ywhae	0.295634	7.73548e-29	2.4974e-24	0.955	0.817
8	ENSMUSG00000040385	Ppp1ca	0.276724	9.7367e-29	3.14349e-24	0.98	0.907
8	ENSMUSG00000020589	Fam49a	-0.599836	1.19077e-28	3.84441e-24	0.551	0.642
8	ENSMUSG00000047180	Neurl3	-0.522858	1.83375e-28	5.92028e-24	0.363	0.528
8	ENSMUSG00000026750	Psmb7	0.304358	2.04217e-28	6.59315e-24	0.701	0.429
8	ENSMUSG00000035674	Ndufa3	0.323385	2.11964e-28	6.84326e-24	0.942	0.773
8	ENSMUSG00000038722	Bud31	0.25947	2.22489e-28	7.18304e-24	0.62	0.353
8	ENSMUSG00000023944	Hsp90ab1	0.294483	3.1579e-28	1.01953e-23	0.998	0.973
8	ENSMUSG00000073489	Ifi204	-0.678347	4.24101e-28	1.36921e-23	0.745	0.773
8	ENSMUSG00000071014	Ndufb6	0.286664	4.24345e-28	1.37e-23	0.706	0.429
8	ENSMUSG00000002603	Tgfb1	-0.455911	4.89793e-28	1.5813e-23	0.903	0.882
8	ENSMUSG00000015937	H2afy	0.28576	6.30511e-28	2.0356e-23	0.972	0.858
8	ENSMUSG00000047459	Dynlrb1	0.292091	6.42597e-28	2.07463e-23	0.798	0.534
8	ENSMUSG00000054312	Mrps21	0.317352	7.69205e-28	2.48338e-23	0.878	0.64
8	ENSMUSG00000041607	Mbp	-0.553549	9.78747e-28	3.15988e-23	0.548	0.648
8	ENSMUSG00000022400	Rbx1	0.321307	1.13045e-27	3.64967e-23	0.926	0.764
8	ENSMUSG00000020219	Timm13	0.314878	1.17778e-27	3.80247e-23	0.842	0.614
8	ENSMUSG00000020022	Ndufa12	0.284743	1.79089e-27	5.7819e-23	0.577	0.327
8	ENSMUSG00000019804	Snx3	0.298726	1.82162e-27	5.88109e-23	0.829	0.599
8	ENSMUSG00000026094	Stk17b	-0.512165	1.92266e-27	6.20731e-23	0.901	0.874
8	ENSMUSG00000008892	Vdac3	0.307067	2.1622e-27	6.98065e-23	0.779	0.53
8	ENSMUSG00000030654	Arl6ip1	0.661748	2.82459e-27	9.11918e-23	0.884	0.744
8	ENSMUSG00000020571	Pdia6	0.323923	3.12193e-27	1.00792e-22	0.787	0.55
8	ENSMUSG00000036372	Tmem258	0.313642	3.25993e-27	1.05247e-22	0.92	0.742
8	ENSMUSG00000062981	Mrpl42	0.252742	4.49056e-27	1.44978e-22	0.554	0.31
8	ENSMUSG00000038811	Gngt2	-0.652839	4.52549e-27	1.46105e-22	0.768	0.793
8	ENSMUSG00000031029	Eif3f	-0.299706	6.16876e-27	1.99158e-22	0.991	0.97
8	ENSMUSG00000010142	Tnfrsf13b	0.250574	6.43728e-27	2.07828e-22	0.585	0.337
8	ENSMUSG00000078783	Gm9733	-0.555322	6.988e-27	2.25608e-22	0.419	0.556
8	ENSMUSG00000012422	Tmem167	0.338346	1.11852e-26	3.61113e-22	0.856	0.666
8	ENSMUSG00000061232	H2-K1	-0.401755	1.18293e-26	3.81911e-22	0.984	0.979
8	ENSMUSG00000037601	Nme1	0.304876	1.93987e-26	6.26288e-22	0.867	0.652
8	ENSMUSG00000042228	Lyn	-0.3725	2.04067e-26	6.58832e-22	0.962	0.931
8	ENSMUSG00000025613	Cct8	0.308123	2.21258e-26	7.14333e-22	0.792	0.547
8	ENSMUSG00000018362	Kpna2	0.289407	2.28252e-26	7.36911e-22	0.227	0.096
8	ENSMUSG00000029623	Pdap1	0.295168	2.98489e-26	9.63672e-22	0.706	0.443
8	ENSMUSG00000016308	Ube2a	0.288166	3.06451e-26	9.89377e-22	0.739	0.48
8	ENSMUSG00000033355	Rtp4	-0.568007	3.84012e-26	1.23978e-21	0.099	0.274
8	ENSMUSG00000078348	Sf3b5	0.291463	4.10001e-26	1.32369e-21	0.873	0.642
8	ENSMUSG00000021606	Ndufs6	0.304461	4.35402e-26	1.4057e-21	0.845	0.605
8	ENSMUSG00000028961	Pgd	0.302738	4.65296e-26	1.50221e-21	0.895	0.696
8	ENSMUSG00000036112	Metap2	0.311396	4.74338e-26	1.5314e-21	0.746	0.509
8	ENSMUSG00000032841	Prr5l	-0.463454	6.7201e-26	2.16959e-21	0.052	0.22
8	ENSMUSG00000042675	Ypel3	-0.435413	6.99766e-26	2.25919e-21	0.717	0.752
8	ENSMUSG00000024038	Ndufv3	0.293234	8.65602e-26	2.7946e-21	0.775	0.519
8	ENSMUSG00000034345	Gtf2h5	0.319479	1.71551e-25	5.53852e-21	0.776	0.532
8	ENSMUSG00000020994	Pnn	0.256644	1.86573e-25	6.02349e-21	0.64	0.381
8	ENSMUSG00000002416	Ndufb2	0.297774	1.95061e-25	6.29754e-21	0.781	0.51
8	ENSMUSG00000040128	Pnrc1	-0.479064	1.98505e-25	6.40872e-21	0.706	0.728
8	ENSMUSG00000024248	Cox7a2l	-0.338329	2.1879e-25	7.06362e-21	0.97	0.941
8	ENSMUSG00000076432	Ywhaq	0.279332	2.39211e-25	7.72293e-21	0.75	0.49
8	ENSMUSG00000055447	Cd47	-0.357852	2.84011e-25	9.16929e-21	0.978	0.948
8	ENSMUSG00000052428	Tmco1	0.254544	4.10122e-25	1.32408e-20	0.762	0.483
8	ENSMUSG00000073411	H2-D1	-0.279548	4.58396e-25	1.47993e-20	0.998	0.99
8	ENSMUSG00000020681	Ace	-0.819519	5.14106e-25	1.65979e-20	0.067	0.234
8	ENSMUSG00000025144	Cenpx	0.261455	5.46823e-25	1.76542e-20	0.667	0.398
8	ENSMUSG00000019179	Mdh2	0.303959	5.81141e-25	1.87621e-20	0.761	0.533
8	ENSMUSG00000045658	Pid1	-0.504585	7.04443e-25	2.2743e-20	0.646	0.715
8	ENSMUSG00000002204	Napsa	0.27369	7.30626e-25	2.35883e-20	0.98	0.881
8	ENSMUSG00000024164	C3	0.330355	7.3094e-25	2.35984e-20	0.939	0.764
8	ENSMUSG00000031479	Vps36	0.259874	9.60337e-25	3.10045e-20	0.585	0.346
8	ENSMUSG00000036594	H2-Aa	-2.17162	1.03105e-24	3.32874e-20	0.182	0.34
8	ENSMUSG00000056888	Glipr1	0.300414	1.25117e-24	4.03941e-20	0.723	0.478
8	ENSMUSG00000026360	Rgs2	-0.494403	1.26556e-24	4.08586e-20	0.948	0.915
8	ENSMUSG00000021457	Syk	-0.443994	1.42142e-24	4.58907e-20	0.797	0.801
8	ENSMUSG00000021764	Ndufs4	0.274284	1.57056e-24	5.07055e-20	0.734	0.476
8	ENSMUSG00000008496	Pou2f2	-0.602757	1.84774e-24	5.96544e-20	0.814	0.816
8	ENSMUSG00000044583	Tlr7	-0.514202	1.88095e-24	6.07265e-20	0.288	0.449
8	ENSMUSG00000025487	Psmd13	0.252999	2.04107e-24	6.5896e-20	0.717	0.467
8	ENSMUSG00000078453	Abracl	0.273601	2.31469e-24	7.47296e-20	0.948	0.795
8	ENSMUSG00000071528	Atp5md	0.284486	3.52513e-24	1.13809e-19	0.917	0.753
8	ENSMUSG00000007891	Ctsd	0.272241	4.51769e-24	1.45854e-19	0.825	0.596
8	ENSMUSG00000052681	Rap1b	-0.389019	5.09724e-24	1.64564e-19	0.991	0.979
8	ENSMUSG00000006058	Snf8	0.282868	6.86332e-24	2.21582e-19	0.751	0.504
8	ENSMUSG00000027613	Eif6	0.263859	7.70927e-24	2.48894e-19	0.66	0.416
8	ENSMUSG00000025724	Sec11a	0.278624	9.46397e-24	3.05544e-19	0.743	0.476
8	ENSMUSG00000026511	Srp9	0.273645	1.15247e-23	3.72074e-19	0.944	0.778
8	ENSMUSG00000002058	Unc119	0.257673	1.38429e-23	4.46918e-19	0.585	0.352
8	ENSMUSG00000009585	Apobec3	0.279486	2.04981e-23	6.61782e-19	0.52	0.313
8	ENSMUSG00000033004	Mycbp2	-0.442624	2.10888e-23	6.80852e-19	0.784	0.789
8	ENSMUSG00000004268	Emg1	0.254564	2.2091e-23	7.13208e-19	0.75	0.497
8	ENSMUSG00000078427	Sarnp	0.274615	2.22464e-23	7.18226e-19	0.743	0.504
8	ENSMUSG00000021967	Mrpl57	0.266187	2.28286e-23	7.37021e-19	0.746	0.514
8	ENSMUSG00000021024	Psma6	0.288809	2.35065e-23	7.58909e-19	0.728	0.506
8	ENSMUSG00000030557	Mef2a	-0.468724	3.97645e-23	1.2838e-18	0.793	0.787
8	ENSMUSG00000014769	Psmb1	0.261218	4.21925e-23	1.36218e-18	0.97	0.841
8	ENSMUSG00000051223	Bzw1	0.275351	4.54417e-23	1.46709e-18	0.809	0.587
8	ENSMUSG00000004207	Psap	-0.268875	5.45033e-23	1.75964e-18	1	1
8	ENSMUSG00000096472	Cdkn2d	0.281868	7.69899e-23	2.48562e-18	0.667	0.44
8	ENSMUSG00000089942	Pira2	0.250282	8.7068e-23	2.81099e-18	0.728	0.473
8	ENSMUSG00000029322	Plac8	-0.396292	1.03398e-22	3.33819e-18	0.998	0.994
8	ENSMUSG00000028820	Sfpq	0.258124	1.11378e-22	3.59585e-18	0.884	0.715
8	ENSMUSG00000071172	Srsf3	0.28521	1.19057e-22	3.84376e-18	0.939	0.838
8	ENSMUSG00000019256	Ahr	-0.525574	1.92088e-22	6.20156e-18	0.274	0.425
8	ENSMUSG00000013160	Atp6v0d1	0.267993	1.97377e-22	6.3723e-18	0.757	0.511
8	ENSMUSG00000071072	Ptges3	0.273445	2.52482e-22	8.15137e-18	0.71	0.477
8	ENSMUSG00000000568	Hnrnpd	0.292646	2.83767e-22	9.16141e-18	0.839	0.662
8	ENSMUSG00000035356	Nfkbiz	-0.655808	2.90382e-22	9.37499e-18	0.371	0.49
8	ENSMUSG00000030560	Ctsc	0.325822	4.00241e-22	1.29218e-17	0.959	0.871
8	ENSMUSG00000005732	Ranbp1	0.281539	4.05707e-22	1.30983e-17	0.678	0.455
8	ENSMUSG00000015092	Edf1	0.275906	6.81807e-22	2.20122e-17	0.865	0.683
8	ENSMUSG00000029066	Mrpl20	0.276857	8.12471e-22	2.62306e-17	0.825	0.598
8	ENSMUSG00000022820	Ndufb4	0.274282	8.48411e-22	2.7391e-17	0.809	0.572
8	ENSMUSG00000024387	Csnk2b	0.262564	1.10048e-21	3.55291e-17	0.792	0.541
8	ENSMUSG00000029918	Mrps33	0.254814	1.28074e-21	4.13487e-17	0.787	0.532
8	ENSMUSG00000028793	Rnf19b	-0.547942	1.32275e-21	4.27049e-17	0.366	0.481
8	ENSMUSG00000020863	Luc7l3	0.254796	1.92403e-21	6.21173e-17	0.742	0.501
8	ENSMUSG00000001833	2023-09-07	0.267231	2.10194e-21	6.78611e-17	0.754	0.537
8	ENSMUSG00000029038	Ssu72	0.29776	2.48771e-21	8.03158e-17	0.815	0.608
8	ENSMUSG00000025651	Uqcrc1	0.283232	2.89637e-21	9.35094e-17	0.693	0.464
8	ENSMUSG00000022504	Ciita	-0.436556	3.06116e-21	9.88294e-17	0.03	0.168
8	ENSMUSG00000026832	Cytip	-0.381189	4.60075e-21	1.48535e-16	0.942	0.928
8	ENSMUSG00000006941	Eif1b	0.257831	4.8533e-21	1.56689e-16	0.726	0.484
8	ENSMUSG00000078974	Sec61g	0.259729	5.93776e-21	1.91701e-16	0.994	0.938
8	ENSMUSG00000074622	Mafb	-0.854656	6.05143e-21	1.95371e-16	0.448	0.545
8	ENSMUSG00000040048	Ndufb10	0.266898	6.34987e-21	2.05006e-16	0.931	0.766
8	ENSMUSG00000073421	H2-Ab1	-2.01738	7.26402e-21	2.34519e-16	0.238	0.367
8	ENSMUSG00000016427	Ndufa1	0.273132	7.38187e-21	2.38324e-16	0.909	0.705
8	ENSMUSG00000001281	Itgb7	0.282533	7.49126e-21	2.41855e-16	0.864	0.648
8	ENSMUSG00000002379	Ndufa11	0.276329	8.13785e-21	2.6273e-16	0.818	0.599
8	ENSMUSG00000041133	Smc1a	0.253731	8.74795e-21	2.82428e-16	0.71	0.485
8	ENSMUSG00000058833	Rex1bd	0.252041	9.77272e-21	3.15512e-16	0.662	0.412
8	ENSMUSG00000115987	Vps28	0.255077	9.84952e-21	3.17992e-16	0.692	0.462
8	ENSMUSG00000022283	Pabpc1	-0.309894	1.17466e-20	3.79238e-16	0.994	0.977
8	ENSMUSG00000020358	Hnrnpab	0.262339	1.21145e-20	3.91115e-16	0.781	0.561
8	ENSMUSG00000058818	Pirb	-0.368698	1.40233e-20	4.52744e-16	0.886	0.857
8	ENSMUSG00000059734	Ndufs8	0.250862	1.91502e-20	6.18264e-16	0.72	0.484
8	ENSMUSG00000035048	Anapc13	0.275014	2.15537e-20	6.95863e-16	0.764	0.542
8	ENSMUSG00000052684	Jun	-0.589697	3.45665e-20	1.11598e-15	0.635	0.711
8	ENSMUSG00000053113	Socs3	-0.505947	3.69426e-20	1.19269e-15	0.131	0.28
8	ENSMUSG00000029561	Oasl2	-0.593303	4.50125e-20	1.45323e-15	0.207	0.346
8	ENSMUSG00000073491	Ifi213	-0.429256	4.59585e-20	1.48377e-15	0.052	0.193
8	ENSMUSG00000033475	Tomm6	0.256659	7.27919e-20	2.35009e-15	0.922	0.775
8	ENSMUSG00000026895	Ndufa8	0.258481	8.71449e-20	2.81347e-15	0.797	0.561
8	ENSMUSG00000070691	Runx3	-0.490131	1.21594e-19	3.92565e-15	0.241	0.373
8	ENSMUSG00000023367	Tmem176a	-0.766991	1.22748e-19	3.96291e-15	0.315	0.436
8	ENSMUSG00000091971	Hspa1a	-0.741118	1.44826e-19	4.67572e-15	0.158	0.306
8	ENSMUSG00000021025	Nfkbia	-0.637601	1.70545e-19	5.50606e-15	0.721	0.731
8	ENSMUSG00000021614	Vcan	0.368986	2.8051e-19	9.05628e-15	0.588	0.396
8	ENSMUSG00000025612	Bach1	-0.405011	3.30463e-19	1.0669e-14	0.746	0.749
8	ENSMUSG00000037902	Sirpa	-0.399162	3.95254e-19	1.27608e-14	0.879	0.861
8	ENSMUSG00000025743	Sdc3	-0.523563	4.38937e-19	1.41711e-14	0.174	0.317
8	ENSMUSG00000025017	Pik3ap1	-0.479834	5.91636e-19	1.9101e-14	0.153	0.292
8	ENSMUSG00000003814	Calr	0.289207	6.43954e-19	2.07901e-14	0.898	0.74
8	ENSMUSG00000037072	Selenof	0.250225	7.93991e-19	2.5634e-14	0.858	0.673
8	ENSMUSG00000062169	Cnih4	0.250843	1.2166e-18	3.9278e-14	0.754	0.516
8	ENSMUSG00000019960	Dusp6	-0.53717	2.39652e-18	7.73718e-14	0.351	0.457
8	ENSMUSG00000028874	Fgr	-0.416125	2.60681e-18	8.41607e-14	0.743	0.75
8	ENSMUSG00000066979	Bub3	0.289683	3.45844e-18	1.11656e-13	0.588	0.382
8	ENSMUSG00000073412	Lst1	-0.302497	3.86127e-18	1.24661e-13	0.994	0.966
8	ENSMUSG00000032000	Birc3	-0.489869	5.46778e-18	1.76527e-13	0.383	0.477
8	ENSMUSG00000015932	Dstn	0.262008	6.48687e-18	2.09429e-13	0.844	0.658
8	ENSMUSG00000021270	Hsp90aa1	0.334726	7.77818e-18	2.51118e-13	0.865	0.743
8	ENSMUSG00000030126	Tmcc1	-0.4231	8.78386e-18	2.83587e-13	0.776	0.767
8	ENSMUSG00000026630	Batf3	-0.427933	1.85856e-17	6.00037e-13	0.153	0.294
8	ENSMUSG00000024206	Rfx2	-0.371732	2.22425e-17	7.18099e-13	0.086	0.224
8	ENSMUSG00000021948	Prkcd	-0.425725	3.0915e-17	9.9809e-13	0.878	0.853
8	ENSMUSG00000019961	Tmpo	0.267316	3.26146e-17	1.05296e-12	0.908	0.785
8	ENSMUSG00000042249	Grk3	-0.609378	3.685e-17	1.1897e-12	0.327	0.425
8	ENSMUSG00000004730	Adgre1	-0.42335	4.21021e-17	1.35927e-12	0.438	0.522
8	ENSMUSG00000029648	Flt1	-0.340544	7.20407e-17	2.32583e-12	0.027	0.142
8	ENSMUSG00000055681	Cope	0.251931	7.82383e-17	2.52592e-12	0.765	0.543
8	ENSMUSG00000095028	Sirpb1b	-0.44366	9.92024e-17	3.20275e-12	0.268	0.377
8	ENSMUSG00000040747	Cd53	-0.321752	1.0107e-16	3.26304e-12	0.939	0.897
8	ENSMUSG00000017466	Timp2	-0.373679	1.51584e-16	4.89389e-12	0.138	0.271
8	ENSMUSG00000070327	Rnf213	-0.529613	1.58367e-16	5.11289e-12	0.512	0.564
8	ENSMUSG00000023913	Pla2g7	-0.461563	1.80527e-16	5.82832e-12	0.388	0.5
8	ENSMUSG00000026480	Ncf2	-0.284083	2.08232e-16	6.72278e-12	0.97	0.95
8	ENSMUSG00000095788	Sirpb1a	-0.345278	2.92825e-16	9.45385e-12	0.092	0.22
8	ENSMUSG00000037926	Ssh2	-0.361798	3.32104e-16	1.0722e-11	0.79	0.779
8	ENSMUSG00000058099	Nfam1	-0.332156	3.57331e-16	1.15364e-11	0.905	0.84
8	ENSMUSG00000056054	S100a8	2.144	4.83369e-16	1.56056e-11	0.865	0.726
8	ENSMUSG00000027947	Il6ra	-0.35155	5.18798e-16	1.67494e-11	0.879	0.826
8	ENSMUSG00000027248	Pdia3	0.250549	5.89197e-16	1.90222e-11	0.884	0.741
8	ENSMUSG00000053641	Dennd4a	-0.45565	6.579e-16	2.12403e-11	0.585	0.622
8	ENSMUSG00000036606	Plxnb2	-0.374289	6.73201e-16	2.17343e-11	0.642	0.668
8	ENSMUSG00000037849	Ifi206	-0.350196	7.934e-16	2.56149e-11	0.036	0.148
8	ENSMUSG00000025647	Shisa5	-0.294595	1.00547e-15	3.24615e-11	0.894	0.871
8	ENSMUSG00000022528	Hes1	-0.508755	1.28512e-15	4.149e-11	0.074	0.196
8	ENSMUSG00000032089	Il10ra	-0.442288	1.50561e-15	4.86085e-11	0.465	0.525
8	ENSMUSG00000033880	Lgals3bp	-0.429043	1.98872e-15	6.42059e-11	0.199	0.318
8	ENSMUSG00000026872	Zeb2	-0.279907	2.09672e-15	6.76926e-11	0.986	0.971
8	ENSMUSG00000009418	Nav1	-0.416026	2.13266e-15	6.88529e-11	0.313	0.431
8	ENSMUSG00000097296	Gm26532	-0.500606	2.35964e-15	7.61808e-11	0.512	0.569
8	ENSMUSG00000049866	Arl4c	-0.442209	2.49174e-15	8.04457e-11	0.593	0.619
8	ENSMUSG00000061665	Cd2ap	-0.396718	2.89537e-15	9.3477e-11	0.736	0.723
8	ENSMUSG00000060586	H2-Eb1	-1.4806	3.30947e-15	1.06846e-10	0.103	0.219
8	ENSMUSG00000034557	Zfyve9	-0.440739	5.02372e-15	1.62191e-10	0.329	0.421
8	ENSMUSG00000019850	Tnfaip3	-0.576818	5.54579e-15	1.79046e-10	0.351	0.434
8	ENSMUSG00000026034	Clk1	-0.362399	5.62728e-15	1.81677e-10	0.803	0.786
8	ENSMUSG00000029063	Nadk	-0.350165	6.52403e-15	2.10628e-10	0.833	0.807
8	ENSMUSG00000026864	Hspa5	0.274107	7.47905e-15	2.41461e-10	0.947	0.823
8	ENSMUSG00000027368	Dusp2	-0.564171	7.96864e-15	2.57267e-10	0.185	0.303
8	ENSMUSG00000052212	Cd177	-0.46562	1.45505e-14	4.69763e-10	0.358	0.466
8	ENSMUSG00000017760	Ctsa	-0.287609	1.64542e-14	5.31223e-10	0.925	0.87
8	ENSMUSG00000022884	Eif4a2	-0.379856	1.92346e-14	6.20989e-10	0.753	0.726
8	ENSMUSG00000053560	Ier2	-0.325582	2.37068e-14	7.65376e-10	0.92	0.884
8	ENSMUSG00000048234	Rnf149	-0.407751	3.19886e-14	1.03275e-09	0.484	0.531
8	ENSMUSG00000000787	Ddx3x	-0.383603	6.15837e-14	1.98823e-09	0.811	0.781
8	ENSMUSG00000021298	Gpr132	-0.430379	6.4392e-14	2.0789e-09	0.257	0.36
8	ENSMUSG00000050022	Amz1	-0.361936	6.96129e-14	2.24745e-09	0.128	0.243
8	ENSMUSG00000040613	Apobec1	-0.438285	8.9656e-14	2.89454e-09	0.512	0.544
8	ENSMUSG00000053318	Slamf8	-0.352195	1.3064e-13	4.21772e-09	0.11	0.22
8	ENSMUSG00000042599	Kdm7a	-0.325648	1.59555e-13	5.15123e-09	0.894	0.842
8	ENSMUSG00000020272	Stk10	-0.453653	2.01615e-13	6.50914e-09	0.624	0.631
8	ENSMUSG00000005583	Mef2c	-0.482248	2.18968e-13	7.06939e-09	0.559	0.593
8	ENSMUSG00000022014	Epsti1	-0.369566	2.22889e-13	7.19598e-09	0.687	0.692
8	ENSMUSG00000059108	Ifitm6	-0.256835	2.23387e-13	7.21205e-09	0.969	0.937
8	ENSMUSG00000039361	Picalm	-0.348723	3.58074e-13	1.15604e-08	0.826	0.789
8	ENSMUSG00000038352	Arl5c	-0.430358	3.65691e-13	1.18063e-08	0.435	0.501
8	ENSMUSG00000018381	Abi3	-0.427099	4.26649e-13	1.37743e-08	0.313	0.403
8	ENSMUSG00000092274	Neat1	-0.407626	5.85212e-13	1.88936e-08	0.867	0.843
8	ENSMUSG00000038543	BC028528	-0.364212	7.4408e-13	2.40226e-08	0.613	0.614
8	ENSMUSG00000067212	H2-T23	-0.340418	8.20895e-13	2.65026e-08	0.836	0.771
8	ENSMUSG00000018476	Kdm6b	-0.438858	8.87719e-13	2.866e-08	0.476	0.509
8	ENSMUSG00000050721	Plekho2	-0.38737	1.02147e-12	3.29782e-08	0.598	0.604
8	ENSMUSG00000022336	Eif3e	-0.273405	1.06e-12	3.42222e-08	0.895	0.859
8	ENSMUSG00000030223	Ptpro	-0.386064	1.06416e-12	3.43564e-08	0.613	0.624
8	ENSMUSG00000027829	Ccnl1	-0.333666	1.39726e-12	4.51107e-08	0.889	0.844
8	ENSMUSG00000048621	Gm6377	-0.359461	1.56669e-12	5.05806e-08	0.102	0.206
8	ENSMUSG00000021423	Ly86	-0.287951	1.83688e-12	5.93035e-08	0.948	0.89
8	ENSMUSG00000021939	Ctsb	-0.312756	2.11016e-12	6.81266e-08	0.991	0.97
8	ENSMUSG00000052040	Klf13	-0.261023	3.65805e-12	1.181e-07	0.964	0.92
8	ENSMUSG00000021451	Sema4d	-0.386687	3.84803e-12	1.24234e-07	0.49	0.515
8	ENSMUSG00000031586	Rbpms	-0.444293	3.87576e-12	1.25129e-07	0.228	0.32
8	ENSMUSG00000001473	Tubb6	-0.388623	4.7489e-12	1.53318e-07	0.222	0.321
8	ENSMUSG00000056501	Cebpb	-0.278252	4.80675e-12	1.55186e-07	0.998	0.988
8	ENSMUSG00000017754	Pltp	-0.305228	4.97085e-12	1.60484e-07	0.038	0.127
8	ENSMUSG00000028885	Smpdl3b	-0.297533	5.25761e-12	1.69742e-07	0.072	0.172
8	ENSMUSG00000031652	N4bp1	-0.369986	5.27577e-12	1.70328e-07	0.554	0.58
8	ENSMUSG00000024174	Pot1b	-0.418292	5.66656e-12	1.82945e-07	0.344	0.409
8	ENSMUSG00000028788	Ptp4a2	-0.300374	7.64295e-12	2.46753e-07	0.937	0.906
8	ENSMUSG00000020143	Dock2	-0.326469	8.74364e-12	2.82288e-07	0.756	0.736
8	ENSMUSG00000024308	Tapbp	-0.343474	8.75193e-12	2.82556e-07	0.804	0.756
8	ENSMUSG00000068566	Myadm	-0.348991	1.28807e-11	4.15852e-07	0.684	0.676
8	ENSMUSG00000037649	H2-DMa	-0.401565	1.32279e-11	4.27063e-07	0.806	0.757
8	ENSMUSG00000039145	Camk1d	-0.362729	1.40175e-11	4.52554e-07	0.416	0.487
8	ENSMUSG00000052331	Ankrd44	-0.354034	2.0386e-11	6.58162e-07	0.695	0.674
8	ENSMUSG00000078780	Gm5150	-0.354007	2.21069e-11	7.1372e-07	0.28	0.37
8	ENSMUSG00000034641	Cd300ld	-0.344068	2.35342e-11	7.59801e-07	0.111	0.208
8	ENSMUSG00000004709	Cd244a	-0.390254	3.08629e-11	9.96407e-07	0.346	0.419
8	ENSMUSG00000020641	Rsad2	-0.470449	4.42723e-11	1.42933e-06	0.042	0.127
8	ENSMUSG00000028657	Ppt1	-0.363321	6.56972e-11	2.12104e-06	0.596	0.576
8	ENSMUSG00000031537	Ikbkb	-0.28618	7.08071e-11	2.28601e-06	0.884	0.831
8	ENSMUSG00000001687	Ubl3	-0.286295	7.46908e-11	2.41139e-06	0.884	0.826
8	ENSMUSG00000035692	Isg15	-0.51339	7.57537e-11	2.44571e-06	0.188	0.284
8	ENSMUSG00000024042	Sik1	-0.33032	7.66937e-11	2.47605e-06	0.347	0.422
8	ENSMUSG00000070858	Gm1673	-0.339354	8.46436e-11	2.73272e-06	0.164	0.267
8	ENSMUSG00000007613	Tgfbr1	-0.371521	1.20382e-10	3.88654e-06	0.211	0.296
8	ENSMUSG00000090877	Hspa1b	-0.594638	2.0779e-10	6.7085e-06	0.149	0.241
8	ENSMUSG00000025314	Ptprj	-0.382879	2.0979e-10	6.77306e-06	0.465	0.498
8	ENSMUSG00000054203	Ifi205	-0.326205	2.1235e-10	6.85571e-06	0.047	0.129
8	ENSMUSG00000002083	Bbc3	-0.343401	2.73241e-10	8.8216e-06	0.16	0.247
8	ENSMUSG00000002992	Apoc2	-0.487018	3.85129e-10	1.24339e-05	0.448	0.494
8	ENSMUSG00000070868	Skint3	-0.404356	3.97384e-10	1.28295e-05	0.139	0.231
8	ENSMUSG00000035004	Igsf6	-0.28054	4.34114e-10	1.40154e-05	0.853	0.791
8	ENSMUSG00000053477	Tcf4	-0.369083	4.46813e-10	1.44254e-05	0.44	0.489
8	ENSMUSG00000074578	Zfas1	-0.338588	4.89031e-10	1.57884e-05	0.62	0.611
8	ENSMUSG00000026104	Stat1	-0.471336	5.0178e-10	1.62e-05	0.623	0.595
8	ENSMUSG00000024677	Ms4a6b	-0.305649	5.19005e-10	1.67561e-05	0.922	0.855
8	ENSMUSG00000021108	Prkch	-0.3049	5.54836e-10	1.79129e-05	0.147	0.231
8	ENSMUSG00000001627	Ifrd1	-0.432496	6.06343e-10	1.95758e-05	0.479	0.493
8	ENSMUSG00000021127	Zfp36l1	-0.586729	6.47831e-10	2.09152e-05	0.196	0.281
8	ENSMUSG00000028525	Pde4b	-0.407359	7.34218e-10	2.37042e-05	0.397	0.454
8	ENSMUSG00000020275	Rel	-0.445383	8.04039e-10	2.59584e-05	0.67	0.646
8	ENSMUSG00000029823	Luc7l2	-0.29287	8.53781e-10	2.75643e-05	0.828	0.796
8	ENSMUSG00000024750	Zfand5	-0.351677	8.80011e-10	2.84112e-05	0.786	0.747
8	ENSMUSG00000021182	Ccdc88c	-0.389122	9.05076e-10	2.92204e-05	0.635	0.61
8	ENSMUSG00000044229	Nxpe4	-0.384162	9.20495e-10	2.97182e-05	0.351	0.416
8	ENSMUSG00000015755	Tab2	-0.383329	9.28845e-10	2.99878e-05	0.764	0.699
8	ENSMUSG00000026656	Fcgr2b	-0.372564	9.51055e-10	3.07048e-05	0.606	0.601
8	ENSMUSG00000002897	Il17ra	-0.289374	9.71069e-10	3.1351e-05	0.834	0.789
8	ENSMUSG00000006611	Hfe	-0.39304	1.37811e-09	4.44924e-05	0.222	0.296
8	ENSMUSG00000054640	Slc8a1	-0.338586	1.86525e-09	6.02196e-05	0.271	0.339
8	ENSMUSG00000079547	H2-DMb1	-0.586013	2.13387e-09	6.8892e-05	0.405	0.433
8	ENSMUSG00000025498	Irf7	-0.510701	2.5785e-09	8.32467e-05	0.385	0.429
8	ENSMUSG00000032661	Oas3	-0.412268	3.24766e-09	0.000104851	0.207	0.283
8	ENSMUSG00000053101	Gpr141	-0.290119	4.14938e-09	0.000133963	0.925	0.874
8	ENSMUSG00000017057	Il13ra1	-0.340071	4.89652e-09	0.000158084	0.444	0.475
8	ENSMUSG00000021190	Lgmn	-0.426112	5.88293e-09	0.000189931	0.404	0.439
8	ENSMUSG00000057191	AB124611	-0.273435	6.33668e-09	0.00020458	0.773	0.725
8	ENSMUSG00000074896	Ifit3	-0.399583	6.3956e-09	0.000206482	0.033	0.101
8	ENSMUSG00000028161	Ppp3ca	-0.317943	8.85756e-09	0.000285966	0.704	0.654
8	ENSMUSG00000020064	Herc4	-0.319459	1.0937e-08	0.0003531	0.59	0.571
8	ENSMUSG00000024397	Aif1	-0.509924	1.31271e-08	0.000423807	0.488	0.496
8	ENSMUSG00000031431	Tsc22d3	-0.332778	1.4269e-08	0.000460674	0.74	0.695
8	ENSMUSG00000030760	Acer3	-0.309725	1.76636e-08	0.000570268	0.613	0.605
8	ENSMUSG00000030287	Itpr2	-0.278839	2.52788e-08	0.000816127	0.158	0.238
8	ENSMUSG00000021365	Nedd9	-0.378767	2.55093e-08	0.000823568	0.401	0.432
8	ENSMUSG00000023845	Lnpep	-0.301087	2.81328e-08	0.000908268	0.674	0.635
8	ENSMUSG00000055435	Maf	-0.370413	2.96703e-08	0.000957906	0.164	0.241
8	ENSMUSG00000043953	Ccrl2	-0.411147	3.25672e-08	0.00105143	0.228	0.303
8	ENSMUSG00000027660	Skil	-0.385647	3.32918e-08	0.00107483	0.358	0.397
8	ENSMUSG00000024235	Map3k8	-0.342612	3.76809e-08	0.00121653	0.405	0.445
8	ENSMUSG00000038387	Rras	-0.315146	4.26344e-08	0.00137645	0.543	0.546
8	ENSMUSG00000039153	Runx2	-0.25657	4.29117e-08	0.0013854	0.081	0.155
8	ENSMUSG00000031996	Aplp2	-0.304563	4.496e-08	0.00145154	0.734	0.684
8	ENSMUSG00000028760	Eif4g3	-0.310192	4.5278e-08	0.0014618	0.546	0.537
8	ENSMUSG00000026358	Rgs1	-0.545377	4.68957e-08	0.00151403	0.146	0.227
8	ENSMUSG00000007817	Zmiz1	-0.308215	4.8916e-08	0.00157925	0.64	0.613
8	ENSMUSG00000038623	Tm6sf1	-0.251012	5.3062e-08	0.00171311	0.844	0.79
8	ENSMUSG00000048058	Ldlrad3	-0.328673	5.42526e-08	0.00175155	0.404	0.438
8	ENSMUSG00000073490	Ifi207	-0.313262	5.43633e-08	0.00175512	0.71	0.681
8	ENSMUSG00000038127	Ccdc50	-0.351721	6.03466e-08	0.00194829	0.621	0.592
8	ENSMUSG00000023915	Tnfrsf21	-0.293151	6.72469e-08	0.00217107	0.563	0.56
8	ENSMUSG00000026536	Ifi211	-0.427704	6.82113e-08	0.0022022	0.538	0.543
8	ENSMUSG00000026483	Fam129a	-0.263028	7.5269e-08	0.00243006	0.754	0.706
8	ENSMUSG00000048612	Myof	-0.330438	8.41193e-08	0.00271579	0.186	0.254
8	ENSMUSG00000038418	Egr1	-0.591427	1.09638e-07	0.00353965	0.094	0.167
8	ENSMUSG00000091649	Phf11b	-0.364638	1.10917e-07	0.00358095	0.196	0.263
8	ENSMUSG00000035847	Ids	-0.328015	1.15625e-07	0.00373294	0.316	0.368
8	ENSMUSG00000059089	Fcgr4	-0.323288	1.30182e-07	0.00420291	0.069	0.135
8	ENSMUSG00000026457	Adipor1	-0.282774	1.31586e-07	0.00424824	0.753	0.694
8	ENSMUSG00000036469	2023-03-01	-0.297292	1.71219e-07	0.00552781	0.635	0.599
8	ENSMUSG00000028649	Macf1	-0.258827	2.94016e-07	0.00949232	0.761	0.718
8	ENSMUSG00000001270	Ckb	-0.292888	3.46608e-07	0.0111902	0.183	0.256
8	ENSMUSG00000035354	Uvrag	-0.282326	4.48601e-07	0.0144831	0.54	0.529
8	ENSMUSG00000061119	Prcp	-0.28058	4.79093e-07	0.0154675	0.637	0.618
8	ENSMUSG00000051682	Treml4	-0.318803	4.84088e-07	0.0156288	0.099	0.167
8	ENSMUSG00000003031	Cdkn1b	-0.303585	7.45094e-07	0.0240554	0.579	0.558
8	ENSMUSG00000095609	Gm21188	-0.308733	7.45512e-07	0.0240688	0.612	0.579
8	ENSMUSG00000028163	Nfkb1	-0.303272	8.31538e-07	0.0268462	0.773	0.717
8	ENSMUSG00000098188	Sowahc	-0.378475	8.68735e-07	0.0280471	0.459	0.463
8	ENSMUSG00000045664	Cdc42ep2	-0.299478	9.13566e-07	0.0294945	0.141	0.206
8	ENSMUSG00000038679	Trps1	-0.252956	1.04002e-06	0.0335769	0.798	0.742
8	ENSMUSG00000032412	Atp1b3	-0.252063	1.35042e-06	0.0435982	0.782	0.73
8	ENSMUSG00000054823	Nsd3	-0.268767	1.3622e-06	0.0439787	0.668	0.616
8	ENSMUSG00000030055	Rab43	-0.299874	2.20264e-06	0.0711121	0.324	0.359
8	ENSMUSG00000042726	Trafd1	-0.319391	2.29465e-06	0.0740827	0.563	0.53
8	ENSMUSG00000030766	Arhgap17	-0.269758	2.42782e-06	0.0783821	0.779	0.718
8	ENSMUSG00000040296	Ddx58	-0.276073	2.43209e-06	0.0785202	0.16	0.222
8	ENSMUSG00000078920	Ifi47	-0.457591	2.63319e-06	0.0850126	0.318	0.352
8	ENSMUSG00000028630	Dyrk2	-0.298132	3.93174e-06	0.126936	0.21	0.262
8	ENSMUSG00000029640	Usp12	-0.281323	3.94718e-06	0.127435	0.423	0.433
8	ENSMUSG00000029178	Klf3	-0.2549	4.1844e-06	0.135093	0.72	0.682
8	ENSMUSG00000038518	Jarid2	-0.286653	4.8236e-06	0.15573	0.651	0.6
8	ENSMUSG00000037465	Klf10	-0.338607	5.79895e-06	0.187219	0.493	0.491
8	ENSMUSG00000046031	Calhm6	-0.373529	6.18414e-06	0.199655	0.235	0.281
8	ENSMUSG00000020644	Id2	-0.425418	6.59226e-06	0.212831	0.693	0.645
8	ENSMUSG00000047735	Samd9l	-0.3171	7.5967e-06	0.24526	0.391	0.417
8	ENSMUSG00000023067	Cdkn1a	-0.36773	8.23932e-06	0.266006	0.49	0.486
8	ENSMUSG00000046314	Stxbp6	-0.250763	9.67905e-06	0.312488	0.366	0.416
8	ENSMUSG00000041836	Ptpre	-0.257886	9.7331e-06	0.314233	0.814	0.757
8	ENSMUSG00000051185	Fam174a	-0.251733	9.76911e-06	0.315396	0.678	0.624
8	ENSMUSG00000032440	Tgfbr2	-0.257358	1.3415e-05	0.433103	0.224	0.275
8	ENSMUSG00000047407	Tgif1	-0.263046	1.39609e-05	0.450729	0.222	0.273
8	ENSMUSG00000015839	Nfe2l2	-0.318164	1.43838e-05	0.464381	0.759	0.693
8	ENSMUSG00000045730	Adrb2	-0.312609	1.59451e-05	0.514787	0.228	0.271
8	ENSMUSG00000028270	Gbp2	-0.400399	1.79867e-05	0.580702	0.152	0.206
8	ENSMUSG00000022436	Sh3bp1	-0.305154	1.98049e-05	0.6394	0.416	0.416
8	ENSMUSG00000027366	Sppl2a	-0.268356	2.15211e-05	0.69481	0.787	0.717
8	ENSMUSG00000033161	Atp1a1	-0.294031	2.24165e-05	0.723716	0.729	0.678
8	ENSMUSG00000113010	Gm34084	-0.31641	2.38627e-05	0.770406	0.239	0.286
8	ENSMUSG00000059456	Ptk2b	-0.346721	2.57653e-05	0.831834	0.452	0.441
8	ENSMUSG00000069892	9930111J21Rik2	-0.280088	2.62073e-05	0.846104	0.552	0.524
8	ENSMUSG00000034563	Ccpg1	-0.257453	2.74172e-05	0.885165	0.446	0.459
8	ENSMUSG00000040451	Sgms1	-0.324487	2.96931e-05	0.958642	0.355	0.375
8	ENSMUSG00000045094	Arhgef37	-0.260225	3.25755e-05	1	0.413	0.424
8	ENSMUSG00000000346	Dazap2	-0.262117	3.31486e-05	1	0.98	0.949
8	ENSMUSG00000018899	Irf1	-0.350369	3.37399e-05	1	0.349	0.379
8	ENSMUSG00000024851	Pitpnm1	-0.252161	3.56604e-05	1	0.216	0.258
8	ENSMUSG00000013846	St3gal1	-0.265365	4.10897e-05	1	0.344	0.358
8	ENSMUSG00000026222	Sp100	-0.277728	4.4578e-05	1	0.822	0.739
8	ENSMUSG00000024521	Pmaip1	-0.38968	5.78185e-05	1	0.338	0.359
8	ENSMUSG00000029471	Camkk2	-0.276545	6.21188e-05	1	0.739	0.666
8	ENSMUSG00000052384	Nrros	-0.257643	7.41761e-05	1	0.723	0.649
8	ENSMUSG00000026663	Atf6	-0.273951	8.64746e-05	1	0.454	0.445
8	ENSMUSG00000034765	Dusp5	-0.32982	9.01736e-05	1	0.138	0.186
8	ENSMUSG00000026469	Xpr1	-0.272026	9.43221e-05	1	0.57	0.523
8	ENSMUSG00000040339	Fam102b	-0.302991	0.000104276	1	0.43	0.433
8	ENSMUSG00000026116	Tmem131	-0.27976	0.000115221	1	0.416	0.412
8	ENSMUSG00000021360	Gcnt2	-0.315242	0.000127398	1	0.302	0.326
8	ENSMUSG00000078763	Slfn1	-0.323682	0.000128303	1	0.565	0.538
8	ENSMUSG00000034480	Diaph2	-0.260023	0.000135629	1	0.474	0.465
8	ENSMUSG00000003847	Nfat5	-0.284278	0.00016042	1	0.255	0.288
8	ENSMUSG00000056749	Nfil3	-0.272146	0.00016336	1	0.603	0.565
8	ENSMUSG00000004952	Rasa4	-0.291445	0.000166279	1	0.271	0.298
8	ENSMUSG00000026107	Nabp1	-0.378059	0.000181871	1	0.335	0.349
8	ENSMUSG00000027087	Itgav	-0.256656	0.000190909	1	0.216	0.253
8	ENSMUSG00000032046	Abhd12	-0.276021	0.000202674	1	0.291	0.311
8	ENSMUSG00000022508	Bcl6	-0.261885	0.000215962	1	0.214	0.251
8	ENSMUSG00000049502	Dtx3l	-0.280307	0.000216707	1	0.416	0.417
8	ENSMUSG00000033863	Klf9	-0.323601	0.000258667	1	0.351	0.363
8	ENSMUSG00000039899	Fgl2	-0.393652	0.000281639	1	0.457	0.433
8	ENSMUSG00000019873	Reep3	-0.258987	0.000289282	1	0.612	0.577
8	ENSMUSG00000058446	Znrf2	-0.251379	0.000295108	1	0.501	0.478
8	ENSMUSG00000020134	Peli1	-0.296777	0.000334228	1	0.523	0.486
8	ENSMUSG00000049659	Aftph	-0.268014	0.000358902	1	0.385	0.387
8	ENSMUSG00000029254	Stap1	-0.323524	0.000362264	1	0.236	0.264
8	ENSMUSG00000052397	Ezr	-0.298817	0.000377731	1	0.588	0.534
8	ENSMUSG00000026896	Ifih1	-0.277351	0.000390694	1	0.269	0.296
8	ENSMUSG00000046062	Ppp1r15b	-0.258535	0.000423182	1	0.582	0.532
8	ENSMUSG00000046718	Bst2	-0.338145	0.000494125	1	0.678	0.601
8	ENSMUSG00000019970	Sgk1	-0.407638	0.000556996	1	0.421	0.417
8	ENSMUSG00000034957	Cebpa	-0.274922	0.000593717	1	0.366	0.364
8	ENSMUSG00000024063	Lbh	-0.310623	0.000630784	1	0.435	0.424
8	ENSMUSG00000091337	Eid1	-0.255799	0.00070841	1	0.501	0.465
8	ENSMUSG00000090394	4930523C07Rik	-0.299173	0.000963398	1	0.526	0.496
8	ENSMUSG00000046879	Irgm1	-0.283554	0.00117909	1	0.272	0.291
8	ENSMUSG00000007872	Id3	-0.287715	0.00141238	1	0.138	0.178
8	ENSMUSG00000034724	Cnot6l	-0.26698	0.00152016	1	0.557	0.513
8	ENSMUSG00000037697	Ddhd1	-0.28769	0.00156453	1	0.366	0.36
8	ENSMUSG00000002307	Daxx	-0.258975	0.00157949	1	0.327	0.33
8	ENSMUSG00000020572	Nampt	-0.279765	0.00204336	1	0.433	0.414
8	ENSMUSG00000034422	Parp14	-0.304055	0.00221287	1	0.473	0.446
8	ENSMUSG00000089669	Tnfsf13	-0.271993	0.00251593	1	0.545	0.493
8	ENSMUSG00000040483	Xaf1	-0.250391	0.00253734	1	0.366	0.367
8	ENSMUSG00000053819	Camk2d	-0.287266	0.00260504	1	0.587	0.538
8	ENSMUSG00000027435	Cd93	-0.270947	0.00275862	1	0.372	0.379
8	ENSMUSG00000026223	Itm2c	-0.261826	0.00361436	1	0.498	0.46
8	ENSMUSG00000030921	Trim30a	-0.274361	0.00384631	1	0.67	0.614
8	ENSMUSG00000062345	Serpinb2	-0.269118	0.00483967	1	0.275	0.287
8	ENSMUSG00000018425	Dhx40	-0.271384	0.00534095	1	0.362	0.356
8	ENSMUSG00000042613	Pbxip1	-0.268353	0.00582792	1	0.462	0.427
8	ENSMUSG00000026177	Slc11a1	-0.250317	0.0073193	1	0.385	0.363
8	ENSMUSG00000069045	Ddx3y	-0.263522	0.00914891	1	0.443	0.416
8	ENSMUSG00000039997	Ifi203	-0.32873	0.0105921	1	0.781	0.682
8	ENSMUSG00000027346	Gpcpd1	-0.257384	0.0133196	1	0.413	0.388
8	ENSMUSG00000040152	Thbs1	-0.48417	0.0284519	1	0.379	0.377
8	ENSMUSG00000045382	Cxcr4	-0.260328	0.0324553	1	0.457	0.412
8	ENSMUSG00000005413	Hmox1	-0.346749	0.0330756	1	0.446	0.334
8	ENSMUSG00000032193	Ldlr	-0.322212	0.0397438	1	0.606	0.524
8	ENSMUSG00000055541	Lair1	-0.308849	0.110337	1	0.264	0.257
8	ENSMUSG00000043263	Ifi209	-0.27471	0.12058	1	0.721	0.631
8	ENSMUSG00000074272	Ceacam1	-0.280276	0.145169	1	0.524	0.448
8	ENSMUSG00000038357	Camp	0.634599	0.239618	1	0.344	0.278
8	ENSMUSG00000035385	Ccl2	-0.316778	0.36446	1	0.311	0.297
8	ENSMUSG00000058427	Cxcl2	-0.324663	0.78669	1	0.207	0.19
8	ENSMUSG00000056071	S100a9	1.72175	0.852916	1	0.797	0.706

## Sheet: Markers_cluster 9
cluster	gene	symbol	avg_log2FC	p_val	p_val_adj	pct.1	pct.2
9	ENSMUSG00000031494	Cd209a	2.23811	0	0	0.534	0.039
9	ENSMUSG00000030165	Klrd1	0.466944	3.63771e-226	1.17444e-221	0.164	0.007
9	ENSMUSG00000025163	Cd7	0.447878	3.29339e-190	1.06327e-185	0.103	0.002
9	ENSMUSG00000042817	Flt3	0.615109	2.23599e-154	7.21889e-150	0.373	0.069
9	ENSMUSG00000038179	Slamf7	0.651347	1.22861e-137	3.96657e-133	0.38	0.079
9	ENSMUSG00000033427	Upb1	0.412421	6.48588e-111	2.09397e-106	0.196	0.027
9	ENSMUSG00000040809	Chil3	-2.15066	1.72853e-110	5.58057e-106	0.332	0.722
9	ENSMUSG00000003429	Rps11	0.422975	2.16322e-110	6.98394e-106	1	0.994
9	ENSMUSG00000026712	Mrc1	0.619597	4.64713e-105	1.50032e-100	0.286	0.058
9	ENSMUSG00000024610	Cd74	1.46859	2.10361e-101	6.79152e-97	0.917	0.632
9	ENSMUSG00000006360	Crip1	0.6389	1.69947e-92	5.48674e-88	0.998	0.994
9	ENSMUSG00000000318	Clec10a	0.77634	1.63577e-91	5.28108e-87	0.414	0.13
9	ENSMUSG00000040236	Trappc5	0.78476	4.31888e-90	1.39435e-85	0.602	0.267
9	ENSMUSG00000068220	Lgals1	0.846692	2.15893e-88	6.9701e-84	0.959	0.772
9	ENSMUSG00000001270	Ckb	0.706918	7.6226e-88	2.46096e-83	0.579	0.237
9	ENSMUSG00000019872	Smpdl3a	-0.759753	4.0633e-83	1.31184e-78	0.787	0.934
9	ENSMUSG00000037649	H2-DMa	0.745619	1.94713e-82	6.2863e-78	0.948	0.75
9	ENSMUSG00000031584	Gsr	-0.76826	5.92333e-76	1.91235e-71	0.789	0.926
9	ENSMUSG00000079547	H2-DMb1	0.889529	1.66498e-73	5.3754e-69	0.714	0.418
9	ENSMUSG00000036594	H2-Aa	1.47116	4.52724e-71	1.46162e-66	0.62	0.319
9	ENSMUSG00000089665	Fcor	0.518117	1.7627e-70	5.69086e-66	0.304	0.09
9	ENSMUSG00000038900	Rpl12	0.448837	1.78971e-70	5.77808e-66	1	0.974
9	ENSMUSG00000044533	Rps2	0.402493	5.6697e-70	1.83046e-65	1	0.982
9	ENSMUSG00000023913	Pla2g7	-1.04542	3.67483e-69	1.18642e-64	0.151	0.512
9	ENSMUSG00000035000	Dpp4	0.423443	5.82794e-66	1.88155e-61	0.326	0.101
9	ENSMUSG00000079641	Rpl39	0.302106	6.61288e-66	2.13497e-61	1	0.993
9	ENSMUSG00000057841	Rpl32	0.311307	3.97863e-65	1.2845e-60	1	0.991
9	ENSMUSG00000060586	H2-Eb1	1.39794	2.13805e-64	6.9027e-60	0.468	0.201
9	ENSMUSG00000031838	Ifi30	0.614945	3.25819e-64	1.05191e-59	0.993	0.896
9	ENSMUSG00000000740	Rpl13	0.263789	5.55989e-64	1.79501e-59	1	0.997
9	ENSMUSG00000029810	Tmem176b	0.740571	9.08097e-64	2.93179e-59	0.83	0.523
9	ENSMUSG00000073421	H2-Ab1	1.39688	1.1493e-63	3.71053e-59	0.627	0.347
9	ENSMUSG00000025283	Sat1	-0.797137	1.97877e-63	6.38844e-59	0.956	0.983
9	ENSMUSG00000060036	Rpl3	0.359412	4.69884e-62	1.51702e-57	1	0.988
9	ENSMUSG00000025492	Ifitm3	0.339118	7.10644e-62	2.29431e-57	0.997	0.993
9	ENSMUSG00000041959	S100a10	0.610605	1.73524e-61	5.60221e-57	0.982	0.872
9	ENSMUSG00000024953	Prdx5	-0.550181	3.15965e-61	1.02009e-56	0.967	0.968
9	ENSMUSG00000030147	Clec4b1	0.401408	1.85726e-58	5.99616e-54	0.282	0.086
9	ENSMUSG00000058624	Gda	-0.755983	2.40895e-58	7.77729e-54	0.583	0.815
9	ENSMUSG00000015340	Cybb	-0.429902	3.53586e-56	1.14155e-51	1	0.997
9	ENSMUSG00000035678	Tnfsf9	0.327425	7.14544e-56	2.30691e-51	0.147	0.029
9	ENSMUSG00000030149	Klrk1	0.409142	1.42049e-55	4.58605e-51	0.214	0.056
9	ENSMUSG00000037805	Rpl10a	0.328036	1.58282e-55	5.11014e-51	1	0.985
9	ENSMUSG00000012405	Rpl15	0.325014	1.75465e-55	5.66489e-51	1	0.982
9	ENSMUSG00000015355	Cd48	0.550987	2.33908e-55	7.55172e-51	0.907	0.733
9	ENSMUSG00000008668	Rps18	0.278982	2.5403e-54	8.20137e-50	1	0.989
9	ENSMUSG00000075705	Msrb1	-0.482269	2.84979e-54	9.20054e-50	0.969	0.978
9	ENSMUSG00000004207	Psap	-0.406317	3.6178e-53	1.16801e-48	1	1
9	ENSMUSG00000002985	Apoe	-1.07724	5.28386e-52	1.70589e-47	0.566	0.805
9	ENSMUSG00000056501	Cebpb	-0.572549	7.02128e-52	2.26682e-47	0.936	0.991
9	ENSMUSG00000049086	Bmyc	0.499587	5.53438e-51	1.78677e-46	0.512	0.249
9	ENSMUSG00000041453	Rpl21	0.287068	2.86456e-49	9.24823e-45	1	0.99
9	ENSMUSG00000021939	Ctsb	-0.559748	1.97036e-48	6.36132e-44	0.974	0.971
9	ENSMUSG00000025794	Rpl14	0.352234	2.33197e-48	7.52877e-44	1	0.976
9	ENSMUSG00000039783	Kmo	0.312095	6.36951e-48	2.0564e-43	0.214	0.062
9	ENSMUSG00000028599	Tnfrsf1b	-0.711614	8.15524e-48	2.63292e-43	0.63	0.801
9	ENSMUSG00000031722	Hp	-0.649972	1.46086e-45	4.71638e-41	0.751	0.87
9	ENSMUSG00000074622	Mafb	-1.04727	1.99712e-45	6.4477e-41	0.285	0.553
9	ENSMUSG00000022504	Ciita	0.38923	6.20935e-45	2.00469e-40	0.375	0.151
9	ENSMUSG00000008540	Mgst1	-0.589577	6.25975e-45	2.02096e-40	0.709	0.859
9	ENSMUSG00000047747	Rnf150	0.25576	9.95647e-44	3.21445e-39	0.198	0.057
9	ENSMUSG00000030432	Rpl28	0.254992	4.57216e-43	1.47612e-38	1	0.99
9	ENSMUSG00000030830	Itgal	-0.871202	7.16701e-43	2.31387e-38	0.689	0.81
9	ENSMUSG00000018821	Avpi1	0.322465	2.82921e-41	9.13412e-37	0.277	0.101
9	ENSMUSG00000009687	Fxyd5	0.323101	4.78131e-41	1.54365e-36	0.998	0.977
9	ENSMUSG00000051212	Gpr183	0.475262	1.05661e-40	3.41125e-36	0.437	0.211
9	ENSMUSG00000026547	Tagln2	0.548713	1.20166e-40	3.87957e-36	0.931	0.805
9	ENSMUSG00000027639	Samhd1	-0.488227	3.96649e-40	1.28058e-35	0.974	0.981
9	ENSMUSG00000030208	Emp1	0.262793	3.38043e-39	1.09137e-34	0.201	0.062
9	ENSMUSG00000002992	Apoc2	-0.769836	4.10976e-39	1.32684e-34	0.242	0.504
9	ENSMUSG00000022205	Sub1	0.358508	1.01472e-38	3.27603e-34	0.995	0.967
9	ENSMUSG00000024164	C3	-0.596726	1.4009e-38	4.52279e-34	0.64	0.778
9	ENSMUSG00000046805	Mpeg1	-0.421591	2.71233e-38	8.75675e-34	0.977	0.981
9	ENSMUSG00000023367	Tmem176a	0.574194	8.26818e-38	2.66938e-33	0.664	0.419
9	ENSMUSG00000036478	Btg1	-0.519207	1.15552e-37	3.73059e-33	0.99	0.992
9	ENSMUSG00000005800	Mmp8	-0.728259	1.67867e-37	5.41958e-33	0.205	0.445
9	ENSMUSG00000026395	Ptprc	-0.36494	7.37071e-37	2.37963e-32	1	0.996
9	ENSMUSG00000037894	H2afz	0.296462	8.22537e-37	2.65556e-32	0.998	0.983
9	ENSMUSG00000017002	Slpi	-0.787178	1.21617e-36	3.9264e-32	0.247	0.482
9	ENSMUSG00000062647	Rpl7a	0.251876	2.72615e-36	8.80138e-32	1	0.986
9	ENSMUSG00000053332	Gas5	0.42225	3.91977e-36	1.2655e-31	0.961	0.881
9	ENSMUSG00000073412	Lst1	-0.453533	3.97611e-36	1.28369e-31	0.953	0.968
9	ENSMUSG00000015937	H2afy	0.414194	7.54466e-35	2.43579e-30	0.962	0.858
9	ENSMUSG00000021614	Vcan	-0.80044	1.66783e-34	5.3846e-30	0.173	0.416
9	ENSMUSG00000098178	Gm42418	-0.308185	3.52664e-34	1.13858e-29	1	1
9	ENSMUSG00000052212	Cd177	-0.693008	2.25075e-33	7.26653e-29	0.232	0.472
9	ENSMUSG00000026728	Vim	0.367909	2.86493e-33	9.24944e-29	0.998	0.98
9	ENSMUSG00000036111	Lmo1	0.319056	2.96313e-33	9.56647e-29	0.347	0.16
9	ENSMUSG00000038811	Gngt2	-0.74351	4.76098e-32	1.53708e-27	0.682	0.798
9	ENSMUSG00000046245	Pilra	-0.544007	1.03528e-31	3.34241e-27	0.115	0.336
9	ENSMUSG00000006589	Aprt	-0.500185	1.25941e-31	4.06599e-27	0.784	0.826
9	ENSMUSG00000026833	Olfm1	0.420248	2.01717e-31	6.51243e-27	0.617	0.389
9	ENSMUSG00000040152	Thbs1	-1.11752	2.12144e-31	6.84908e-27	0.172	0.387
9	ENSMUSG00000003420	Fcgrt	0.301101	2.42331e-31	7.82366e-27	0.362	0.169
9	ENSMUSG00000022265	Ank	0.260346	3.45663e-31	1.11597e-26	0.283	0.119
9	ENSMUSG00000019505	Ubb	0.28382	7.19082e-31	2.32156e-26	0.998	0.965
9	ENSMUSG00000026526	Fh1	0.303653	1.06698e-30	3.44476e-26	0.411	0.209
9	ENSMUSG00000027506	Tpd52	-0.395285	2.2863e-30	7.38132e-26	0.954	0.957
9	ENSMUSG00000053317	Sec61b	0.304674	3.55252e-30	1.14693e-25	0.989	0.95
9	ENSMUSG00000031447	Lamp1	-0.318672	6.02721e-30	1.94589e-25	0.992	0.975
9	ENSMUSG00000022148	Fyb	-0.459331	7.03974e-29	2.27278e-24	0.894	0.913
9	ENSMUSG00000029322	Plac8	-0.452669	9.34579e-29	3.01729e-24	0.992	0.994
9	ENSMUSG00000001281	Itgb7	0.396249	1.07314e-28	3.46465e-24	0.825	0.651
9	ENSMUSG00000060591	Ifitm2	0.30755	1.97531e-28	6.37729e-24	0.997	0.968
9	ENSMUSG00000052681	Rap1b	-0.437492	3.09238e-28	9.98374e-24	0.975	0.98
9	ENSMUSG00000044162	Tnip3	0.262318	6.8766e-28	2.22011e-23	0.151	0.048
9	ENSMUSG00000000861	Bcl11a	0.422787	7.57565e-28	2.4458e-23	0.422	0.231
9	ENSMUSG00000025967	Eef1b2	0.266721	1.79929e-27	5.809e-23	0.997	0.975
9	ENSMUSG00000046718	Bst2	0.401507	2.23089e-27	7.20243e-23	0.812	0.595
9	ENSMUSG00000006362	Cbfa2t3	0.367212	5.38454e-27	1.7384e-22	0.768	0.558
9	ENSMUSG00000064043	Trerf1	0.265316	7.25851e-27	2.34341e-22	0.267	0.117
9	ENSMUSG00000031444	F10	-0.52534	1.01279e-26	3.26978e-22	0.268	0.465
9	ENSMUSG00000040751	Lat2	0.339556	1.09614e-25	3.5389e-21	0.581	0.378
9	ENSMUSG00000024190	Dusp1	-0.536703	2.02453e-25	6.5362e-21	0.959	0.967
9	ENSMUSG00000015766	Eps8	0.323679	2.04304e-25	6.59595e-21	0.478	0.28
9	ENSMUSG00000030187	Klra2	-0.501175	3.06235e-25	9.8868e-21	0.473	0.642
9	ENSMUSG00000019961	Tmpo	-0.487522	3.15976e-25	1.02013e-20	0.748	0.793
9	ENSMUSG00000025044	Msr1	-0.471165	5.50014e-25	1.77572e-20	0.188	0.39
9	ENSMUSG00000053819	Camk2d	-0.558875	1.25312e-24	4.04569e-20	0.375	0.549
9	ENSMUSG00000007041	Clic1	0.296944	1.65915e-24	5.35656e-20	0.987	0.911
9	ENSMUSG00000044583	Tlr7	-0.499178	1.67513e-24	5.40816e-20	0.264	0.45
9	ENSMUSG00000027540	Ptpn1	-0.402367	1.9824e-24	6.40017e-20	0.817	0.868
9	ENSMUSG00000037902	Sirpa	-0.46644	6.09569e-24	1.96799e-19	0.815	0.864
9	ENSMUSG00000074677	Sirpb1c	-0.476324	9.1138e-24	2.94239e-19	0.586	0.722
9	ENSMUSG00000032666	1700025G04Rik	0.28129	1.69735e-23	5.47988e-19	0.316	0.16
9	ENSMUSG00000024066	Xdh	-0.461037	2.03139e-23	6.55836e-19	0.619	0.728
9	ENSMUSG00000017144	Rnd3	0.320735	3.29475e-23	1.06371e-18	0.435	0.256
9	ENSMUSG00000037926	Ssh2	-0.439843	5.20478e-23	1.68036e-18	0.712	0.783
9	ENSMUSG00000031146	Plp2	0.353126	9.49599e-23	3.06578e-18	0.532	0.332
9	ENSMUSG00000059743	Fdps	0.310669	1.84718e-22	5.96361e-18	0.35	0.188
9	ENSMUSG00000034557	Zfyve9	-0.452404	3.72238e-22	1.20177e-17	0.245	0.425
9	ENSMUSG00000026457	Adipor1	-0.455588	8.10269e-22	2.61595e-17	0.591	0.702
9	ENSMUSG00000028874	Fgr	-0.435682	1.31767e-21	4.25411e-17	0.669	0.753
9	ENSMUSG00000026177	Slc11a1	-0.434929	1.61273e-21	5.2067e-17	0.188	0.372
9	ENSMUSG00000072596	Ear2	-0.650528	1.80583e-21	5.83011e-17	0.067	0.224
9	ENSMUSG00000015932	Dstn	-0.432509	1.96707e-21	6.35067e-17	0.578	0.671
9	ENSMUSG00000045658	Pid1	0.336432	5.59588e-21	1.80663e-16	0.859	0.705
9	ENSMUSG00000027035	Cers6	-0.424358	8.47474e-21	2.73607e-16	0.437	0.6
9	ENSMUSG00000031613	Hpgd	0.510773	8.89819e-21	2.87278e-16	0.558	0.379
9	ENSMUSG00000046865	Fbl	0.311915	9.91964e-21	3.20255e-16	0.669	0.475
9	ENSMUSG00000069662	Marcks	-0.541298	2.78359e-20	8.98682e-16	0.792	0.827
9	ENSMUSG00000021676	Iqgap2	0.328379	3.11815e-20	1.00669e-15	0.692	0.491
9	ENSMUSG00000040249	Lrp1	-0.372164	3.8578e-20	1.24549e-15	0.776	0.835
9	ENSMUSG00000028859	Csf3r	-0.419372	3.90682e-20	1.26132e-15	0.38	0.529
9	ENSMUSG00000049313	Sorl1	-0.44313	3.91756e-20	1.26479e-15	0.589	0.684
9	ENSMUSG00000000787	Ddx3x	-0.455184	5.14916e-20	1.66241e-15	0.705	0.786
9	ENSMUSG00000009418	Nav1	0.313083	1.02568e-19	3.31139e-15	0.599	0.417
9	ENSMUSG00000037697	Ddhd1	-0.433532	1.73197e-19	5.59167e-15	0.205	0.368
9	ENSMUSG00000039221	Rpl22l1	0.280314	3.6799e-19	1.18806e-14	0.962	0.892
9	ENSMUSG00000021281	Tnfaip2	-0.449706	3.99894e-19	1.29106e-14	0.61	0.715
9	ENSMUSG00000034342	Cbl	-0.372803	4.83259e-19	1.5602e-14	0.723	0.787
9	ENSMUSG00000026628	Atf3	0.427218	5.34986e-19	1.7272e-14	0.951	0.915
9	ENSMUSG00000040212	Emp3	0.260701	8.80035e-19	2.84119e-14	0.995	0.944
9	ENSMUSG00000002699	Lcp2	-0.405433	1.25642e-18	4.05634e-14	0.558	0.663
9	ENSMUSG00000003814	Calr	0.311244	2.22239e-18	7.17498e-14	0.864	0.742
9	ENSMUSG00000054428	Atpif1	0.272412	2.83838e-18	9.1637e-14	0.812	0.621
9	ENSMUSG00000006057	Atp5g1	0.298127	4.32823e-18	1.39737e-13	0.853	0.698
9	ENSMUSG00000078783	Gm9733	-0.394899	6.39251e-18	2.06382e-13	0.396	0.557
9	ENSMUSG00000021115	Vrk1	0.29544	8.32148e-18	2.68659e-13	0.596	0.42
9	ENSMUSG00000053063	Clec12a	-0.364099	9.21089e-18	2.97374e-13	0.61	0.725
9	ENSMUSG00000055762	Eef1d	0.275137	1.31927e-17	4.25927e-13	0.876	0.716
9	ENSMUSG00000030793	Pycard	0.278526	1.47925e-17	4.77577e-13	0.899	0.771
9	ENSMUSG00000074272	Ceacam1	-0.496941	1.58501e-17	5.11721e-13	0.314	0.459
9	ENSMUSG00000021998	Lcp1	-0.334439	2.2681e-17	7.32255e-13	0.946	0.94
9	ENSMUSG00000031633	Slc25a4	0.286192	2.82639e-17	9.125e-13	0.607	0.428
9	ENSMUSG00000048058	Ldlrad3	-0.418524	3.00607e-17	9.7051e-13	0.295	0.444
9	ENSMUSG00000032915	Adgre4	-0.643035	3.04272e-17	9.82342e-13	0.252	0.386
9	ENSMUSG00000005413	Hmox1	-0.410149	3.0518e-17	9.85273e-13	0.193	0.347
9	ENSMUSG00000031377	Bmx	-0.273768	3.49322e-17	1.12779e-12	0.021	0.14
9	ENSMUSG00000030189	Ybx3	0.320683	3.72431e-17	1.2024e-12	0.624	0.445
9	ENSMUSG00000052889	Prkcb	-0.396826	4.82067e-17	1.55635e-12	0.206	0.357
9	ENSMUSG00000021069	Pygl	-0.412495	8.95437e-17	2.89092e-12	0.452	0.559
9	ENSMUSG00000038607	Gng10	0.270688	1.07208e-16	3.46121e-12	0.897	0.759
9	ENSMUSG00000042228	Lyn	-0.300165	1.10468e-16	3.56646e-12	0.948	0.932
9	ENSMUSG00000044229	Nxpe4	-0.4174	1.15024e-16	3.71355e-12	0.273	0.419
9	ENSMUSG00000043832	Clec4a3	-0.352526	1.36888e-16	4.41943e-12	0.827	0.877
9	ENSMUSG00000025491	Ifitm1	0.572822	2.67969e-16	8.65137e-12	0.154	0.069
9	ENSMUSG00000026094	Stk17b	-0.394267	2.72071e-16	8.78382e-12	0.861	0.876
9	ENSMUSG00000016534	Lamp2	-0.309297	4.34558e-16	1.40297e-11	0.881	0.879
9	ENSMUSG00000057191	AB124611	-0.357417	4.81232e-16	1.55366e-11	0.663	0.731
9	ENSMUSG00000045094	Arhgef37	-0.368202	5.02152e-16	1.6212e-11	0.278	0.431
9	ENSMUSG00000020009	Ifngr1	-0.333892	6.4992e-16	2.09827e-11	0.91	0.912
9	ENSMUSG00000059325	Hopx	-0.391025	7.13662e-16	2.30406e-11	0.383	0.519
9	ENSMUSG00000041754	Trem3	-0.325712	7.42253e-16	2.39636e-11	0.07	0.201
9	ENSMUSG00000028420	Tmem38b	-0.359912	8.64137e-16	2.78987e-11	0.26	0.407
9	ENSMUSG00000055541	Lair1	-0.429811	1.12114e-15	3.6196e-11	0.126	0.263
9	ENSMUSG00000020681	Ace	-0.697477	2.25153e-15	7.26908e-11	0.106	0.232
9	ENSMUSG00000051682	Treml4	-0.417299	2.45733e-15	7.93348e-11	0.052	0.169
9	ENSMUSG00000000346	Dazap2	-0.37821	3.91207e-15	1.26301e-10	0.941	0.951
9	ENSMUSG00000052270	Fpr2	-0.304885	4.2249e-15	1.36401e-10	0.007	0.104
9	ENSMUSG00000024053	Emilin2	-0.293747	4.38849e-15	1.41682e-10	0.876	0.879
9	ENSMUSG00000030560	Ctsc	-0.336999	4.43084e-15	1.4305e-10	0.877	0.875
9	ENSMUSG00000056749	Nfil3	-0.383948	5.58857e-15	1.80427e-10	0.466	0.572
9	ENSMUSG00000035227	Spcs2	0.28045	5.69128e-15	1.83743e-10	0.764	0.618
9	ENSMUSG00000027009	Itga4	-0.324613	5.82023e-15	1.87906e-10	0.944	0.932
9	ENSMUSG00000054364	Rhob	-0.448308	8.73987e-15	2.82167e-10	0.47	0.575
9	ENSMUSG00000030142	Clec4e	-0.441482	9.57586e-15	3.09157e-10	0.234	0.376
9	ENSMUSG00000030786	Itgam	-0.360197	9.69881e-15	3.13126e-10	0.746	0.789
9	ENSMUSG00000022769	Sdf2l1	0.256788	1.02019e-14	3.29368e-10	0.45	0.293
9	ENSMUSG00000005087	Cd44	-0.323577	1.38115e-14	4.45904e-10	0.925	0.942
9	ENSMUSG00000007891	Ctsd	-0.396874	1.52204e-14	4.9139e-10	0.522	0.611
9	ENSMUSG00000019726	Lyst	-0.395699	1.59629e-14	5.15361e-10	0.309	0.441
9	ENSMUSG00000030126	Tmcc1	-0.357393	1.97411e-14	6.37341e-10	0.7	0.771
9	ENSMUSG00000023034	Nr4a1	-0.57643	2.33569e-14	7.54078e-10	0.74	0.793
9	ENSMUSG00000026581	Sell	-0.490015	3.02475e-14	9.76541e-10	0.542	0.611
9	ENSMUSG00000042747	Krtcap2	0.277388	3.08476e-14	9.95916e-10	0.797	0.656
9	ENSMUSG00000068747	Sort1	-0.295994	3.46647e-14	1.11915e-09	0.128	0.256
9	ENSMUSG00000031402	Mpp1	-0.345234	3.93808e-14	1.27141e-09	0.488	0.597
9	ENSMUSG00000030413	Pglyrp1	-0.460565	6.71558e-14	2.16812e-09	0.082	0.199
9	ENSMUSG00000038147	Cd84	-0.38185	7.27348e-14	2.34824e-09	0.435	0.545
9	ENSMUSG00000022528	Hes1	-0.472354	7.95265e-14	2.56751e-09	0.077	0.195
9	ENSMUSG00000035711	Dok3	-0.346272	8.44646e-14	2.72694e-09	0.381	0.495
9	ENSMUSG00000019528	Gyg	-0.367959	1.4069e-13	4.54217e-09	0.488	0.577
9	ENSMUSG00000052040	Klf13	-0.269899	1.65362e-13	5.3387e-09	0.933	0.922
9	ENSMUSG00000024085	Man2a1	-0.361494	2.18266e-13	7.04671e-09	0.28	0.416
9	ENSMUSG00000038679	Trps1	-0.34714	2.60304e-13	8.40391e-09	0.682	0.747
9	ENSMUSG00000039208	Metrnl	-0.351201	2.61701e-13	8.44902e-09	0.75	0.789
9	ENSMUSG00000078780	Gm5150	-0.353392	2.96717e-13	9.5795e-09	0.244	0.371
9	ENSMUSG00000021068	Nin	-0.339958	3.04723e-13	9.83797e-09	0.478	0.573
9	ENSMUSG00000026480	Ncf2	-0.261662	3.34843e-13	1.08104e-08	0.957	0.95
9	ENSMUSG00000007613	Tgfbr1	-0.348573	4.16185e-13	1.34365e-08	0.175	0.297
9	ENSMUSG00000025795	Rassf3	-0.388288	6.16624e-13	1.99077e-08	0.542	0.626
9	ENSMUSG00000015839	Nfe2l2	-0.378739	7.55497e-13	2.43912e-08	0.624	0.699
9	ENSMUSG00000005610	Eif4g2	-0.303815	8.35783e-13	2.69832e-08	0.825	0.844
9	ENSMUSG00000026832	Cytip	-0.308771	9.83896e-13	3.17651e-08	0.939	0.928
9	ENSMUSG00000035493	Tgfbi	-0.279962	1.01403e-12	3.27379e-08	0.944	0.947
9	ENSMUSG00000058818	Pirb	-0.280391	1.0495e-12	3.3883e-08	0.846	0.859
9	ENSMUSG00000054717	Hmgb2	-0.701729	1.27078e-12	4.1027e-08	0.912	0.896
9	ENSMUSG00000031367	Ap1s2	-0.296095	1.83262e-12	5.91661e-08	0.656	0.711
9	ENSMUSG00000022564	Grina	-0.338612	1.85968e-12	6.00396e-08	0.277	0.39
9	ENSMUSG00000024646	Cyb5a	0.250661	1.91706e-12	6.18922e-08	0.664	0.515
9	ENSMUSG00000031652	N4bp1	-0.374671	2.26257e-12	7.3047e-08	0.499	0.582
9	ENSMUSG00000034353	Ramp1	0.25139	2.59158e-12	8.36691e-08	0.797	0.662
9	ENSMUSG00000068798	Rap1a	-0.286182	2.68484e-12	8.66801e-08	0.867	0.89
9	ENSMUSG00000024885	Aldh3b1	-0.299774	3.00395e-12	9.69825e-08	0.245	0.371
9	ENSMUSG00000030246	Ldhb	-0.253335	3.16478e-12	1.02175e-07	0.07	0.177
9	ENSMUSG00000022876	Samsn1	-0.353326	3.43838e-12	1.11008e-07	0.514	0.603
9	ENSMUSG00000031996	Aplp2	-0.323742	3.66979e-12	1.18479e-07	0.633	0.689
9	ENSMUSG00000003541	Ier3	-0.40961	3.70652e-12	1.19665e-07	0.052	0.151
9	ENSMUSG00000048234	Rnf149	-0.347894	4.42402e-12	1.4283e-07	0.444	0.533
9	ENSMUSG00000052837	Junb	-0.350313	4.80893e-12	1.55256e-07	0.984	0.98
9	ENSMUSG00000019960	Dusp6	-0.40634	5.30011e-12	1.71114e-07	0.342	0.457
9	ENSMUSG00000026626	Ppp2r5a	-0.333557	5.36976e-12	1.73363e-07	0.784	0.805
9	ENSMUSG00000022051	Bnip3l	-0.32362	6.36648e-12	2.05542e-07	0.715	0.741
9	ENSMUSG00000095609	Gm21188	-0.342154	7.78327e-12	2.51283e-07	0.501	0.585
9	ENSMUSG00000066682	Pilrb2	-0.292094	7.88505e-12	2.54569e-07	0.119	0.233
9	ENSMUSG00000024621	Csf1r	-0.296517	1.02712e-11	3.31607e-07	0.926	0.926
9	ENSMUSG00000033192	Lpcat2	-0.289823	1.32409e-11	4.27482e-07	0.118	0.228
9	ENSMUSG00000007872	Id3	0.349419	1.49708e-11	4.83332e-07	0.278	0.171
9	ENSMUSG00000029484	Anxa3	-0.299916	2.06226e-11	6.65799e-07	0.147	0.262
9	ENSMUSG00000027398	Il1b	-0.699121	2.07763e-11	6.70762e-07	0.226	0.338
9	ENSMUSG00000032812	Arap1	-0.35013	2.13829e-11	6.90347e-07	0.36	0.458
9	ENSMUSG00000089669	Tnfsf13	-0.325801	2.23178e-11	7.20529e-07	0.391	0.501
9	ENSMUSG00000015755	Tab2	-0.387805	2.23273e-11	7.20837e-07	0.648	0.705
9	ENSMUSG00000053101	Gpr141	-0.290866	2.36129e-11	7.62342e-07	0.876	0.876
9	ENSMUSG00000002897	Il17ra	-0.310584	2.74955e-11	8.87692e-07	0.756	0.793
9	ENSMUSG00000023048	Prr13	-0.338298	3.02819e-11	9.77652e-07	0.789	0.804
9	ENSMUSG00000008496	Pou2f2	-0.406212	3.16891e-11	1.02308e-06	0.779	0.817
9	ENSMUSG00000028961	Pgd	-0.283664	3.35555e-11	1.08334e-06	0.663	0.708
9	ENSMUSG00000037095	Lrg1	-0.310329	3.50639e-11	1.13204e-06	0.025	0.107
9	ENSMUSG00000022285	Ywhaz	-0.266209	3.94171e-11	1.27258e-06	0.941	0.939
9	ENSMUSG00000055435	Maf	-0.384078	4.08148e-11	1.31771e-06	0.136	0.243
9	ENSMUSG00000059089	Fcgr4	-0.311187	4.16672e-11	1.34522e-06	0.044	0.136
9	ENSMUSG00000021365	Nedd9	-0.364327	4.43762e-11	1.43268e-06	0.332	0.435
9	ENSMUSG00000027346	Gpcpd1	-0.35912	5.76577e-11	1.86148e-06	0.295	0.394
9	ENSMUSG00000031207	Msn	-0.251137	7.72965e-11	2.49552e-06	0.975	0.961
9	ENSMUSG00000008730	Hipk1	-0.322678	8.32872e-11	2.68893e-06	0.516	0.596
9	ENSMUSG00000022895	Ets2	-0.306289	9.29804e-11	3.00187e-06	0.123	0.228
9	ENSMUSG00000024300	Myo1f	-0.269116	1.09892e-10	3.54786e-06	0.72	0.757
9	ENSMUSG00000021892	Sh3bp5	-0.344914	1.47797e-10	4.77162e-06	0.234	0.342
9	ENSMUSG00000078763	Slfn1	-0.396015	1.52066e-10	4.90946e-06	0.458	0.544
9	ENSMUSG00000043953	Ccrl2	-0.412089	1.67912e-10	5.42104e-06	0.198	0.305
9	ENSMUSG00000004609	Cd33	-0.283639	1.75909e-10	5.67922e-06	0.101	0.201
9	ENSMUSG00000048612	Myof	-0.299344	2.05777e-10	6.64351e-06	0.151	0.255
9	ENSMUSG00000029063	Nadk	-0.292964	2.80521e-10	9.05661e-06	0.779	0.81
9	ENSMUSG00000020589	Fam49a	-0.377749	2.81585e-10	9.09097e-06	0.597	0.64
9	ENSMUSG00000026786	Apbb1ip	-0.300088	3.51947e-10	1.13626e-05	0.777	0.806
9	ENSMUSG00000022378	Fam49b	-0.260128	4.41537e-10	1.4255e-05	0.98	0.971
9	ENSMUSG00000042364	Snx18	-0.33687	4.56875e-10	1.47502e-05	0.303	0.405
9	ENSMUSG00000026107	Nabp1	-0.385797	6.09899e-10	1.96906e-05	0.252	0.353
9	ENSMUSG00000046062	Ppp1r15b	-0.327526	7.29349e-10	2.3547e-05	0.463	0.538
9	ENSMUSG00000055148	Klf2	-0.330167	7.70815e-10	2.48858e-05	0.943	0.955
9	ENSMUSG00000028603	Scp2	-0.253932	9.56416e-10	3.08779e-05	0.841	0.821
9	ENSMUSG00000040964	Arhgef10l	-0.279779	1.09323e-09	3.52948e-05	0.203	0.309
9	ENSMUSG00000031453	Rasa3	-0.264165	1.40744e-09	4.54393e-05	0.529	0.609
9	ENSMUSG00000045636	Mtus1	-0.309455	1.87053e-09	6.039e-05	0.372	0.453
9	ENSMUSG00000021140	Pcnx	-0.312756	1.93222e-09	6.23816e-05	0.236	0.333
9	ENSMUSG00000040613	Apobec1	-0.294937	2.85105e-09	9.20461e-05	0.46	0.547
9	ENSMUSG00000073489	Ifi204	-0.40568	2.89088e-09	9.3332e-05	0.735	0.774
9	ENSMUSG00000004730	Adgre1	-0.309571	3.07463e-09	9.92645e-05	0.445	0.521
9	ENSMUSG00000026116	Tmem131	-0.281962	4.05663e-09	0.000130968	0.324	0.417
9	ENSMUSG00000023845	Lnpep	-0.315813	4.13541e-09	0.000133512	0.579	0.64
9	ENSMUSG00000027130	Slc12a6	-0.296798	8.16367e-09	0.000263564	0.401	0.489
9	ENSMUSG00000055782	Abcd2	-0.260887	8.19137e-09	0.000264459	0.282	0.386
9	ENSMUSG00000043131	Mob1a	-0.265653	8.38458e-09	0.000270696	0.8	0.799
9	ENSMUSG00000019132	BC005537	-0.31198	9.97261e-09	0.000321966	0.848	0.882
9	ENSMUSG00000027381	Bcl2l11	-0.281772	1.04935e-08	0.000338781	0.226	0.328
9	ENSMUSG00000020272	Stk10	-0.373864	1.07016e-08	0.000345502	0.599	0.632
9	ENSMUSG00000113010	Gm34084	-0.312277	1.10863e-08	0.000357921	0.2	0.288
9	ENSMUSG00000024737	Slc15a3	-0.25497	1.45957e-08	0.000471223	0.219	0.313
9	ENSMUSG00000034731	Dgkh	-0.268302	1.52254e-08	0.000491554	0.083	0.165
9	ENSMUSG00000051413	Plagl2	-0.272756	1.67102e-08	0.000539488	0.167	0.258
9	ENSMUSG00000022788	Fgd4	-0.293939	2.17319e-08	0.000701614	0.463	0.543
9	ENSMUSG00000025025	Mxi1	-0.253853	2.25399e-08	0.0007277	0.146	0.238
9	ENSMUSG00000027995	Tlr2	-0.306411	2.55151e-08	0.000823755	0.311	0.396
9	ENSMUSG00000026970	Rbms1	-0.265928	2.84505e-08	0.000918525	0.761	0.776
9	ENSMUSG00000020120	Plek	-0.350232	3.77906e-08	0.00122007	0.614	0.65
9	ENSMUSG00000022867	Usp25	-0.3	3.9879e-08	0.00128749	0.478	0.548
9	ENSMUSG00000024576	Csnk1a1	-0.256421	5.27073e-08	0.00170166	0.774	0.794
9	ENSMUSG00000027366	Sppl2a	-0.278113	5.3849e-08	0.00173851	0.674	0.723
9	ENSMUSG00000035202	Lars2	-0.25387	5.9418e-08	0.00191831	0.822	0.822
9	ENSMUSG00000006273	Atp6v1b2	-0.258622	6.10615e-08	0.00197137	0.671	0.692
9	ENSMUSG00000020644	Id2	-0.342268	7.69034e-08	0.00248283	0.579	0.65
9	ENSMUSG00000038418	Egr1	-0.421243	9.27558e-08	0.00299462	0.092	0.167
9	ENSMUSG00000014956	Ppp1cb	-0.311426	1.07029e-07	0.00345544	0.493	0.537
9	ENSMUSG00000070858	Gm1673	-0.277566	1.11296e-07	0.0035932	0.177	0.266
9	ENSMUSG00000024054	Smchd1	-0.260898	1.12763e-07	0.00364056	0.627	0.662
9	ENSMUSG00000028657	Ppt1	-0.262087	1.13664e-07	0.00366965	0.527	0.579
9	ENSMUSG00000056054	S100a8	-1.33246	1.64174e-07	0.00530034	0.732	0.733
9	ENSMUSG00000059456	Ptk2b	-0.322321	1.80888e-07	0.00583997	0.375	0.445
9	ENSMUSG00000022500	Litaf	-0.259652	1.83432e-07	0.00592212	0.426	0.496
9	ENSMUSG00000032754	Slc8b1	-0.250171	2.12256e-07	0.00685269	0.232	0.32
9	ENSMUSG00000024236	Svil	-0.263225	3.12326e-07	0.0100835	0.499	0.545
9	ENSMUSG00000026358	Rgs1	0.271066	3.75637e-07	0.0121274	0.306	0.219
9	ENSMUSG00000020340	Cyfip2	-0.296885	3.88636e-07	0.0125471	0.131	0.205
9	ENSMUSG00000058427	Cxcl2	-0.382163	5.56985e-07	0.0179822	0.113	0.194
9	ENSMUSG00000052534	Pbx1	-0.278618	6.26938e-07	0.0202407	0.205	0.283
9	ENSMUSG00000042613	Pbxip1	-0.29211	6.57979e-07	0.0212429	0.362	0.432
9	ENSMUSG00000026193	Fn1	-0.375807	6.85132e-07	0.0221195	0.953	0.904
9	ENSMUSG00000004040	Stat3	-0.252193	8.26389e-07	0.02668	0.597	0.63
9	ENSMUSG00000026074	Map4k4	-0.274243	8.35009e-07	0.0269583	0.581	0.611
9	ENSMUSG00000052384	Nrros	-0.25751	9.46755e-07	0.030566	0.625	0.654
9	ENSMUSG00000032000	Birc3	-0.285542	1.05171e-06	0.0339544	0.411	0.475
9	ENSMUSG00000040659	Efhd2	-0.27515	1.12118e-06	0.0361973	0.741	0.753
9	ENSMUSG00000042726	Trafd1	-0.281844	1.12389e-06	0.0362848	0.488	0.533
9	ENSMUSG00000000982	Ccl3	-0.276007	1.62112e-06	0.0523379	0.169	0.249
9	ENSMUSG00000000078	Klf6	-0.30646	1.73934e-06	0.0561547	0.905	0.915
9	ENSMUSG00000026822	Lcn2	-0.508826	1.85343e-06	0.0598381	0.151	0.218
9	ENSMUSG00000034641	Cd300ld	-0.258018	2.07933e-06	0.067131	0.134	0.206
9	ENSMUSG00000018381	Abi3	-0.266935	2.92905e-06	0.0945644	0.339	0.402
9	ENSMUSG00000021948	Prkcd	-0.280902	3.59574e-06	0.116088	0.854	0.854
9	ENSMUSG00000039936	Pik3cd	-0.250022	3.79499e-06	0.122521	0.56	0.593
9	ENSMUSG00000025017	Pik3ap1	-0.292634	4.01486e-06	0.12962	0.223	0.288
9	ENSMUSG00000033161	Atp1a1	-0.293088	4.14699e-06	0.133885	0.651	0.682
9	ENSMUSG00000018899	Irf1	-0.297015	5.01697e-06	0.161973	0.311	0.381
9	ENSMUSG00000035385	Ccl2	-0.296255	6.52958e-06	0.210807	0.221	0.302
9	ENSMUSG00000018654	Ikzf1	-0.286544	6.86997e-06	0.221797	0.62	0.648
9	ENSMUSG00000025314	Ptprj	-0.260372	8.44224e-06	0.272558	0.455	0.499
9	ENSMUSG00000028270	Gbp2	-0.285889	1.07144e-05	0.345915	0.139	0.206
9	ENSMUSG00000051439	Cd14	-0.296687	1.6699e-05	0.539127	0.347	0.405
9	ENSMUSG00000026104	Stat1	-0.312159	1.81668e-05	0.586514	0.56	0.598
9	ENSMUSG00000003032	Klf4	-0.291241	3.4303e-05	1	0.892	0.878
9	ENSMUSG00000045382	Cxcr4	-0.271986	5.09517e-05	1	0.37	0.416
9	ENSMUSG00000075010	AW112010	-0.338038	5.83543e-05	1	0.295	0.348
9	ENSMUSG00000024397	Aif1	-0.309715	5.9808e-05	1	0.45	0.498
9	ENSMUSG00000029992	Gfpt1	-0.265685	9.14856e-05	1	0.227	0.279
9	ENSMUSG00000032501	Trib1	-0.295106	0.000103443	1	0.532	0.557
9	ENSMUSG00000051748	Wfdc21	-0.388402	0.000105177	1	0.065	0.113
9	ENSMUSG00000037185	Krt80	-0.257487	0.000129951	1	0.393	0.439
9	ENSMUSG00000028793	Rnf19b	-0.266391	0.000153854	1	0.448	0.477
9	ENSMUSG00000019970	Sgk1	-0.276206	0.000301296	1	0.37	0.42
9	ENSMUSG00000097971	Gm26917	-0.285521	0.00107427	1	0.262	0.305
9	ENSMUSG00000015568	Lpl	-0.318461	0.00220188	1	0.169	0.213
9	ENSMUSG00000056071	S100a9	-0.987448	0.0022595	1	0.723	0.71
9	ENSMUSG00000049932	H2afx	-0.251378	0.00390201	1	0.092	0.128
9	ENSMUSG00000021127	Zfp36l1	-0.259864	0.00437849	1	0.239	0.279
9	ENSMUSG00000069272	Hist1h2ae	-0.304764	0.0250871	1	0.29	0.237
9	ENSMUSG00000020641	Rsad2	-0.31961	0.0317924	1	0.1	0.124
9	ENSMUSG00000058773	Hist1h1b	-0.551973	0.0361063	1	0.169	0.193
9	ENSMUSG00000026536	Ifi211	-0.251528	0.0483428	1	0.553	0.542
9	ENSMUSG00000003038	Hmgn2	-0.276388	0.0705082	1	0.26	0.267
9	ENSMUSG00000057729	Prtn3	-0.288809	0.278479	1	0.219	0.225
9	ENSMUSG00000094777	Hist1h2ap	-0.595967	0.39801	1	0.511	0.455
9	ENSMUSG00000032484	Ngp	-0.458167	0.533603	1	0.226	0.224
9	ENSMUSG00000038357	Camp	-0.283436	0.629049	1	0.306	0.28

[truncated: 3 more sheets: Markers_cluster 10, Markers_cluster 11, Markers_cluster 12]
