# Supplementary material for: Single cell RNA-seq reveals cellular and transcriptional heterogeneity in the splenic CD11b+Ly6Chigh monocyte population expanded in sepsis-surviving mice
Source: Mol Med. 2024 Nov 6;30:202. doi: 10.1186/s10020-024-00970-0 (PMC11539566; doi:10.1186/s10020-024-00970-0)
Supplement: Supplementary file 2 — Supplementary Material 2. Table 1. Summary of quality control. (*.xlsx). Table 2. Frequency of cell sets. (*.xlsx). Table 3. Cell Set Frequency Statistics (13 clusters). (*.xlsx). Table 4. Marker genes for each cluster of C57BL/6J mice. (*.xlsx). Table 5. Combined Cell Set Frequency Statistics (7 subsets). (*.xlsx). Table 6. List of differentially expressed genes between sham vs. CLP in each cluster of C57BL/6J mice. (*.xlsx). Table 7. Lists of glycolysis and oxidative phosphorylation genes for UCell scores. (*.xlsx). Table 8. List of differentially expressed genes between sham vs. CLP in each cluster of BALB/c mice. (*.xlsx) [file 10020_2024_970_MOESM2_ESM.zip › Supplementary Table 6 - 072224.xlsx]

## Sheet:  DEGs_cluster 0
cluster	gene	symbol	avg_log2FC	p_val	p_val_adj	pct.1	pct.2
0	ENSMUSG00000029322	Plac8	1.08024	2.42861e-201	7.84076e-197	1	0.994
0	ENSMUSG00000041736	Tspo	0.839793	1.03701e-147	3.348e-143	0.989	0.88
0	ENSMUSG00000069792	Wfdc17	0.860429	1.40859e-134	4.54763e-130	0.999	0.972
0	ENSMUSG00000024679	Ms4a6d	1.03162	6.9677e-121	2.24952e-116	0.71	0.222
0	ENSMUSG00000021614	Vcan	1.18552	3.06491e-108	9.89505e-104	0.736	0.28
0	ENSMUSG00000031722	Hp	0.761945	6.36269e-107	2.05419e-102	0.994	0.893
0	ENSMUSG00000053819	Camk2d	0.871869	1.08126e-103	3.49083e-99	0.731	0.252
0	ENSMUSG00000031838	Ifi30	0.78134	1.20519e-99	3.89097e-95	0.975	0.846
0	ENSMUSG00000027907	S100a11	0.742818	1.16055e-98	3.74685e-94	0.989	0.921
0	ENSMUSG00000052534	Pbx1	0.841933	4.07744e-98	1.3164e-93	0.501	0.094
0	ENSMUSG00000069833	Ahnak	-0.605676	7.72989e-94	2.4956e-89	0.998	0.998
0	ENSMUSG00000038235	F11r	0.660365	3.21428e-89	1.03773e-84	0.326	0.015
0	ENSMUSG00000021360	Gcnt2	0.789984	2.64372e-88	8.53524e-84	0.57	0.153
0	ENSMUSG00000030560	Ctsc	0.668871	4.49169e-84	1.45014e-79	0.979	0.831
0	ENSMUSG00000020857	Nme2	0.483842	9.82757e-82	3.17283e-77	0.997	0.968
0	ENSMUSG00000015568	Lpl	-1.35967	1.62221e-77	5.23732e-73	0.083	0.399
0	ENSMUSG00000023913	Pla2g7	0.808548	4.06612e-77	1.31275e-72	0.755	0.367
0	ENSMUSG00000060591	Ifitm2	0.537749	6.84834e-77	2.21099e-72	0.998	0.978
0	ENSMUSG00000037095	Lrg1	0.85607	2.13303e-71	6.88649e-67	0.267	0.013
0	ENSMUSG00000057666	Gapdh	0.491195	4.04762e-71	1.30678e-66	0.997	0.951
0	ENSMUSG00000021127	Zfp36l1	0.842193	3.63102e-68	1.17227e-63	0.454	0.12
0	ENSMUSG00000026193	Fn1	-0.632836	9.35288e-66	3.01958e-61	0.975	0.991
0	ENSMUSG00000023034	Nr4a1	-0.903602	4.65445e-64	1.50269e-59	0.762	0.871
0	ENSMUSG00000010406	Mrpl52	0.599904	9.88261e-62	3.1906e-57	0.918	0.723
0	ENSMUSG00000024677	Ms4a6b	0.637992	2.31731e-61	7.48143e-57	0.92	0.711
0	ENSMUSG00000057729	Prtn3	0.597698	3.62504e-61	1.17034e-56	0.372	0.079
0	ENSMUSG00000115338	Pnp	0.647121	5.11366e-61	1.65094e-56	0.842	0.537
0	ENSMUSG00000052336	Cx3cr1	-0.711822	1.46879e-60	4.742e-56	0.671	0.838
0	ENSMUSG00000031613	Hpgd	-1.08169	1.15741e-59	3.73671e-55	0.211	0.505
0	ENSMUSG00000098178	Gm42418	-0.323052	1.35478e-58	4.37391e-54	1	1
0	ENSMUSG00000021948	Prkcd	-0.634984	2.03234e-56	6.5614e-52	0.791	0.887
0	ENSMUSG00000031444	F10	0.611032	8.02943e-53	2.5923e-48	0.685	0.331
0	ENSMUSG00000024675	Ms4a4c	0.579807	4.35801e-49	1.40698e-44	0.925	0.733
0	ENSMUSG00000015947	Fcgr1	0.496272	4.04578e-48	1.30618e-43	0.393	0.115
0	ENSMUSG00000017707	Serinc3	-0.535783	9.81837e-48	3.16986e-43	0.91	0.927
0	ENSMUSG00000047798	Cd300lf	0.409128	1.91163e-45	6.17169e-41	0.277	0.054
0	ENSMUSG00000024661	Fth1	0.311972	2.70708e-45	8.7398e-41	1	0.999
0	ENSMUSG00000023046	Igfbp6	0.322024	3.37598e-45	1.08994e-40	0.158	0.002
0	ENSMUSG00000045658	Pid1	-0.597845	4.40462e-45	1.42203e-40	0.66	0.773
0	ENSMUSG00000000682	Cd52	0.284582	4.04599e-44	1.30625e-39	1	0.998
0	ENSMUSG00000044533	Rps2	0.321176	4.25991e-42	1.37531e-37	0.999	0.998
0	ENSMUSG00000038811	Gngt2	0.540335	4.70276e-42	1.51829e-37	0.915	0.711
0	ENSMUSG00000018927	Ccl6	-0.446708	7.03394e-42	2.27091e-37	0.989	0.993
0	ENSMUSG00000030220	Arhgdib	0.31783	7.813e-42	2.52243e-37	0.998	0.993
0	ENSMUSG00000027506	Tpd52	0.380515	2.3557e-41	7.60537e-37	0.99	0.947
0	ENSMUSG00000003541	Ier3	0.685415	3.11143e-40	1.00452e-35	0.3	0.082
0	ENSMUSG00000021998	Lcp1	0.398739	5.29805e-40	1.71047e-35	0.979	0.914
0	ENSMUSG00000038642	Ctss	0.280608	8.34682e-40	2.69477e-35	1	0.994
0	ENSMUSG00000040026	Saa3	0.735581	4.87976e-39	1.57543e-34	0.144	0.004
0	ENSMUSG00000027514	Zbp1	0.495965	2.51672e-38	8.12522e-34	0.545	0.252
0	ENSMUSG00000041607	Mbp	-0.568885	4.14155e-38	1.3371e-33	0.658	0.749
0	ENSMUSG00000019943	Atp2b1	-0.474683	6.25265e-38	2.01867e-33	0.96	0.967
0	ENSMUSG00000075705	Msrb1	0.331302	6.96304e-38	2.24802e-33	0.998	0.983
0	ENSMUSG00000026385	Dbi	0.385672	9.74362e-38	3.14573e-33	0.975	0.877
0	ENSMUSG00000058818	Pirb	0.416936	1.58632e-37	5.12142e-33	0.952	0.836
0	ENSMUSG00000079419	Ms4a6c	0.320382	1.88394e-37	6.08232e-33	0.997	0.987
0	ENSMUSG00000029471	Camkk2	-0.550602	2.39011e-37	7.71646e-33	0.608	0.729
0	ENSMUSG00000027763	Mbnl1	-0.404173	6.99334e-37	2.2578e-32	0.96	0.969
0	ENSMUSG00000048534	Jaml	0.42397	1.5993e-36	5.16335e-32	0.308	0.091
0	ENSMUSG00000019528	Gyg	0.493482	2.47508e-36	7.99079e-32	0.761	0.459
0	ENSMUSG00000059714	Flot1	0.429383	4.83056e-35	1.55955e-30	0.456	0.193
0	ENSMUSG00000029401	Rilpl2	-0.655577	1.12537e-34	3.63325e-30	0.449	0.598
0	ENSMUSG00000024772	Ehd1	-0.50385	1.60748e-34	5.18975e-30	0.089	0.272
0	ENSMUSG00000035493	Tgfbi	0.374946	2.72985e-34	8.81332e-30	0.98	0.929
0	ENSMUSG00000030748	Il4ra	0.373934	5.2471e-34	1.69403e-29	0.423	0.164
0	ENSMUSG00000053113	Socs3	0.426323	1.20725e-33	3.8976e-29	0.425	0.174
0	ENSMUSG00000089847	Timm10b	0.404674	8.02585e-33	2.59115e-28	0.907	0.704
0	ENSMUSG00000039899	Fgl2	0.460188	8.98286e-33	2.90012e-28	0.545	0.266
0	ENSMUSG00000025026	Add3	-0.430845	1.4146e-32	4.56703e-28	0.835	0.875
0	ENSMUSG00000052681	Rap1b	-0.378235	2.83782e-32	9.16191e-28	0.989	0.984
0	ENSMUSG00000022584	Ly6c2	0.471929	5.32261e-32	1.7184e-27	0.982	0.914
0	ENSMUSG00000031586	Rbpms	-0.565486	1.62658e-31	5.2514e-27	0.214	0.397
0	ENSMUSG00000027540	Ptpn1	0.377499	2.27882e-31	7.35719e-27	0.957	0.819
0	ENSMUSG00000058624	Gda	0.414914	2.3092e-31	7.45526e-27	0.954	0.845
0	ENSMUSG00000028657	Ppt1	0.428893	1.09729e-30	3.54259e-26	0.746	0.483
0	ENSMUSG00000025804	Ccr1	0.341814	2.17599e-30	7.02517e-26	0.29	0.096
0	ENSMUSG00000022587	Ly6e	0.293279	2.61531e-30	8.44353e-26	0.999	0.984
0	ENSMUSG00000004709	Cd244a	0.401238	4.38825e-30	1.41675e-25	0.539	0.271
0	ENSMUSG00000046805	Mpeg1	-0.303103	5.15395e-30	1.66395e-25	0.996	0.993
0	ENSMUSG00000070858	Gm1673	-0.572873	5.62799e-30	1.817e-25	0.246	0.423
0	ENSMUSG00000031765	Mt1	0.531107	6.48789e-30	2.09461e-25	0.46	0.223
0	ENSMUSG00000006360	Crip1	-0.407145	7.35838e-30	2.37565e-25	0.998	1
0	ENSMUSG00000031441	Atp11a	0.314414	8.26596e-30	2.66866e-25	0.25	0.071
0	ENSMUSG00000018381	Abi3	0.409544	1.25433e-29	4.04959e-25	0.5	0.241
0	ENSMUSG00000036751	Cox6b1	0.313279	1.74934e-28	5.64774e-24	0.978	0.9
0	ENSMUSG00000090394	4930523C07Rik	-0.624544	2.4039e-28	7.76098e-24	0.406	0.547
0	ENSMUSG00000028367	Txn1	0.369842	3.3256e-28	1.07367e-23	0.938	0.803
0	ENSMUSG00000078780	Gm5150	0.416087	3.56521e-28	1.15103e-23	0.573	0.306
0	ENSMUSG00000049103	Ccr2	0.304997	4.60547e-28	1.48688e-23	0.998	0.978
0	ENSMUSG00000037601	Nme1	0.421759	9.78179e-28	3.15805e-23	0.782	0.527
0	ENSMUSG00000055541	Lair1	0.332074	1.00122e-27	3.23245e-23	0.27	0.089
0	ENSMUSG00000030536	Iqgap1	-0.355885	1.69496e-27	5.47218e-23	0.973	0.969
0	ENSMUSG00000075010	AW112010	0.434312	1.90155e-27	6.13914e-23	0.356	0.147
0	ENSMUSG00000045817	Zfp36l2	-0.389385	2.32031e-27	7.49111e-23	0.975	0.977
0	ENSMUSG00000029632	Ndufa4	0.334576	3.13101e-27	1.01085e-22	0.951	0.819
0	ENSMUSG00000040253	Gbp7	0.28317	3.45945e-27	1.11688e-22	0.264	0.084
0	ENSMUSG00000096727	Psmb9	0.383459	4.41595e-27	1.42569e-22	0.659	0.376
0	ENSMUSG00000022890	Atp5j	0.363257	4.47167e-27	1.44368e-22	0.88	0.72
0	ENSMUSG00000033066	Gas7	-0.509134	6.19156e-27	1.99895e-22	0.408	0.532
0	ENSMUSG00000002885	Adgre5	-0.365771	7.8819e-27	2.54467e-22	0.951	0.953
0	ENSMUSG00000052776	Oas1a	0.294942	8.90221e-27	2.87408e-22	0.258	0.082
0	ENSMUSG00000026872	Zeb2	-0.354138	9.56396e-27	3.08773e-22	0.979	0.983
0	ENSMUSG00000070493	Chchd2	0.266342	1.02077e-26	3.29557e-22	0.989	0.948
0	ENSMUSG00000051748	Wfdc21	0.693665	1.11093e-26	3.58664e-22	0.203	0.056
0	ENSMUSG00000022283	Pabpc1	-0.305054	1.30495e-26	4.21302e-22	0.987	0.985
0	ENSMUSG00000059108	Ifitm6	-0.372459	1.67728e-26	5.41509e-22	0.975	0.959
0	ENSMUSG00000022452	Smdt1	0.361528	2.27438e-26	7.34285e-22	0.922	0.77
0	ENSMUSG00000097296	Gm26532	-0.525139	2.58104e-26	8.33288e-22	0.592	0.69
0	ENSMUSG00000002204	Napsa	0.322657	3.33852e-26	1.07784e-21	0.953	0.811
0	ENSMUSG00000037966	Ninj1	-0.471438	5.65703e-26	1.82637e-21	0.397	0.521
0	ENSMUSG00000070394	Tmem256	0.396756	1.08177e-25	3.49249e-21	0.803	0.561
0	ENSMUSG00000021182	Ccdc88c	-0.487085	1.17347e-25	3.78854e-21	0.633	0.704
0	ENSMUSG00000022564	Grina	0.370287	1.18896e-25	3.83857e-21	0.549	0.291
0	ENSMUSG00000029810	Tmem176b	0.643423	2.07322e-25	6.6934e-21	0.571	0.364
0	ENSMUSG00000038147	Cd84	-0.447026	2.26907e-25	7.32568e-21	0.612	0.682
0	ENSMUSG00000061981	Flot2	0.357003	3.58672e-25	1.15797e-20	0.438	0.206
0	ENSMUSG00000052212	Cd177	-0.55805	4.9214e-25	1.58888e-20	0.527	0.633
0	ENSMUSG00000044197	Gpr146	0.261182	6.56723e-25	2.12023e-20	0.231	0.071
0	ENSMUSG00000020272	Stk10	-0.444372	8.055e-25	2.60056e-20	0.591	0.66
0	ENSMUSG00000053317	Sec61b	0.272751	1.00704e-24	3.25123e-20	0.992	0.956
0	ENSMUSG00000046314	Stxbp6	-0.48815	1.56688e-24	5.05869e-20	0.413	0.54
0	ENSMUSG00000032294	Pkm	0.315283	2.14602e-24	6.92842e-20	0.956	0.85
0	ENSMUSG00000037266	Rsrp1	0.315501	3.37708e-24	1.09029e-19	0.978	0.88
0	ENSMUSG00000056501	Cebpb	-0.335312	3.64445e-24	1.17661e-19	1	0.995
0	ENSMUSG00000022255	Mtdh	-0.407176	4.33777e-24	1.40045e-19	0.727	0.761
0	ENSMUSG00000054676	1600014C10Rik	0.301483	4.53409e-24	1.46383e-19	0.324	0.132
0	ENSMUSG00000060703	Cd302	0.380991	5.08712e-24	1.64238e-19	0.777	0.529
0	ENSMUSG00000005800	Mmp8	0.453725	1.2695e-23	4.09859e-19	0.693	0.474
0	ENSMUSG00000023367	Tmem176a	0.496803	1.31765e-23	4.25403e-19	0.466	0.257
0	ENSMUSG00000021361	Tmem14c	0.348857	1.34134e-23	4.33053e-19	0.88	0.699
0	ENSMUSG00000016534	Lamp2	0.332128	2.22157e-23	7.17235e-19	0.95	0.833
0	ENSMUSG00000024338	Psmb8	0.34405	5.63282e-23	1.81856e-18	0.907	0.743
0	ENSMUSG00000039208	Metrnl	-0.396611	5.75283e-23	1.8573e-18	0.833	0.838
0	ENSMUSG00000043832	Clec4a3	0.338859	6.40742e-23	2.06863e-18	0.952	0.836
0	ENSMUSG00000015766	Eps8	0.290622	6.68425e-23	2.15801e-18	0.368	0.162
0	ENSMUSG00000037465	Klf10	-0.489178	6.79009e-23	2.19218e-18	0.428	0.542
0	ENSMUSG00000029705	Cux1	0.339771	1.07419e-22	3.46803e-18	0.597	0.341
0	ENSMUSG00000022353	Mtss1	-0.37333	2.29723e-22	7.41662e-18	0.072	0.201
0	ENSMUSG00000027398	Il1b	0.469635	3.34341e-22	1.07942e-17	0.452	0.25
0	ENSMUSG00000028270	Gbp2	0.27544	3.79993e-22	1.22681e-17	0.203	0.063
0	ENSMUSG00000042747	Krtcap2	0.370861	7.16976e-22	2.31476e-17	0.763	0.545
0	ENSMUSG00000008496	Pou2f2	-0.469339	7.70359e-22	2.4871e-17	0.804	0.822
0	ENSMUSG00000084786	Ubl5	0.270561	7.7355e-22	2.49741e-17	0.94	0.844
0	ENSMUSG00000061518	Cox5b	0.303192	1.72311e-21	5.56306e-17	0.959	0.836
0	ENSMUSG00000045664	Cdc42ep2	-0.425118	2.37862e-21	7.67938e-17	0.123	0.259
0	ENSMUSG00000048612	Myof	0.2833	2.81139e-21	9.07658e-17	0.365	0.17
0	ENSMUSG00000031231	Cox7b	0.296345	3.28456e-21	1.06042e-16	0.927	0.791
0	ENSMUSG00000037685	Atp8a1	0.322497	4.03529e-21	1.30279e-16	0.456	0.238
0	ENSMUSG00000040809	Chil3	0.460208	4.08838e-21	1.31993e-16	0.889	0.726
0	ENSMUSG00000021892	Sh3bp5	-0.461555	2.30849e-20	7.45295e-16	0.315	0.435
0	ENSMUSG00000021486	Prelid1	0.338769	3.41884e-20	1.10377e-15	0.79	0.576
0	ENSMUSG00000058427	Cxcl2	0.545847	4.02517e-20	1.29952e-15	0.344	0.175
0	ENSMUSG00000038633	Degs1	-0.394201	4.48267e-20	1.44723e-15	0.721	0.762
0	ENSMUSG00000021025	Nfkbia	-0.602396	6.44462e-20	2.08064e-15	0.709	0.754
0	ENSMUSG00000003032	Klf4	-0.419771	8.20604e-20	2.64932e-15	0.911	0.924
0	ENSMUSG00000017002	Slpi	0.374208	1.16072e-19	3.74738e-15	0.681	0.458
0	ENSMUSG00000044786	Zfp36	-0.306084	1.32425e-19	4.27533e-15	0.996	0.993
0	ENSMUSG00000005161	Prdx2	0.323389	1.92788e-19	6.22415e-15	0.855	0.677
0	ENSMUSG00000068220	Lgals1	0.398279	2.56471e-19	8.28017e-15	0.859	0.692
0	ENSMUSG00000028691	Prdx1	0.270925	8.22633e-19	2.65587e-14	0.959	0.879
0	ENSMUSG00000002897	Il17ra	-0.338845	1.33274e-18	4.30274e-14	0.806	0.815
0	ENSMUSG00000043263	Ifi209	0.341839	1.81465e-18	5.8586e-14	0.659	0.422
0	ENSMUSG00000027947	Il6ra	-0.334007	2.31973e-18	7.48924e-14	0.841	0.858
0	ENSMUSG00000020577	Tspan13	0.297008	2.59889e-18	8.39053e-14	0.53	0.301
0	ENSMUSG00000027829	Ccnl1	-0.363113	3.7409e-18	1.20775e-13	0.868	0.868
0	ENSMUSG00000019873	Reep3	-0.398106	4.93818e-18	1.59429e-13	0.579	0.635
0	ENSMUSG00000036138	Acaa1a	0.296908	6.07071e-18	1.95993e-13	0.651	0.407
0	ENSMUSG00000063229	Ldha	0.323947	6.97887e-18	2.25313e-13	0.699	0.461
0	ENSMUSG00000074677	Sirpb1c	0.317545	9.57222e-18	3.09039e-13	0.871	0.691
0	ENSMUSG00000002603	Tgfb1	-0.329084	1.22224e-17	3.94601e-13	0.883	0.881
0	ENSMUSG00000053560	Ier2	-0.306882	1.69987e-17	5.48803e-13	0.93	0.931
0	ENSMUSG00000019122	Ccl9	-0.286922	1.7248e-17	5.56852e-13	0.936	0.939
0	ENSMUSG00000002992	Apoc2	0.407983	2.07375e-17	6.69511e-13	0.67	0.478
0	ENSMUSG00000027009	Itga4	-0.31252	2.61589e-17	8.44539e-13	0.946	0.942
0	ENSMUSG00000015396	Cd83	-0.305638	3.12093e-17	1.00759e-12	0.047	0.147
0	ENSMUSG00000038690	Atp5j2	0.259926	3.37258e-17	1.08884e-12	0.932	0.806
0	ENSMUSG00000055839	Elob	0.258304	6.2741e-17	2.02559e-12	0.914	0.786
0	ENSMUSG00000047843	Bri3	-0.310317	7.35379e-17	2.37417e-12	0.921	0.903
0	ENSMUSG00000072620	Slfn2	0.251716	9.46253e-17	3.05498e-12	0.937	0.813
0	ENSMUSG00000032508	Myd88	0.295174	1.22908e-16	3.96809e-12	0.531	0.312
0	ENSMUSG00000024349	Tmem173	0.296498	1.62011e-16	5.23051e-12	0.481	0.279
0	ENSMUSG00000030123	Plxnd1	-0.347769	2.29596e-16	7.41249e-12	0.279	0.39
0	ENSMUSG00000022884	Eif4a2	-0.364371	3.89979e-16	1.25905e-11	0.743	0.762
0	ENSMUSG00000019132	BC005537	-0.312991	5.35811e-16	1.72986e-11	0.883	0.874
0	ENSMUSG00000071715	Ncf4	0.305864	5.60918e-16	1.81092e-11	0.787	0.595
0	ENSMUSG00000021134	Srsf5	-0.279431	6.26175e-16	2.0216e-11	0.957	0.946
0	ENSMUSG00000039191	Rbpj	-0.391059	8.35216e-16	2.69649e-11	0.359	0.449
0	ENSMUSG00000098557	Kctd12	-0.381977	8.93648e-16	2.88514e-11	0.649	0.688
0	ENSMUSG00000049502	Dtx3l	0.264316	9.57222e-16	3.09039e-11	0.45	0.252
0	ENSMUSG00000071076	Jund	-0.373865	1.0322e-15	3.33247e-11	0.959	0.937
0	ENSMUSG00000019850	Tnfaip3	-0.449237	1.71162e-15	5.52597e-11	0.417	0.511
0	ENSMUSG00000024659	Anxa1	0.313138	1.97189e-15	6.36624e-11	0.893	0.784
0	ENSMUSG00000055681	Cope	0.282684	2.43139e-15	7.84974e-11	0.652	0.416
0	ENSMUSG00000023015	Racgap1	-0.362488	2.48469e-15	8.02184e-11	0.164	0.275
0	ENSMUSG00000052837	Junb	-0.283538	2.77024e-15	8.94373e-11	0.996	0.993
0	ENSMUSG00000011256	Adam19	-0.250601	2.96411e-15	9.56963e-11	0.038	0.125
0	ENSMUSG00000051439	Cd14	0.357794	3.15284e-15	1.01789e-10	0.638	0.447
0	ENSMUSG00000008348	Ubc	-0.285529	3.70337e-15	1.19563e-10	0.969	0.953
0	ENSMUSG00000038393	Txnip	-0.413496	4.13223e-15	1.33409e-10	0.546	0.595
0	ENSMUSG00000011884	Gltp	-0.337396	4.35605e-15	1.40635e-10	0.611	0.64
0	ENSMUSG00000036478	Btg1	-0.253914	5.84124e-15	1.88585e-10	0.997	0.998
0	ENSMUSG00000026822	Lcn2	0.499038	6.13603e-15	1.98102e-10	0.299	0.157
0	ENSMUSG00000019726	Lyst	-0.426832	7.13794e-15	2.30448e-10	0.434	0.506
0	ENSMUSG00000078920	Ifi47	0.255454	7.58383e-15	2.44844e-10	0.298	0.15
0	ENSMUSG00000026656	Fcgr2b	0.272064	8.4073e-15	2.7143e-10	0.699	0.488
0	ENSMUSG00000032382	Snx1	0.280787	8.79268e-15	2.83872e-10	0.534	0.332
0	ENSMUSG00000006800	Sulf2	-0.341748	8.92235e-15	2.88058e-10	0.293	0.4
0	ENSMUSG00000030557	Mef2a	-0.327279	8.97076e-15	2.89621e-10	0.797	0.801
0	ENSMUSG00000007850	Hnrnph1	-0.3382	9.50768e-15	3.06955e-10	0.51	0.563
0	ENSMUSG00000054312	Mrps21	0.26676	1.1317e-14	3.65368e-10	0.777	0.537
0	ENSMUSG00000002014	Ssr4	0.254457	1.48339e-14	4.78911e-10	0.898	0.757
0	ENSMUSG00000013707	Tnfaip8l2	0.292061	1.91041e-14	6.16775e-10	0.755	0.565
0	ENSMUSG00000098188	Sowahc	-0.403718	2.20287e-14	7.11197e-10	0.456	0.528
0	ENSMUSG00000040128	Pnrc1	-0.308513	2.85452e-14	9.2158e-10	0.738	0.764
0	ENSMUSG00000071713	Csf2rb	0.285191	3.15657e-14	1.0191e-09	0.714	0.489
0	ENSMUSG00000024014	Pim1	-0.279068	3.79072e-14	1.22384e-09	0.962	0.953
0	ENSMUSG00000032740	Ccdc88a	-0.35624	3.86808e-14	1.24881e-09	0.567	0.62
0	ENSMUSG00000020275	Rel	-0.403853	4.15881e-14	1.34267e-09	0.609	0.642
0	ENSMUSG00000021520	Uqcrb	0.253868	6.97873e-14	2.25308e-09	0.821	0.656
0	ENSMUSG00000029771	Irf5	-0.300502	8.9122e-14	2.8773e-09	0.726	0.733
0	ENSMUSG00000035673	Sbno2	0.25825	1.24241e-13	4.01112e-09	0.528	0.33
0	ENSMUSG00000062070	Pgk1	0.261017	1.53799e-13	4.9654e-09	0.734	0.517
0	ENSMUSG00000006057	Atp5g1	0.274347	1.77376e-13	5.72659e-09	0.774	0.581
0	ENSMUSG00000032381	Ciao2a	0.271521	1.98645e-13	6.41324e-09	0.859	0.7
0	ENSMUSG00000030795	Fus	-0.307647	2.03395e-13	6.56661e-09	0.689	0.716
0	ENSMUSG00000027435	Cd93	0.295622	2.08895e-13	6.74419e-09	0.469	0.293
0	ENSMUSG00000017677	Wsb1	-0.376832	2.17406e-13	7.01895e-09	0.498	0.543
0	ENSMUSG00000025314	Ptprj	-0.346233	3.35548e-13	1.08332e-08	0.417	0.483
0	ENSMUSG00000054428	Atpif1	0.250612	3.92192e-13	1.26619e-08	0.684	0.479
0	ENSMUSG00000022400	Rbx1	0.254823	4.34687e-13	1.40339e-08	0.846	0.663
0	ENSMUSG00000042406	Atf4	-0.319376	4.77222e-13	1.54071e-08	0.699	0.697
0	ENSMUSG00000013974	Mcemp1	0.259601	5.19978e-13	1.67875e-08	0.835	0.651
0	ENSMUSG00000028648	Ndufs5	0.270069	5.58479e-13	1.80305e-08	0.654	0.453
0	ENSMUSG00000003814	Calr	0.289058	7.98705e-13	2.57862e-08	0.753	0.594
0	ENSMUSG00000079197	Psme2	0.261967	1.07054e-12	3.45624e-08	0.75	0.539
0	ENSMUSG00000026581	Sell	0.256462	1.13121e-12	3.65211e-08	0.759	0.592
0	ENSMUSG00000079017	Ifi27l2a	0.3328	1.21222e-12	3.91366e-08	0.898	0.834
0	ENSMUSG00000000787	Ddx3x	-0.291202	1.38851e-12	4.4828e-08	0.798	0.807
0	ENSMUSG00000047180	Neurl3	-0.323706	1.78299e-12	5.75639e-08	0.529	0.578
0	ENSMUSG00000034652	Cd300a	-0.270788	2.16262e-12	6.98201e-08	0.856	0.855
0	ENSMUSG00000041515	Irf8	-0.326948	2.62955e-12	8.48952e-08	0.745	0.753
0	ENSMUSG00000026365	Cfh	0.327213	2.96921e-12	9.58609e-08	0.339	0.204
0	ENSMUSG00000038127	Ccdc50	-0.297978	3.34102e-12	1.07865e-07	0.525	0.573
0	ENSMUSG00000026104	Stat1	0.315502	3.95687e-12	1.27748e-07	0.577	0.394
0	ENSMUSG00000052397	Ezr	-0.372765	3.97416e-12	1.28306e-07	0.542	0.581
0	ENSMUSG00000030793	Pycard	0.263133	5.32539e-12	1.7193e-07	0.857	0.701
0	ENSMUSG00000004707	Ly9	-0.291911	6.4569e-12	2.08461e-07	0.088	0.174
0	ENSMUSG00000041926	Rnpep	0.258372	6.69272e-12	2.16074e-07	0.649	0.448
0	ENSMUSG00000022708	Zbtb20	-0.364588	6.83179e-12	2.20564e-07	0.132	0.228
0	ENSMUSG00000036438	Calm2	-0.262956	7.16411e-12	2.31293e-07	0.812	0.804
0	ENSMUSG00000021877	Arf4	-0.284932	1.07415e-11	3.46789e-07	0.666	0.674
0	ENSMUSG00000005583	Mef2c	-0.383635	1.58541e-11	5.11849e-07	0.519	0.558
0	ENSMUSG00000004880	Lbr	-0.295802	1.71923e-11	5.55052e-07	0.591	0.616
0	ENSMUSG00000023915	Tnfrsf21	-0.281727	2.27868e-11	7.35673e-07	0.577	0.606
0	ENSMUSG00000062345	Serpinb2	-0.34113	2.29256e-11	7.40153e-07	0.267	0.355
0	ENSMUSG00000023861	Mpc1	0.264155	2.51231e-11	8.11101e-07	0.777	0.606
0	ENSMUSG00000026034	Clk1	-0.273169	3.49687e-11	1.12896e-06	0.825	0.799
0	ENSMUSG00000038803	Ost4	0.259647	3.69044e-11	1.19146e-06	0.795	0.615
0	ENSMUSG00000029823	Luc7l2	-0.276006	5.29535e-11	1.7096e-06	0.805	0.808
0	ENSMUSG00000028649	Macf1	-0.331165	5.30685e-11	1.71332e-06	0.74	0.733
0	ENSMUSG00000071637	Cebpd	0.250408	5.50323e-11	1.77672e-06	0.64	0.456
0	ENSMUSG00000039910	Cited2	0.28104	6.74339e-11	2.1771e-06	0.61	0.431
0	ENSMUSG00000085148	Mir22hg	-0.344264	7.49989e-11	2.42134e-06	0.345	0.411
0	ENSMUSG00000056708	Ier5	-0.279714	7.54427e-11	2.43567e-06	0.899	0.893
0	ENSMUSG00000048058	Ldlrad3	-0.328046	7.57798e-11	2.44655e-06	0.489	0.52
0	ENSMUSG00000035202	Lars2	-0.281053	8.39212e-11	2.7094e-06	0.851	0.837
0	ENSMUSG00000021356	Irf4	-0.294474	1.124e-10	3.62883e-06	0.135	0.223
0	ENSMUSG00000028927	Padi2	-0.284789	1.49818e-10	4.83689e-06	0.272	0.347
0	ENSMUSG00000053063	Clec12a	-0.276936	1.65311e-10	5.33707e-06	0.764	0.75
0	ENSMUSG00000029004	Kmt2e	-0.311637	2.05134e-10	6.62275e-06	0.722	0.709
0	ENSMUSG00000009418	Nav1	-0.336188	2.34705e-10	7.57744e-06	0.363	0.424
0	ENSMUSG00000028793	Rnf19b	-0.349955	2.44413e-10	7.89087e-06	0.44	0.49
0	ENSMUSG00000020594	Pum2	-0.260987	2.5235e-10	8.1471e-06	0.59	0.603
0	ENSMUSG00000003545	Fosb	-0.416635	2.70435e-10	8.73101e-06	0.832	0.814
0	ENSMUSG00000026970	Rbms1	-0.267121	4.47278e-10	1.44404e-05	0.789	0.773
0	ENSMUSG00000032554	Trf	-0.362514	5.38705e-10	1.73921e-05	0.475	0.537
0	ENSMUSG00000062901	Klhl24	-0.293438	6.32211e-10	2.04109e-05	0.588	0.588
0	ENSMUSG00000035011	Zbtb7a	-0.318072	8.45667e-10	2.73024e-05	0.578	0.584
0	ENSMUSG00000029136	Rbks	-0.305752	8.51471e-10	2.74897e-05	0.192	0.272
0	ENSMUSG00000022018	Rgcc	-0.406963	8.58544e-10	2.77181e-05	0.153	0.24
0	ENSMUSG00000032946	Rasgrp2	-0.286226	1.09313e-09	3.52917e-05	0.574	0.587
0	ENSMUSG00000092274	Neat1	-0.304565	1.44812e-09	4.67526e-05	0.867	0.876
0	ENSMUSG00000068566	Myadm	-0.275012	1.54799e-09	4.99768e-05	0.739	0.728
0	ENSMUSG00000028266	Lmo4	-0.312398	1.65473e-09	5.34231e-05	0.686	0.699
0	ENSMUSG00000033319	Fem1c	-0.297997	1.8243e-09	5.88975e-05	0.459	0.488
0	ENSMUSG00000027130	Slc12a6	-0.297519	1.88037e-09	6.07077e-05	0.484	0.509
0	ENSMUSG00000027368	Dusp2	-0.285714	2.22561e-09	7.18539e-05	0.211	0.301
0	ENSMUSG00000055053	Nfic	-0.29795	2.39498e-09	7.7322e-05	0.407	0.458
0	ENSMUSG00000021282	Eif5	-0.264993	2.49085e-09	8.04172e-05	0.783	0.775
0	ENSMUSG00000007817	Zmiz1	-0.268063	2.74801e-09	8.87195e-05	0.607	0.602
0	ENSMUSG00000056216	Cebpg	-0.250185	3.3133e-09	0.00010697	0.474	0.516
0	ENSMUSG00000026630	Batf3	-0.298697	4.00879e-09	0.000129424	0.229	0.311
0	ENSMUSG00000061119	Prcp	-0.251964	4.10994e-09	0.000132689	0.624	0.62
0	ENSMUSG00000069892	9930111J21Rik2	-0.278669	5.65148e-09	0.000182458	0.472	0.504
0	ENSMUSG00000040339	Fam102b	-0.309776	7.86681e-09	0.00025398	0.481	0.514
0	ENSMUSG00000030365	Clec2i	-0.318413	8.32921e-09	0.000268909	0.313	0.38
0	ENSMUSG00000020859	Spag9	-0.275407	1.06614e-08	0.000344202	0.518	0.527
0	ENSMUSG00000116114	Gm35853	-0.257159	1.40966e-08	0.000455109	0.163	0.236
0	ENSMUSG00000021880	Rnase6	-0.276095	1.50194e-08	0.000484902	0.593	0.603
0	ENSMUSG00000038352	Arl5c	-0.267015	1.60702e-08	0.000518825	0.445	0.494
0	ENSMUSG00000040613	Apobec1	-0.28033	2.04721e-08	0.000660941	0.552	0.556
0	ENSMUSG00000024691	Fam111a	-0.259251	2.0919e-08	0.000675369	0.767	0.764
0	ENSMUSG00000038807	Rap1gap2	-0.275176	2.36122e-08	0.00076232	0.164	0.238
0	ENSMUSG00000045165	AI467606	-0.303963	2.55862e-08	0.000826051	0.275	0.336
0	ENSMUSG00000029648	Flt1	-0.279349	2.58034e-08	0.000833063	0.1	0.171
0	ENSMUSG00000026721	Rabgap1l	-0.288294	2.98559e-08	0.000963899	0.212	0.282
0	ENSMUSG00000019960	Dusp6	-0.322397	3.4752e-08	0.00112197	0.457	0.492
0	ENSMUSG00000002489	Tiam1	-0.298288	4.11999e-08	0.00133014	0.435	0.468
0	ENSMUSG00000062248	Cks2	-0.32281	4.20263e-08	0.00135682	0.253	0.327
0	ENSMUSG00000044229	Nxpe4	-0.282549	6.39024e-08	0.00206309	0.375	0.423
0	ENSMUSG00000040907	Atp1a3	-0.258751	1.36632e-07	0.00441117	0.543	0.546
0	ENSMUSG00000024431	Nr3c1	-0.258542	1.89781e-07	0.00612708	0.433	0.455
0	ENSMUSG00000038872	Zfhx3	-0.303642	2.20199e-07	0.00710914	0.276	0.333
0	ENSMUSG00000029177	Cenpa	-0.293056	2.40514e-07	0.00776498	0.262	0.321
0	ENSMUSG00000022636	Alcam	-0.296685	2.80457e-07	0.00905455	0.318	0.369
0	ENSMUSG00000055435	Maf	-0.297723	2.92095e-07	0.0094303	0.183	0.249
0	ENSMUSG00000001419	Mef2d	-0.255176	3.2451e-07	0.0104768	0.382	0.419
0	ENSMUSG00000042105	Inpp5f	-0.261386	3.87607e-07	0.0125139	0.286	0.342
0	ENSMUSG00000026317	Cln8	-0.262511	7.21896e-07	0.0233064	0.405	0.431
0	ENSMUSG00000041132	N4bp2l1	-0.276312	9.84696e-07	0.0317909	0.333	0.366
0	ENSMUSG00000001627	Ifrd1	-0.30028	1.14365e-06	0.0369229	0.507	0.507
0	ENSMUSG00000020580	Rock2	-0.2521	1.23622e-06	0.0399114	0.452	0.473
0	ENSMUSG00000002058	Unc119	-0.264348	1.82934e-06	0.0590603	0.371	0.4
0	ENSMUSG00000032501	Trib1	-0.268059	2.06664e-06	0.0667216	0.643	0.631
0	ENSMUSG00000020644	Id2	-0.305727	2.07247e-06	0.0669096	0.67	0.688
0	ENSMUSG00000022565	Plec	-0.266938	2.25547e-06	0.0728178	0.502	0.51
0	ENSMUSG00000003206	Ebi3	-0.271998	2.27553e-06	0.0734656	0.173	0.226
0	ENSMUSG00000042594	Sh2b3	-0.26065	2.84341e-06	0.0917994	0.413	0.434
0	ENSMUSG00000058013	2023-09-11	-0.258544	3.06213e-06	0.0988607	0.335	0.376
0	ENSMUSG00000027660	Skil	-0.253495	3.89735e-06	0.125826	0.393	0.425
0	ENSMUSG00000028525	Pde4b	-0.318106	3.99428e-06	0.128955	0.483	0.491
0	ENSMUSG00000001473	Tubb6	-0.271488	4.85626e-06	0.156784	0.289	0.334
0	ENSMUSG00000024781	Lipa	-0.275012	5.24192e-06	0.169235	0.43	0.43
0	ENSMUSG00000029992	Gfpt1	-0.250916	5.89324e-06	0.190263	0.219	0.272
0	ENSMUSG00000022895	Ets2	-0.279838	5.95349e-06	0.192208	0.221	0.272
0	ENSMUSG00000032193	Ldlr	-0.318119	1.19046e-05	0.384342	0.475	0.485
0	ENSMUSG00000024235	Map3k8	-0.262527	1.83039e-05	0.590942	0.421	0.439
0	ENSMUSG00000050931	Sgms2	-0.279044	2.04583e-05	0.660496	0.301	0.331
0	ENSMUSG00000026014	Raph1	-0.253872	2.66856e-05	0.861545	0.257	0.292
0	ENSMUSG00000042745	Id1	-0.259616	2.93182e-05	0.946539	0.172	0.23
0	ENSMUSG00000000982	Ccl3	-0.306713	0.000567798	1	0.229	0.28
0	ENSMUSG00000038894	Irs2	-0.25668	4.30104e-05	1	0.231	0.27
0	ENSMUSG00000021895	Arhgef3	-0.256031	0.000330871	1	0.271	0.297
0	ENSMUSG00000025220	Oga	-0.255431	3.79753e-05	1	0.32	0.348
0	ENSMUSG00000066278	Vps37b	-0.254038	0.000183987	1	0.285	0.31
0	ENSMUSG00000032484	Ngp	0.307275	0.0944956	1	0.222	0.223
0	ENSMUSG00000056054	S100a8	0.509934	7.51445e-05	1	0.779	0.67

## Sheet:  DEGs_cluster 1
cluster	gene	symbol	avg_log2FC	p_val	p_val_adj	pct.1	pct.2
1	ENSMUSG00000029322	Plac8	0.855489	4.49058e-133	1.44978e-128	1	0.999
1	ENSMUSG00000031838	Ifi30	0.791806	2.11705e-88	6.83488e-84	0.986	0.911
1	ENSMUSG00000069792	Wfdc17	0.844495	1.40824e-86	4.5465e-82	0.991	0.91
1	ENSMUSG00000041736	Tspo	0.752961	1.50329e-85	4.85338e-81	0.985	0.863
1	ENSMUSG00000024679	Ms4a6d	1.00373	2.97373e-79	9.60068e-75	0.796	0.384
1	ENSMUSG00000031722	Hp	0.996337	7.42197e-73	2.39618e-68	0.897	0.626
1	ENSMUSG00000038235	F11r	0.703861	4.01368e-69	1.29582e-64	0.379	0.038
1	ENSMUSG00000052534	Pbx1	0.731459	1.56572e-60	5.05493e-56	0.434	0.087
1	ENSMUSG00000020857	Nme2	0.467789	5.60648e-57	1.81005e-52	0.998	0.982
1	ENSMUSG00000053819	Camk2d	0.706056	1.2592e-50	4.06533e-46	0.694	0.307
1	ENSMUSG00000023034	Nr4a1	-0.848804	2.70269e-50	8.72565e-46	0.761	0.86
1	ENSMUSG00000030560	Ctsc	0.601982	4.98455e-47	1.60926e-42	0.946	0.774
1	ENSMUSG00000010406	Mrpl52	0.530798	2.29849e-46	7.42069e-42	0.964	0.785
1	ENSMUSG00000021360	Gcnt2	0.566648	2.16581e-44	6.99233e-40	0.502	0.167
1	ENSMUSG00000060591	Ifitm2	0.476946	3.85687e-42	1.24519e-37	0.998	0.961
1	ENSMUSG00000057666	Gapdh	0.405003	7.27042e-39	2.34726e-34	0.995	0.95
1	ENSMUSG00000115338	Pnp	0.556507	1.46986e-37	4.74543e-33	0.839	0.562
1	ENSMUSG00000023913	Pla2g7	0.582613	2.04471e-37	6.60134e-33	0.74	0.432
1	ENSMUSG00000021614	Vcan	0.590259	1.87443e-36	6.05158e-32	0.349	0.098
1	ENSMUSG00000024677	Ms4a6b	0.46912	6.99368e-36	2.25791e-31	0.967	0.857
1	ENSMUSG00000038642	Ctss	0.285811	3.41441e-34	1.10234e-29	1	0.999
1	ENSMUSG00000027907	S100a11	0.519622	2.00098e-33	6.46015e-29	0.952	0.787
1	ENSMUSG00000038811	Gngt2	0.480387	9.4564e-33	3.053e-28	0.978	0.838
1	ENSMUSG00000015568	Lpl	-0.732138	1.06301e-32	3.43192e-28	0.054	0.251
1	ENSMUSG00000021948	Prkcd	-0.49236	6.23874e-32	2.01418e-27	0.848	0.9
1	ENSMUSG00000023046	Igfbp6	0.34119	6.82185e-32	2.20243e-27	0.156	0.005
1	ENSMUSG00000024675	Ms4a4c	0.483467	1.92093e-31	6.20171e-27	0.944	0.819
1	ENSMUSG00000098178	Gm42418	-0.29712	6.84519e-31	2.20997e-26	1	1
1	ENSMUSG00000057729	Prtn3	0.395445	9.19605e-31	2.96895e-26	0.226	0.039
1	ENSMUSG00000018927	Ccl6	-0.507662	1.00311e-30	3.23856e-26	0.943	0.963
1	ENSMUSG00000030220	Arhgdib	0.32631	8.17297e-30	2.63864e-25	0.997	0.984
1	ENSMUSG00000031444	F10	0.473602	1.72431e-29	5.56693e-25	0.433	0.169
1	ENSMUSG00000015947	Fcgr1	0.477627	3.59922e-29	1.16201e-24	0.536	0.24
1	ENSMUSG00000021127	Zfp36l1	0.324757	4.13763e-29	1.33583e-24	0.498	0.214
1	ENSMUSG00000052336	Cx3cr1	-0.508806	1.15156e-28	3.7178e-24	0.788	0.877
1	ENSMUSG00000069833	Ahnak	-0.501913	1.19244e-28	3.84978e-24	0.959	0.962
1	ENSMUSG00000069662	Marcks	-0.498977	1.44876e-28	4.67731e-24	0.924	0.936
1	ENSMUSG00000075705	Msrb1	0.340208	1.81628e-26	5.86386e-22	0.989	0.959
1	ENSMUSG00000039899	Fgl2	0.466433	3.40069e-26	1.09791e-21	0.497	0.237
1	ENSMUSG00000038156	Spon1	0.32327	8.81342e-26	2.84541e-21	0.139	0.01
1	ENSMUSG00000045658	Pid1	-0.487395	9.46252e-26	3.05498e-21	0.743	0.805
1	ENSMUSG00000060063	Alox5ap	0.290459	2.20208e-25	7.10941e-21	0.998	0.985
1	ENSMUSG00000017707	Serinc3	-0.472023	2.54753e-25	8.2247e-21	0.925	0.94
1	ENSMUSG00000060703	Cd302	0.453662	1.20198e-24	3.88059e-20	0.691	0.427
1	ENSMUSG00000028657	Ppt1	0.464204	1.56279e-24	5.04548e-20	0.721	0.452
1	ENSMUSG00000020272	Stk10	-0.519102	4.26234e-24	1.37609e-19	0.577	0.684
1	ENSMUSG00000063229	Ldha	0.437492	4.77839e-24	1.5427e-19	0.749	0.482
1	ENSMUSG00000049103	Ccr2	0.387576	7.54936e-24	2.43731e-19	0.981	0.936
1	ENSMUSG00000037266	Rsrp1	0.366329	8.33479e-24	2.69089e-19	0.969	0.863
1	ENSMUSG00000020275	Rel	-0.57132	8.41612e-24	2.71714e-19	0.681	0.762
1	ENSMUSG00000037095	Lrg1	0.380467	1.32855e-23	4.28923e-19	0.132	0.011
1	ENSMUSG00000022584	Ly6c2	0.34938	1.78557e-23	5.76471e-19	0.936	0.75
1	ENSMUSG00000047798	Cd300lf	0.270622	2.88387e-23	9.31057e-19	0.191	0.038
1	ENSMUSG00000031586	Rbpms	-0.498055	3.8497e-23	1.24288e-18	0.236	0.42
1	ENSMUSG00000005161	Prdx2	0.386887	5.87177e-23	1.8957e-18	0.88	0.693
1	ENSMUSG00000058818	Pirb	0.366943	7.76993e-23	2.50852e-18	0.943	0.802
1	ENSMUSG00000031613	Hpgd	-0.616365	2.72323e-22	8.79194e-18	0.418	0.611
1	ENSMUSG00000048534	Jaml	0.309415	4.36712e-22	1.40993e-17	0.242	0.07
1	ENSMUSG00000002603	Tgfb1	-0.381263	4.80317e-22	1.5507e-17	0.928	0.945
1	ENSMUSG00000024338	Psmb8	0.323995	4.99415e-21	1.61236e-16	0.973	0.893
1	ENSMUSG00000036138	Acaa1a	0.423492	5.93685e-21	1.91671e-16	0.661	0.401
1	ENSMUSG00000021025	Nfkbia	-0.645602	7.78968e-21	2.5149e-16	0.755	0.816
1	ENSMUSG00000043832	Clec4a3	0.316697	4.19567e-20	1.35457e-15	0.974	0.907
1	ENSMUSG00000015656	Hspa8	0.252726	4.49149e-20	1.45008e-15	1	0.999
1	ENSMUSG00000019528	Gyg	0.411685	5.21552e-20	1.68383e-15	0.599	0.349
1	ENSMUSG00000027398	Il1b	0.603612	5.64008e-20	1.8209e-15	0.616	0.391
1	ENSMUSG00000052681	Rap1b	-0.337591	7.42661e-20	2.39768e-15	0.985	0.976
1	ENSMUSG00000035493	Tgfbi	0.312479	7.83756e-20	2.53036e-15	0.989	0.946
1	ENSMUSG00000025314	Ptprj	-0.397846	1.11393e-19	3.59634e-15	0.516	0.617
1	ENSMUSG00000058624	Gda	0.440123	1.4681e-19	4.73976e-15	0.784	0.566
1	ENSMUSG00000019806	Aig1	0.254259	1.57025e-19	5.06954e-15	0.183	0.045
1	ENSMUSG00000003541	Ier3	0.417998	1.61214e-19	5.20481e-15	0.156	0.032
1	ENSMUSG00000031494	Cd209a	-0.623387	3.31591e-19	1.07054e-14	0.03	0.148
1	ENSMUSG00000024772	Ehd1	-0.414263	3.77928e-19	1.22014e-14	0.075	0.215
1	ENSMUSG00000023367	Tmem176a	0.476292	4.11804e-19	1.32951e-14	0.84	0.67
1	ENSMUSG00000031765	Mt1	0.412558	4.59519e-19	1.48356e-14	0.425	0.213
1	ENSMUSG00000113902	Ndufb1-ps	0.283929	4.99164e-19	1.61155e-14	0.988	0.938
1	ENSMUSG00000021361	Tmem14c	0.330457	7.54412e-19	2.43562e-14	0.877	0.688
1	ENSMUSG00000042406	Atf4	-0.397177	1.22091e-18	3.94171e-14	0.634	0.695
1	ENSMUSG00000090231	Cfb	0.330787	1.41328e-18	4.56277e-14	0.2	0.057
1	ENSMUSG00000027540	Ptpn1	0.343787	1.58553e-18	5.11888e-14	0.951	0.817
1	ENSMUSG00000002885	Adgre5	-0.33112	2.06747e-18	6.67482e-14	0.958	0.959
1	ENSMUSG00000053113	Socs3	0.309965	3.96067e-18	1.2787e-13	0.423	0.208
1	ENSMUSG00000044786	Zfp36	-0.347847	4.62834e-18	1.49426e-13	0.974	0.976
1	ENSMUSG00000030748	Il4ra	0.349522	8.09342e-18	2.61296e-13	0.398	0.193
1	ENSMUSG00000039208	Metrnl	-0.407526	1.03526e-17	3.34234e-13	0.818	0.837
1	ENSMUSG00000079419	Ms4a6c	0.261666	1.10208e-17	3.55806e-13	1	0.991
1	ENSMUSG00000048612	Myof	0.300396	1.71938e-17	5.55101e-13	0.438	0.223
1	ENSMUSG00000070394	Tmem256	0.353532	1.75101e-17	5.65315e-13	0.769	0.558
1	ENSMUSG00000089847	Timm10b	0.344039	2.08198e-17	6.72167e-13	0.906	0.736
1	ENSMUSG00000097296	Gm26532	-0.533085	2.1729e-17	7.0152e-13	0.493	0.591
1	ENSMUSG00000079547	H2-DMb1	0.368524	4.09834e-17	1.32315e-12	0.863	0.684
1	ENSMUSG00000056501	Cebpb	-0.352748	7.03025e-17	2.26971e-12	0.984	0.99
1	ENSMUSG00000051439	Cd14	0.42959	8.50313e-17	2.74524e-12	0.388	0.2
1	ENSMUSG00000059108	Ifitm6	-0.390399	1.09144e-16	3.52372e-12	0.883	0.906
1	ENSMUSG00000074677	Sirpb1c	0.345149	1.54604e-16	4.99138e-12	0.888	0.734
1	ENSMUSG00000020577	Tspan13	0.345738	1.87918e-16	6.06695e-12	0.794	0.572
1	ENSMUSG00000029401	Rilpl2	-0.493654	2.47742e-16	7.99837e-12	0.362	0.476
1	ENSMUSG00000090394	4930523C07Rik	-0.506375	3.69622e-16	1.19332e-11	0.431	0.527
1	ENSMUSG00000006360	Crip1	-0.363909	3.73636e-16	1.20629e-11	0.997	0.999
1	ENSMUSG00000029471	Camkk2	-0.420994	3.96284e-16	1.2794e-11	0.558	0.64
1	ENSMUSG00000059714	Flot1	0.288919	8.23541e-16	2.6588e-11	0.309	0.137
1	ENSMUSG00000027514	Zbp1	0.379811	8.24143e-16	2.66075e-11	0.6	0.363
1	ENSMUSG00000054676	1600014C10Rik	0.251703	9.93728e-16	3.20825e-11	0.268	0.107
1	ENSMUSG00000045664	Cdc42ep2	-0.419171	1.07796e-15	3.4802e-11	0.172	0.306
1	ENSMUSG00000037966	Ninj1	-0.446577	1.08912e-15	3.51623e-11	0.3	0.418
1	ENSMUSG00000045817	Zfp36l2	-0.359907	1.25455e-15	4.05031e-11	0.966	0.973
1	ENSMUSG00000078780	Gm5150	0.325474	1.52269e-15	4.91599e-11	0.544	0.314
1	ENSMUSG00000031231	Cox7b	0.297135	6.61008e-15	2.13406e-10	0.942	0.82
1	ENSMUSG00000041607	Mbp	-0.417968	6.7868e-15	2.19112e-10	0.547	0.622
1	ENSMUSG00000037685	Atp8a1	0.318988	7.59426e-15	2.45181e-10	0.416	0.223
1	ENSMUSG00000026365	Cfh	0.386705	9.68581e-15	3.12707e-10	0.379	0.202
1	ENSMUSG00000024349	Tmem173	0.306817	2.72315e-14	8.79168e-10	0.452	0.25
1	ENSMUSG00000037465	Klf10	-0.408133	3.45102e-14	1.11416e-09	0.384	0.497
1	ENSMUSG00000056737	Capg	-0.401729	4.8549e-14	1.5674e-09	0.623	0.685
1	ENSMUSG00000021457	Syk	-0.331411	4.95033e-14	1.59821e-09	0.797	0.844
1	ENSMUSG00000079017	Ifi27l2a	0.332566	4.9932e-14	1.61205e-09	0.927	0.873
1	ENSMUSG00000036751	Cox6b1	0.252378	5.65724e-14	1.82644e-09	0.982	0.924
1	ENSMUSG00000028465	Tln1	-0.288371	7.36288e-14	2.37711e-09	0.975	0.964
1	ENSMUSG00000015396	Cd83	-0.368222	1.18028e-13	3.81054e-09	0.098	0.213
1	ENSMUSG00000072620	Slfn2	0.253756	1.26929e-13	4.09789e-09	0.931	0.826
1	ENSMUSG00000002058	Unc119	-0.373435	1.33298e-13	4.30351e-09	0.208	0.33
1	ENSMUSG00000033066	Gas7	-0.407101	1.70245e-13	5.49635e-09	0.26	0.375
1	ENSMUSG00000008348	Ubc	-0.28939	2.09218e-13	6.75459e-09	0.971	0.951
1	ENSMUSG00000019132	BC005537	-0.307789	2.26306e-13	7.30629e-09	0.874	0.874
1	ENSMUSG00000055541	Lair1	0.265635	2.65733e-13	8.57919e-09	0.468	0.271
1	ENSMUSG00000096727	Psmb9	0.320978	2.69861e-13	8.71246e-09	0.729	0.524
1	ENSMUSG00000022452	Smdt1	0.273102	2.76906e-13	8.93992e-09	0.929	0.829
1	ENSMUSG00000013707	Tnfaip8l2	0.299454	2.97445e-13	9.60301e-09	0.726	0.518
1	ENSMUSG00000025491	Ifitm1	0.27073	3.96534e-13	1.28021e-08	0.101	0.02
1	ENSMUSG00000021182	Ccdc88c	-0.357439	5.76014e-13	1.85966e-08	0.451	0.535
1	ENSMUSG00000029632	Ndufa4	0.254339	5.89517e-13	1.90326e-08	0.933	0.817
1	ENSMUSG00000029810	Tmem176b	0.321815	7.54411e-13	2.43561e-08	0.919	0.838
1	ENSMUSG00000021486	Prelid1	0.305466	8.36054e-13	2.6992e-08	0.754	0.544
1	ENSMUSG00000038393	Txnip	-0.366875	8.87241e-13	2.86446e-08	0.598	0.666
1	ENSMUSG00000056708	Ier5	-0.339484	1.07095e-12	3.45756e-08	0.86	0.886
1	ENSMUSG00000039910	Cited2	0.319573	1.18824e-12	3.83623e-08	0.547	0.338
1	ENSMUSG00000027763	Mbnl1	-0.2791	1.26124e-12	4.07193e-08	0.956	0.964
1	ENSMUSG00000029705	Cux1	0.31084	1.31509e-12	4.24576e-08	0.515	0.31
1	ENSMUSG00000023992	Trem2	0.31704	1.50373e-12	4.8548e-08	0.424	0.245
1	ENSMUSG00000038127	Ccdc50	-0.374006	1.53851e-12	4.96708e-08	0.613	0.67
1	ENSMUSG00000022193	Psmb5	0.289326	1.70256e-12	5.4967e-08	0.734	0.539
1	ENSMUSG00000030536	Iqgap1	-0.288928	1.77676e-12	5.73628e-08	0.966	0.959
1	ENSMUSG00000026581	Sell	0.28212	3.93121e-12	1.26919e-07	0.377	0.209
1	ENSMUSG00000007850	Hnrnph1	-0.33032	3.99933e-12	1.29118e-07	0.475	0.557
1	ENSMUSG00000032740	Ccdc88a	-0.377545	4.56876e-12	1.47502e-07	0.578	0.616
1	ENSMUSG00000059326	Csf2ra	-0.278088	5.55794e-12	1.79438e-07	0.752	0.783
1	ENSMUSG00000028270	Gbp2	0.424301	6.82373e-12	2.20304e-07	0.287	0.147
1	ENSMUSG00000032382	Snx1	0.2692	6.85248e-12	2.21232e-07	0.5	0.292
1	ENSMUSG00000075010	AW112010	0.455142	7.93894e-12	2.56309e-07	0.456	0.294
1	ENSMUSG00000078783	Gm9733	0.341443	8.05869e-12	2.60175e-07	0.729	0.561
1	ENSMUSG00000038633	Degs1	-0.273653	9.17353e-12	2.96167e-07	0.652	0.703
1	ENSMUSG00000037152	Ndufc1	0.281812	1.84601e-11	5.95984e-07	0.704	0.505
1	ENSMUSG00000002416	Ndufb2	0.279971	1.85787e-11	5.99812e-07	0.616	0.406
1	ENSMUSG00000024014	Pim1	-0.317426	1.90997e-11	6.16634e-07	0.945	0.935
1	ENSMUSG00000028367	Txn1	0.251264	2.12761e-11	6.86899e-07	0.888	0.751
1	ENSMUSG00000017677	Wsb1	-0.319361	2.51034e-11	8.10464e-07	0.478	0.541
1	ENSMUSG00000018381	Abi3	0.286375	3.16888e-11	1.02307e-06	0.634	0.427
1	ENSMUSG00000038147	Cd84	-0.349718	3.25782e-11	1.05179e-06	0.365	0.448
1	ENSMUSG00000030793	Pycard	0.271678	3.70945e-11	1.1976e-06	0.846	0.698
1	ENSMUSG00000041926	Rnpep	0.282714	4.76238e-11	1.53753e-06	0.626	0.431
1	ENSMUSG00000009418	Nav1	-0.356939	4.7809e-11	1.54351e-06	0.47	0.543
1	ENSMUSG00000038807	Rap1gap2	-0.312052	6.07392e-11	1.96096e-06	0.159	0.259
1	ENSMUSG00000028648	Ndufs5	0.271983	7.41154e-11	2.39281e-06	0.656	0.439
1	ENSMUSG00000071637	Cebpd	0.287398	7.97763e-11	2.57558e-06	0.522	0.337
1	ENSMUSG00000037601	Nme1	0.281711	1.53215e-10	4.94654e-06	0.758	0.565
1	ENSMUSG00000036452	Arhgap26	0.251251	1.70458e-10	5.50324e-06	0.557	0.355
1	ENSMUSG00000038352	Arl5c	-0.333356	1.91617e-10	6.18636e-06	0.57	0.61
1	ENSMUSG00000030795	Fus	-0.267491	1.93839e-10	6.25808e-06	0.723	0.731
1	ENSMUSG00000021996	Esd	0.262223	2.04485e-10	6.60179e-06	0.832	0.659
1	ENSMUSG00000042747	Krtcap2	0.281784	2.07523e-10	6.6999e-06	0.78	0.594
1	ENSMUSG00000098188	Sowahc	-0.36612	2.20362e-10	7.11439e-06	0.453	0.518
1	ENSMUSG00000026032	Ndufb3	0.273841	2.82761e-10	9.12892e-06	0.802	0.638
1	ENSMUSG00000006057	Atp5g1	0.264323	2.84207e-10	9.17562e-06	0.838	0.674
1	ENSMUSG00000054717	Hmgb2	0.259235	3.00465e-10	9.70053e-06	0.908	0.791
1	ENSMUSG00000014846	Tppp3	0.317323	3.13038e-10	1.01064e-05	0.579	0.408
1	ENSMUSG00000022586	Ly6i	0.33947	3.13883e-10	1.01337e-05	0.248	0.125
1	ENSMUSG00000070858	Gm1673	-0.390046	3.63325e-10	1.173e-05	0.219	0.316
1	ENSMUSG00000005583	Mef2c	-0.373901	5.39693e-10	1.7424e-05	0.607	0.643
1	ENSMUSG00000055435	Maf	-0.368334	6.45811e-10	2.085e-05	0.167	0.272
1	ENSMUSG00000039361	Picalm	0.255019	9.72145e-10	3.13857e-05	0.863	0.704
1	ENSMUSG00000011884	Gltp	-0.277943	9.83689e-10	3.17584e-05	0.603	0.632
1	ENSMUSG00000029823	Luc7l2	-0.269692	1.0648e-09	3.4377e-05	0.803	0.81
1	ENSMUSG00000019873	Reep3	-0.332137	1.10989e-09	3.58327e-05	0.527	0.577
1	ENSMUSG00000052397	Ezr	-0.366829	1.1966e-09	3.86322e-05	0.425	0.49
1	ENSMUSG00000018654	Ikzf1	-0.316936	1.22031e-09	3.93978e-05	0.639	0.662
1	ENSMUSG00000032381	Ciao2a	0.257145	1.31212e-09	4.23618e-05	0.821	0.672
1	ENSMUSG00000023861	Mpc1	0.259906	1.64839e-09	5.32184e-05	0.73	0.55
1	ENSMUSG00000008496	Pou2f2	-0.335139	1.74191e-09	5.62377e-05	0.839	0.848
1	ENSMUSG00000019122	Ccl9	-0.259082	2.46412e-09	7.95541e-05	0.887	0.893
1	ENSMUSG00000026317	Cln8	-0.280858	2.63112e-09	8.49456e-05	0.448	0.51
1	ENSMUSG00000047180	Neurl3	-0.282102	3.16388e-09	0.000102146	0.598	0.628
1	ENSMUSG00000003134	Tbc1d8	-0.383962	4.05645e-09	0.000130962	0.234	0.321
1	ENSMUSG00000029771	Irf5	-0.266137	4.21022e-09	0.000135927	0.78	0.763
1	ENSMUSG00000021282	Eif5	-0.25089	4.2219e-09	0.000136304	0.784	0.784
1	ENSMUSG00000042249	Grk3	-0.329937	4.87198e-09	0.000157292	0.634	0.672
1	ENSMUSG00000019943	Atp2b1	-0.285753	5.15978e-09	0.000166583	0.938	0.923
1	ENSMUSG00000033319	Fem1c	-0.319285	9.40196e-09	0.000303542	0.433	0.484
1	ENSMUSG00000026104	Stat1	0.250296	9.82746e-09	0.00031728	0.652	0.48
1	ENSMUSG00000039959	Hip1	-0.293972	1.16264e-08	0.00037536	0.248	0.334
1	ENSMUSG00000040128	Pnrc1	-0.2631	1.82989e-08	0.000590781	0.786	0.782
1	ENSMUSG00000032193	Ldlr	-0.385218	2.83845e-08	0.000916393	0.566	0.6
1	ENSMUSG00000098557	Kctd12	-0.255891	3.11864e-08	0.00100685	0.7	0.707
1	ENSMUSG00000044162	Tnip3	-0.261685	3.31613e-08	0.00107061	0.05	0.12
1	ENSMUSG00000075706	Gpx4	-0.253868	3.58756e-08	0.00115824	0.864	0.853
1	ENSMUSG00000000787	Ddx3x	-0.252426	4.12197e-08	0.00133078	0.784	0.794
1	ENSMUSG00000032554	Trf	-0.322087	5.03328e-08	0.001625	0.521	0.576
1	ENSMUSG00000001627	Ifrd1	-0.325724	7.42514e-08	0.00239721	0.497	0.543
1	ENSMUSG00000068566	Myadm	-0.285668	8.8329e-08	0.0028517	0.564	0.579
1	ENSMUSG00000041515	Irf8	-0.258667	9.66969e-08	0.00312186	0.763	0.777
1	ENSMUSG00000032501	Trib1	-0.303585	1.11898e-07	0.00361261	0.546	0.583
1	ENSMUSG00000040212	Emp3	-0.250515	1.20735e-07	0.00389792	0.973	0.95
1	ENSMUSG00000036438	Calm2	-0.253923	1.31184e-07	0.00423527	0.775	0.745
1	ENSMUSG00000040809	Chil3	0.336669	1.49942e-07	0.00484088	0.611	0.462
1	ENSMUSG00000022876	Samsn1	-0.285628	1.54271e-07	0.00498063	0.596	0.627
1	ENSMUSG00000022255	Mtdh	-0.257909	1.886e-07	0.00608894	0.712	0.734
1	ENSMUSG00000015837	Sqstm1	-0.314529	2.05593e-07	0.00663756	0.459	0.484
1	ENSMUSG00000027368	Dusp2	-0.374613	2.17796e-07	0.00703155	0.389	0.454
1	ENSMUSG00000006800	Sulf2	-0.284873	2.41605e-07	0.00780022	0.456	0.497
1	ENSMUSG00000026193	Fn1	-0.449188	2.53617e-07	0.00818803	0.802	0.807
1	ENSMUSG00000062345	Serpinb2	-0.279058	2.7862e-07	0.00899525	0.257	0.338
1	ENSMUSG00000021298	Gpr132	-0.276784	3.06271e-07	0.00988795	0.389	0.452
1	ENSMUSG00000053063	Clec12a	-0.254311	3.51165e-07	0.0113374	0.772	0.75
1	ENSMUSG00000021451	Sema4d	-0.251642	3.73366e-07	0.0120541	0.567	0.588
1	ENSMUSG00000035356	Nfkbiz	-0.387625	5.48429e-07	0.017706	0.505	0.519
1	ENSMUSG00000092274	Neat1	-0.317823	6.91745e-07	0.022333	0.806	0.8
1	ENSMUSG00000085148	Mir22hg	-0.288469	9.48467e-07	0.0306213	0.311	0.361
1	ENSMUSG00000062248	Cks2	-0.267859	1.25744e-06	0.0405966	0.249	0.327
1	ENSMUSG00000027533	Fabp5	0.340763	1.41886e-06	0.045808	0.386	0.269
1	ENSMUSG00000052298	Cdc42se2	-0.25306	1.53818e-06	0.0496603	0.507	0.536
1	ENSMUSG00000028793	Rnf19b	-0.29277	5.45651e-06	0.176163	0.527	0.539
1	ENSMUSG00000031770	Herpud1	-0.252745	5.67927e-06	0.183355	0.486	0.508
1	ENSMUSG00000019726	Lyst	-0.259099	6.94812e-06	0.22432	0.277	0.337
1	ENSMUSG00000046314	Stxbp6	-0.292911	8.09751e-06	0.261428	0.305	0.35
1	ENSMUSG00000052212	Cd177	-0.297609	8.52206e-06	0.275135	0.286	0.351
1	ENSMUSG00000071076	Jund	-0.264891	1.32022e-05	0.426233	0.922	0.899
1	ENSMUSG00000027660	Skil	-0.257317	1.47199e-05	0.475232	0.42	0.444
1	ENSMUSG00000038872	Zfhx3	-0.2502	1.77407e-05	0.572758	0.225	0.289
1	ENSMUSG00000045294	Insig1	-0.255931	2.51562e-05	0.812167	0.287	0.333
1	ENSMUSG00000069515	Lyz1	-0.483505	0.00161817	1	0.078	0.117
1	ENSMUSG00000000982	Ccl3	-0.473245	4.30842e-05	1	0.2	0.263
1	ENSMUSG00000003545	Fosb	-0.354531	0.00213726	1	0.718	0.677
1	ENSMUSG00000026358	Rgs1	-0.331334	0.00543959	1	0.305	0.342
1	ENSMUSG00000003382	Etv3	-0.292744	0.00411915	1	0.307	0.326
1	ENSMUSG00000020681	Ace	-0.292187	0.0234423	1	0.427	0.431
1	ENSMUSG00000051457	Spn	-0.283977	8.34059e-05	1	0.329	0.366
1	ENSMUSG00000030103	Bhlhe40	-0.280571	0.00750361	1	0.207	0.236
1	ENSMUSG00000035385	Ccl2	-0.271599	0.2279	1	0.215	0.223
1	ENSMUSG00000039109	F13a1	-0.27072	0.00015716	1	0.776	0.783
1	ENSMUSG00000019850	Tnfaip3	-0.268219	0.000244599	1	0.436	0.465
1	ENSMUSG00000066278	Vps37b	-0.267373	7.25966e-05	1	0.293	0.336
1	ENSMUSG00000089929	Bcl2a1b	-0.263053	0.00695789	1	0.1	0.136
1	ENSMUSG00000002083	Bbc3	-0.261528	0.000123596	1	0.274	0.312
1	ENSMUSG00000032688	Malt1	-0.257185	0.000537756	1	0.544	0.55
1	ENSMUSG00000022636	Alcam	-0.256564	3.52122e-05	1	0.343	0.387
1	ENSMUSG00000020644	Id2	-0.25318	0.000490998	1	0.648	0.644
1	ENSMUSG00000091971	Hspa1a	-0.25125	0.236247	1	0.321	0.314
1	ENSMUSG00000058427	Cxcl2	0.265033	3.44187e-05	1	0.205	0.129

## Sheet: DEGs_cluster 2
cluster	gene	symbol	avg_log2FC	p_val	p_val_adj	pct.1	pct.2
2	ENSMUSG00000041736	Tspo	0.863402	2.29413e-116	7.40661e-112	0.999	0.955
2	ENSMUSG00000021614	Vcan	1.32964	2.60653e-89	8.41519e-85	0.836	0.345
2	ENSMUSG00000030560	Ctsc	0.806086	4.87972e-85	1.57542e-80	0.99	0.866
2	ENSMUSG00000029322	Plac8	0.775364	1.44632e-80	4.66944e-76	1	1
2	ENSMUSG00000031722	Hp	0.679205	5.08608e-72	1.64204e-67	1	0.965
2	ENSMUSG00000053819	Camk2d	0.899886	6.32662e-71	2.04255e-66	0.748	0.273
2	ENSMUSG00000057666	Gapdh	0.554504	1.5753e-69	5.08584e-65	1	0.989
2	ENSMUSG00000024679	Ms4a6d	0.93962	4.73943e-69	1.53012e-64	0.758	0.295
2	ENSMUSG00000031838	Ifi30	0.694914	4.73015e-67	1.52713e-62	0.999	0.96
2	ENSMUSG00000068220	Lgals1	0.75658	3.24668e-64	1.04819e-59	0.986	0.92
2	ENSMUSG00000027907	S100a11	0.648292	8.53354e-63	2.75505e-58	1	0.977
2	ENSMUSG00000069833	Ahnak	-0.551019	1.03217e-62	3.33236e-58	1	1
2	ENSMUSG00000052336	Cx3cr1	-0.904773	1.54484e-59	4.98752e-55	0.508	0.791
2	ENSMUSG00000052534	Pbx1	0.700694	4.74531e-58	1.53202e-53	0.492	0.094
2	ENSMUSG00000057729	Prtn3	0.770471	3.29687e-57	1.0644e-52	0.521	0.123
2	ENSMUSG00000020857	Nme2	0.434291	1.64558e-53	5.31277e-49	1	0.995
2	ENSMUSG00000023034	Nr4a1	-0.994795	2.73804e-53	8.83977e-49	0.674	0.839
2	ENSMUSG00000022584	Ly6c2	0.535026	1.59877e-46	5.16162e-42	1	0.988
2	ENSMUSG00000015947	Fcgr1	0.616965	1.66366e-44	5.37113e-40	0.511	0.147
2	ENSMUSG00000021360	Gcnt2	0.623765	2.44421e-44	7.89113e-40	0.488	0.134
2	ENSMUSG00000018927	Ccl6	-0.554222	1.62042e-43	5.23154e-39	0.974	0.99
2	ENSMUSG00000030220	Arhgdib	0.346462	7.72624e-43	2.49442e-38	1	0.999
2	ENSMUSG00000058624	Gda	0.576435	1.415e-42	4.56833e-38	0.982	0.835
2	ENSMUSG00000031613	Hpgd	-1.11951	2.41828e-42	7.80742e-38	0.19	0.498
2	ENSMUSG00000003814	Calr	0.74063	1.0118e-41	3.26659e-37	0.904	0.667
2	ENSMUSG00000098178	Gm42418	-0.33107	1.40667e-40	4.54144e-36	1	1
2	ENSMUSG00000024677	Ms4a6b	0.588926	2.50015e-40	8.07174e-36	0.964	0.819
2	ENSMUSG00000044533	Rps2	0.342353	2.81153e-40	9.07702e-36	1	1
2	ENSMUSG00000060591	Ifitm2	0.425588	3.55507e-40	1.14775e-35	1	0.997
2	ENSMUSG00000041607	Mbp	-0.678256	1.66535e-39	5.37659e-35	0.626	0.772
2	ENSMUSG00000015568	Lpl	-1.05593	1.91408e-38	6.17962e-34	0.107	0.378
2	ENSMUSG00000115338	Pnp	0.584487	1.62221e-37	5.23731e-33	0.944	0.715
2	ENSMUSG00000071866	Ppia	0.384385	2.20363e-37	7.11442e-33	0.999	1
2	ENSMUSG00000038811	Gngt2	0.654375	2.04451e-36	6.60069e-32	0.859	0.581
2	ENSMUSG00000010406	Mrpl52	0.502967	7.40604e-36	2.39104e-31	0.945	0.741
2	ENSMUSG00000026193	Fn1	-0.470368	9.15716e-36	2.95639e-31	0.996	0.999
2	ENSMUSG00000024675	Ms4a4c	0.539024	3.13137e-35	1.01096e-30	0.989	0.894
2	ENSMUSG00000069792	Wfdc17	0.509578	3.81781e-35	1.23258e-30	1	0.974
2	ENSMUSG00000045658	Pid1	-0.58236	1.92682e-32	6.22073e-28	0.682	0.808
2	ENSMUSG00000026385	Dbi	0.405274	2.97434e-32	9.60265e-28	0.989	0.954
2	ENSMUSG00000031444	F10	0.55877	4.83269e-31	1.56023e-26	0.749	0.423
2	ENSMUSG00000017707	Serinc3	-0.541374	1.36373e-30	4.4028e-26	0.919	0.947
2	ENSMUSG00000037601	Nme1	0.515296	1.36754e-30	4.41509e-26	0.897	0.641
2	ENSMUSG00000021948	Prkcd	-0.52488	1.94442e-30	6.27755e-26	0.789	0.873
2	ENSMUSG00000021998	Lcp1	0.417242	2.2764e-30	7.34936e-26	0.979	0.933
2	ENSMUSG00000079523	Tmsb10	0.299373	1.32185e-29	4.26759e-25	1	1
2	ENSMUSG00000028367	Txn1	0.442333	1.75359e-29	5.66146e-25	0.984	0.906
2	ENSMUSG00000079419	Ms4a6c	0.33442	1.82203e-29	5.88242e-25	1	0.999
2	ENSMUSG00000021127	Zfp36l1	0.510784	3.7063e-29	1.19658e-24	0.293	0.064
2	ENSMUSG00000031441	Atp11a	0.395658	5.42609e-29	1.75181e-24	0.337	0.086
2	ENSMUSG00000027540	Ptpn1	0.440702	6.23047e-29	2.01151e-24	0.968	0.838
2	ENSMUSG00000038235	F11r	0.380317	8.66281e-29	2.79679e-24	0.215	0.025
2	ENSMUSG00000024661	Fth1	0.289609	9.25651e-29	2.98847e-24	1	1
2	ENSMUSG00000031765	Mt1	0.55127	2.99231e-28	9.66068e-24	0.544	0.237
2	ENSMUSG00000002885	Adgre5	-0.47593	3.82603e-28	1.23523e-23	0.925	0.96
2	ENSMUSG00000037095	Lrg1	0.492016	6.47304e-28	2.08982e-23	0.182	0.012
2	ENSMUSG00000020571	Pdia6	0.562221	1.71316e-26	5.53093e-22	0.778	0.464
2	ENSMUSG00000053317	Sec61b	0.310811	1.82529e-26	5.89293e-22	0.999	0.992
2	ENSMUSG00000004709	Cd244a	0.43606	3.00521e-26	9.70232e-22	0.501	0.203
2	ENSMUSG00000056201	Cfl1	0.310519	5.42513e-26	1.7515e-21	0.999	0.995
2	ENSMUSG00000025026	Add3	-0.512578	9.86725e-26	3.18564e-21	0.845	0.876
2	ENSMUSG00000030748	Il4ra	0.391616	9.97681e-26	3.22101e-21	0.44	0.158
2	ENSMUSG00000052212	Cd177	-0.669651	2.00157e-25	6.46207e-21	0.485	0.652
2	ENSMUSG00000061981	Flot2	0.446053	5.00283e-25	1.61516e-20	0.555	0.251
2	ENSMUSG00000022890	Atp5j	0.403731	5.95247e-25	1.92175e-20	0.947	0.84
2	ENSMUSG00000018381	Abi3	0.417749	8.41847e-25	2.7179e-20	0.44	0.164
2	ENSMUSG00000049103	Ccr2	0.315981	1.80785e-24	5.83663e-20	0.999	0.992
2	ENSMUSG00000031231	Cox7b	0.376856	3.25804e-24	1.05186e-19	0.971	0.879
2	ENSMUSG00000036751	Cox6b1	0.303382	1.02523e-23	3.30996e-19	0.999	0.967
2	ENSMUSG00000003541	Ier3	0.632981	1.59901e-23	5.1624e-19	0.284	0.08
2	ENSMUSG00000059714	Flot1	0.451858	1.77489e-23	5.73024e-19	0.519	0.236
2	ENSMUSG00000022587	Ly6e	0.303558	2.15892e-23	6.97006e-19	0.999	0.996
2	ENSMUSG00000063229	Ldha	0.45721	2.27185e-23	7.33465e-19	0.815	0.542
2	ENSMUSG00000015340	Cybb	-0.267072	8.52374e-23	2.75189e-18	1	1
2	ENSMUSG00000046314	Stxbp6	-0.47998	9.27636e-23	2.99487e-18	0.508	0.648
2	ENSMUSG00000029471	Camkk2	-0.485065	1.79087e-22	5.78181e-18	0.667	0.753
2	ENSMUSG00000047798	Cd300lf	0.307073	2.46746e-22	7.9662e-18	0.259	0.064
2	ENSMUSG00000038393	Txnip	-0.558808	2.51004e-22	8.10368e-18	0.538	0.668
2	ENSMUSG00000059108	Ifitm6	-0.367806	3.1292e-22	1.01026e-17	0.982	0.992
2	ENSMUSG00000027248	Pdia3	0.449062	3.19542e-22	1.03164e-17	0.91	0.75
2	ENSMUSG00000053113	Socs3	0.357535	9.25963e-22	2.98947e-17	0.349	0.12
2	ENSMUSG00000027763	Mbnl1	-0.349885	1.23422e-21	3.98469e-17	0.971	0.974
2	ENSMUSG00000029810	Tmem176b	0.691647	1.87675e-21	6.05909e-17	0.582	0.345
2	ENSMUSG00000031584	Gsr	0.352423	5.88874e-21	1.90118e-16	0.978	0.903
2	ENSMUSG00000025804	Ccr1	0.367515	7.34874e-21	2.37254e-16	0.392	0.154
2	ENSMUSG00000022452	Smdt1	0.345345	7.80079e-21	2.51848e-16	0.978	0.888
2	ENSMUSG00000056124	B4galt6	0.277821	7.91386e-21	2.55499e-16	0.247	0.061
2	ENSMUSG00000105987	AI506816	0.270395	8.42415e-21	2.71974e-16	0.225	0.05
2	ENSMUSG00000023367	Tmem176a	0.570151	9.99656e-21	3.22739e-16	0.458	0.214
2	ENSMUSG00000019806	Aig1	0.256126	2.18629e-20	7.05844e-16	0.19	0.034
2	ENSMUSG00000033066	Gas7	-0.483613	2.23968e-20	7.23081e-16	0.463	0.602
2	ENSMUSG00000052681	Rap1b	-0.335903	3.15081e-20	1.01724e-15	0.989	0.985
2	ENSMUSG00000061518	Cox5b	0.301392	3.54503e-20	1.14451e-15	0.99	0.944
2	ENSMUSG00000032661	Oas3	0.347012	4.07152e-20	1.31449e-15	0.355	0.13
2	ENSMUSG00000056501	Cebpb	-0.368913	5.39745e-20	1.74257e-15	0.997	0.996
2	ENSMUSG00000046805	Mpeg1	-0.301307	5.59266e-20	1.80559e-15	0.997	0.995
2	ENSMUSG00000032381	Ciao2a	0.343512	7.95234e-20	2.56741e-15	0.952	0.843
2	ENSMUSG00000019943	Atp2b1	-0.394836	1.19956e-19	3.87278e-15	0.967	0.97
2	ENSMUSG00000038147	Cd84	-0.486135	1.32319e-19	4.27192e-15	0.636	0.703
2	ENSMUSG00000035673	Sbno2	0.382783	1.71946e-19	5.55128e-15	0.578	0.297
2	ENSMUSG00000047843	Bri3	-0.347383	3.86906e-19	1.24913e-14	0.936	0.941
2	ENSMUSG00000036199	Ndufa13	0.314066	4.35546e-19	1.40616e-14	0.973	0.881
2	ENSMUSG00000089847	Timm10b	0.351498	4.78545e-19	1.54498e-14	0.94	0.812
2	ENSMUSG00000042747	Krtcap2	0.408146	5.00235e-19	1.61501e-14	0.877	0.69
2	ENSMUSG00000084786	Ubl5	0.307755	6.14467e-19	1.98381e-14	0.981	0.925
2	ENSMUSG00000023913	Pla2g7	0.476894	6.4576e-19	2.08484e-14	0.474	0.236
2	ENSMUSG00000025130	P4hb	0.395363	7.67955e-19	2.47934e-14	0.873	0.651
2	ENSMUSG00000044197	Gpr146	0.294834	8.17919e-19	2.64065e-14	0.275	0.086
2	ENSMUSG00000048534	Jaml	0.351997	9.85649e-19	3.18217e-14	0.278	0.091
2	ENSMUSG00000038690	Atp5j2	0.284137	1.0467e-18	3.37927e-14	0.99	0.922
2	ENSMUSG00000078974	Sec61g	0.291095	1.23945e-18	4.00156e-14	0.999	0.975
2	ENSMUSG00000023992	Trem2	0.422932	1.3643e-18	4.40465e-14	0.526	0.278
2	ENSMUSG00000026872	Zeb2	-0.336967	1.48672e-18	4.79987e-14	0.982	0.985
2	ENSMUSG00000055839	Elob	0.30555	6.7673e-18	2.18482e-13	0.985	0.915
2	ENSMUSG00000029632	Ndufa4	0.283579	8.91922e-18	2.87957e-13	0.995	0.937
2	ENSMUSG00000070394	Tmem256	0.364032	1.02615e-17	3.31291e-13	0.9	0.738
2	ENSMUSG00000027009	Itga4	-0.383714	1.27422e-17	4.11381e-13	0.947	0.943
2	ENSMUSG00000016534	Lamp2	0.328825	1.29153e-17	4.1697e-13	0.963	0.88
2	ENSMUSG00000037266	Rsrp1	0.287432	1.33035e-17	4.29503e-13	0.981	0.935
2	ENSMUSG00000037966	Ninj1	-0.413129	2.39293e-17	7.72559e-13	0.434	0.554
2	ENSMUSG00000044786	Zfp36	-0.341935	4.7169e-17	1.52285e-12	0.986	0.992
2	ENSMUSG00000015396	Cd83	-0.25248	6.39448e-17	2.06446e-12	0.021	0.136
2	ENSMUSG00000054676	1600014C10Rik	0.310995	6.74212e-17	2.17669e-12	0.378	0.161
2	ENSMUSG00000022769	Sdf2l1	0.352178	1.36099e-16	4.39396e-12	0.532	0.278
2	ENSMUSG00000060703	Cd302	0.386348	1.40399e-16	4.5328e-12	0.84	0.607
2	ENSMUSG00000070858	Gm1673	-0.410448	1.72251e-16	5.56112e-12	0.186	0.352
2	ENSMUSG00000090394	4930523C07Rik	-0.458918	1.79236e-16	5.78664e-12	0.436	0.565
2	ENSMUSG00000031586	Rbpms	-0.429071	1.84688e-16	5.96264e-12	0.203	0.36
2	ENSMUSG00000038650	Rnh1	0.36019	2.37152e-16	7.65646e-12	0.849	0.636
2	ENSMUSG00000027506	Tpd52	0.278779	2.6994e-16	8.71501e-12	0.992	0.958
2	ENSMUSG00000071713	Csf2rb	0.396039	3.69152e-16	1.19181e-11	0.784	0.546
2	ENSMUSG00000037465	Klf10	-0.446699	5.967e-16	1.92645e-11	0.46	0.565
2	ENSMUSG00000021025	Nfkbia	-0.667888	5.99121e-16	1.93426e-11	0.689	0.731
2	ENSMUSG00000028691	Prdx1	0.284236	6.7178e-16	2.16884e-11	0.995	0.971
2	ENSMUSG00000044734	Serpinb1a	0.33591	7.33871e-16	2.3693e-11	0.382	0.177
2	ENSMUSG00000037685	Atp8a1	0.337109	8.13294e-16	2.62572e-11	0.497	0.255
2	ENSMUSG00000032294	Pkm	0.268893	1.50892e-15	4.87155e-11	0.986	0.94
2	ENSMUSG00000041515	Irf8	-0.428588	1.55301e-15	5.0139e-11	0.736	0.768
2	ENSMUSG00000024772	Ehd1	-0.365707	1.61584e-15	5.21674e-11	0.084	0.22
2	ENSMUSG00000006057	Atp5g1	0.342694	1.66957e-15	5.3902e-11	0.908	0.742
2	ENSMUSG00000062070	Pgk1	0.380691	1.8141e-15	5.85683e-11	0.819	0.634
2	ENSMUSG00000045817	Zfp36l2	-0.345657	2.03429e-15	6.56772e-11	0.975	0.98
2	ENSMUSG00000020272	Stk10	-0.447109	2.06229e-15	6.65811e-11	0.534	0.6
2	ENSMUSG00000027514	Zbp1	0.365234	2.4569e-15	7.93209e-11	0.644	0.394
2	ENSMUSG00000006800	Sulf2	-0.388342	3.20353e-15	1.03426e-10	0.353	0.492
2	ENSMUSG00000024338	Psmb8	0.312056	3.2412e-15	1.04642e-10	0.96	0.869
2	ENSMUSG00000030062	Rpn1	0.388579	3.24457e-15	1.04751e-10	0.633	0.386
2	ENSMUSG00000039899	Fgl2	0.370732	3.77757e-15	1.21959e-10	0.604	0.357
2	ENSMUSG00000002603	Tgfb1	-0.36059	5.30517e-15	1.71278e-10	0.889	0.872
2	ENSMUSG00000032508	Myd88	0.333382	5.58123e-15	1.8019e-10	0.601	0.336
2	ENSMUSG00000041754	Trem3	0.270967	5.73503e-15	1.85155e-10	0.251	0.089
2	ENSMUSG00000019579	Mydgf	0.327901	1.00939e-14	3.25882e-10	0.57	0.317
2	ENSMUSG00000022353	Mtss1	-0.310459	1.176e-14	3.79671e-10	0.073	0.203
2	ENSMUSG00000011884	Gltp	-0.336497	1.20083e-14	3.87689e-10	0.662	0.712
2	ENSMUSG00000022255	Mtdh	-0.394852	1.37033e-14	4.42411e-10	0.718	0.764
2	ENSMUSG00000029401	Rilpl2	-0.455391	1.37292e-14	4.43246e-10	0.463	0.581
2	ENSMUSG00000034652	Cd300a	-0.355496	1.97027e-14	6.361e-10	0.833	0.858
2	ENSMUSG00000005583	Mef2c	-0.441086	2.10559e-14	6.7979e-10	0.477	0.587
2	ENSMUSG00000035493	Tgfbi	0.275726	2.98665e-14	9.6424e-10	0.986	0.962
2	ENSMUSG00000032383	Ppib	0.260963	3.42131e-14	1.10457e-09	0.975	0.921
2	ENSMUSG00000058818	Pirb	0.29739	4.00842e-14	1.29412e-09	0.956	0.857
2	ENSMUSG00000030793	Pycard	0.32554	4.03122e-14	1.30148e-09	0.958	0.84
2	ENSMUSG00000021477	Ctsl	0.320561	5.69324e-14	1.83806e-09	0.54	0.3
2	ENSMUSG00000003032	Klf4	-0.44902	6.68172e-14	2.15719e-09	0.903	0.911
2	ENSMUSG00000053063	Clec12a	-0.349895	1.07408e-13	3.46766e-09	0.723	0.779
2	ENSMUSG00000010376	Nedd8	0.279671	1.31445e-13	4.2437e-09	0.966	0.858
2	ENSMUSG00000040253	Gbp7	0.28222	1.35952e-13	4.3892e-09	0.315	0.139
2	ENSMUSG00000063524	Eno1	0.293521	1.65702e-13	5.34968e-09	0.934	0.823
2	ENSMUSG00000041355	Ssr2	0.333993	1.87009e-13	6.03757e-09	0.619	0.375
2	ENSMUSG00000019528	Gyg	0.360757	1.9581e-13	6.32172e-09	0.763	0.543
2	ENSMUSG00000020163	Uqcr11	0.281476	2.25109e-13	7.26764e-09	0.927	0.82
2	ENSMUSG00000029771	Irf5	-0.322152	2.5123e-13	8.11095e-09	0.785	0.798
2	ENSMUSG00000021134	Srsf5	-0.279457	2.5366e-13	8.18941e-09	0.968	0.966
2	ENSMUSG00000005161	Prdx2	0.295257	2.83263e-13	9.14516e-09	0.93	0.776
2	ENSMUSG00000097296	Gm26532	-0.465355	3.39973e-13	1.0976e-08	0.633	0.678
2	ENSMUSG00000038633	Degs1	-0.340253	3.89493e-13	1.25748e-08	0.789	0.797
2	ENSMUSG00000071715	Ncf4	0.324108	5.72008e-13	1.84673e-08	0.851	0.673
2	ENSMUSG00000052397	Ezr	-0.392773	5.79785e-13	1.87184e-08	0.526	0.617
2	ENSMUSG00000026626	Ppp2r5a	-0.30585	5.8471e-13	1.88774e-08	0.851	0.864
2	ENSMUSG00000030123	Plxnd1	-0.351337	6.31245e-13	2.03797e-08	0.337	0.454
2	ENSMUSG00000009418	Nav1	-0.387983	8.51405e-13	2.74876e-08	0.432	0.527
2	ENSMUSG00000051439	Cd14	0.350467	9.59666e-13	3.09828e-08	0.664	0.412
2	ENSMUSG00000032554	Trf	-0.484938	1.12181e-12	3.62176e-08	0.411	0.52
2	ENSMUSG00000020577	Tspan13	0.288445	1.30073e-12	4.19941e-08	0.448	0.237
2	ENSMUSG00000035227	Spcs2	0.332246	1.4208e-12	4.58704e-08	0.819	0.626
2	ENSMUSG00000030223	Ptpro	-0.365078	1.51241e-12	4.88281e-08	0.592	0.651
2	ENSMUSG00000008496	Pou2f2	-0.436885	1.70295e-12	5.49797e-08	0.764	0.774
2	ENSMUSG00000058013	2023-09-11	-0.39838	1.78991e-12	5.77871e-08	0.384	0.479
2	ENSMUSG00000075010	AW112010	0.394782	2.11445e-12	6.82652e-08	0.382	0.202
2	ENSMUSG00000001270	Ckb	-0.392066	2.56901e-12	8.29404e-08	0.214	0.342
2	ENSMUSG00000024349	Tmem173	0.307944	2.81354e-12	9.0835e-08	0.578	0.344
2	ENSMUSG00000033319	Fem1c	-0.367899	2.83104e-12	9.14001e-08	0.421	0.512
2	ENSMUSG00000058427	Cxcl2	0.55864	3.24517e-12	1.0477e-07	0.27	0.126
2	ENSMUSG00000020275	Rel	-0.350461	4.16936e-12	1.34608e-07	0.592	0.652
2	ENSMUSG00000021361	Tmem14c	0.260752	4.81876e-12	1.55574e-07	0.938	0.81
2	ENSMUSG00000033307	Mif	0.300332	6.52583e-12	2.10686e-07	0.526	0.304
2	ENSMUSG00000051748	Wfdc21	0.502615	7.48559e-12	2.41672e-07	0.16	0.05
2	ENSMUSG00000044894	Uqcrq	0.253397	7.71684e-12	2.49138e-07	0.967	0.907
2	ENSMUSG00000027829	Ccnl1	-0.316587	8.31005e-12	2.6829e-07	0.878	0.847
2	ENSMUSG00000055681	Cope	0.299266	8.88891e-12	2.86978e-07	0.77	0.558
2	ENSMUSG00000027642	Rpn2	0.291929	1.1718e-11	3.78314e-07	0.732	0.521
2	ENSMUSG00000071637	Cebpd	0.324165	1.27566e-11	4.11846e-07	0.733	0.521
2	ENSMUSG00000005800	Mmp8	0.364547	1.33737e-11	4.31769e-07	0.758	0.558
2	ENSMUSG00000021486	Prelid1	0.301814	1.3852e-11	4.47212e-07	0.886	0.712
2	ENSMUSG00000028465	Tln1	-0.270817	1.75131e-11	5.65409e-07	0.982	0.971
2	ENSMUSG00000040907	Atp1a3	-0.300492	1.76126e-11	5.68623e-07	0.544	0.587
2	ENSMUSG00000022564	Grina	0.300753	1.77015e-11	5.71491e-07	0.486	0.277
2	ENSMUSG00000022884	Eif4a2	-0.312453	1.77525e-11	5.73141e-07	0.719	0.76
2	ENSMUSG00000041685	Fcho2	-0.306788	1.77858e-11	5.74215e-07	0.603	0.651
2	ENSMUSG00000026628	Atf3	-0.299149	2.15762e-11	6.96587e-07	0.959	0.967
2	ENSMUSG00000011256	Adam19	-0.254615	2.46499e-11	7.95823e-07	0.055	0.157
2	ENSMUSG00000032382	Snx1	0.303013	3.1183e-11	1.00674e-06	0.616	0.396
2	ENSMUSG00000029004	Kmt2e	-0.31622	3.53245e-11	1.14045e-06	0.733	0.756
2	ENSMUSG00000041084	Ostc	0.314254	3.61474e-11	1.16702e-06	0.784	0.592
2	ENSMUSG00000027346	Gpcpd1	0.250636	3.81631e-11	1.2321e-06	0.475	0.265
2	ENSMUSG00000086841	2410006H16Rik	-0.295696	4.07313e-11	1.31501e-06	0.903	0.925
2	ENSMUSG00000078780	Gm5150	0.293702	4.4638e-11	1.44114e-06	0.437	0.246
2	ENSMUSG00000047180	Neurl3	-0.338809	5.5201e-11	1.78216e-06	0.432	0.521
2	ENSMUSG00000040809	Chil3	0.428827	5.80936e-11	1.87555e-06	0.827	0.666
2	ENSMUSG00000038352	Arl5c	-0.380273	6.45128e-11	2.0828e-06	0.418	0.49
2	ENSMUSG00000019873	Reep3	-0.3343	7.40504e-11	2.39072e-06	0.641	0.685
2	ENSMUSG00000054312	Mrps21	0.255285	8.40024e-11	2.71202e-06	0.848	0.66
2	ENSMUSG00000005087	Cd44	-0.282376	8.90536e-11	2.8751e-06	0.981	0.959
2	ENSMUSG00000075284	Wipf1	-0.282371	9.16555e-11	2.9591e-06	0.737	0.745
2	ENSMUSG00000098188	Sowahc	-0.344223	1.38776e-10	4.48038e-06	0.423	0.509
2	ENSMUSG00000032740	Ccdc88a	-0.351214	1.39252e-10	4.49575e-06	0.615	0.652
2	ENSMUSG00000026365	Cfh	0.378243	1.42143e-10	4.58907e-06	0.401	0.24
2	ENSMUSG00000042406	Atf4	-0.299595	1.47679e-10	4.76781e-06	0.719	0.729
2	ENSMUSG00000021880	Rnase6	-0.319057	1.51673e-10	4.89676e-06	0.637	0.682
2	ENSMUSG00000028649	Macf1	-0.288706	1.87962e-10	6.06837e-06	0.795	0.798
2	ENSMUSG00000041571	Selenow	-0.297696	1.89817e-10	6.12825e-06	0.66	0.7
2	ENSMUSG00000021182	Ccdc88c	-0.33486	2.35313e-10	7.59708e-06	0.656	0.701
2	ENSMUSG00000015092	Edf1	0.254004	2.36321e-10	7.62963e-06	0.86	0.707
2	ENSMUSG00000026822	Lcn2	0.430879	2.44569e-10	7.89591e-06	0.301	0.151
2	ENSMUSG00000029823	Luc7l2	-0.298545	2.81851e-10	9.09955e-06	0.825	0.827
2	ENSMUSG00000027947	Il6ra	-0.282231	2.96257e-10	9.56466e-06	0.862	0.87
2	ENSMUSG00000020644	Id2	-0.44188	3.1969e-10	1.03212e-05	0.673	0.722
2	ENSMUSG00000040710	St8sia4	-0.295341	3.60683e-10	1.16446e-05	0.711	0.739
2	ENSMUSG00000031897	Psmb10	0.272551	3.61617e-10	1.16748e-05	0.833	0.638
2	ENSMUSG00000036372	Tmem258	0.264116	4.08833e-10	1.31992e-05	0.915	0.795
2	ENSMUSG00000024066	Xdh	0.259453	4.17844e-10	1.34901e-05	0.845	0.681
2	ENSMUSG00000028657	Ppt1	0.295374	4.89244e-10	1.57952e-05	0.714	0.508
2	ENSMUSG00000031367	Ap1s2	-0.28601	5.16976e-10	1.66906e-05	0.786	0.786
2	ENSMUSG00000008348	Ubc	-0.251237	5.2715e-10	1.7019e-05	0.973	0.955
2	ENSMUSG00000043832	Clec4a3	0.258749	5.71106e-10	1.84381e-05	0.934	0.829
2	ENSMUSG00000021996	Esd	0.250231	6.61098e-10	2.13436e-05	0.927	0.816
2	ENSMUSG00000030795	Fus	-0.274146	6.85654e-10	2.21363e-05	0.723	0.729
2	ENSMUSG00000030214	Plbd1	-0.25112	7.46652e-10	2.41057e-05	0.921	0.917
2	ENSMUSG00000048058	Ldlrad3	-0.303627	8.90717e-10	2.87568e-05	0.414	0.487
2	ENSMUSG00000040128	Pnrc1	-0.277595	9.96929e-10	3.21858e-05	0.771	0.754
2	ENSMUSG00000026786	Apbb1ip	-0.271414	1.1626e-09	3.75346e-05	0.777	0.795
2	ENSMUSG00000021457	Syk	-0.274474	1.48236e-09	4.7858e-05	0.833	0.832
2	ENSMUSG00000021877	Arf4	-0.309102	1.80229e-09	5.81871e-05	0.715	0.708
2	ENSMUSG00000043866	Taf10	0.266515	1.84191e-09	5.94662e-05	0.852	0.688
2	ENSMUSG00000053560	Ier2	-0.256373	1.91127e-09	6.17052e-05	0.932	0.935
2	ENSMUSG00000012422	Tmem167	0.273993	2.37202e-09	7.65805e-05	0.84	0.686
2	ENSMUSG00000007817	Zmiz1	-0.300899	2.51575e-09	8.12211e-05	0.582	0.638
2	ENSMUSG00000021451	Sema4d	-0.268856	2.66356e-09	8.59931e-05	0.415	0.487
2	ENSMUSG00000028788	Ptp4a2	-0.254035	2.80183e-09	9.04571e-05	0.897	0.898
2	ENSMUSG00000036438	Calm2	-0.257184	3.01905e-09	9.747e-05	0.852	0.859
2	ENSMUSG00000056708	Ier5	-0.297064	3.15534e-09	0.00010187	0.838	0.857
2	ENSMUSG00000098557	Kctd12	-0.268814	4.06195e-09	0.00013114	0.722	0.727
2	ENSMUSG00000028757	Ddost	0.284217	5.86036e-09	0.000189202	0.678	0.453
2	ENSMUSG00000062345	Serpinb2	-0.367648	6.8797e-09	0.000222111	0.195	0.296
2	ENSMUSG00000043263	Ifi209	0.270721	7.79993e-09	0.000251821	0.768	0.565
2	ENSMUSG00000076617	Ighm	-0.293569	7.96766e-09	0.000257236	0.696	0.729
2	ENSMUSG00000024038	Ndufv3	0.285015	8.66443e-09	0.000279731	0.745	0.555
2	ENSMUSG00000013974	Mcemp1	0.270771	1.0428e-08	0.000336668	0.875	0.72
2	ENSMUSG00000026630	Batf3	-0.351175	1.07112e-08	0.000345812	0.199	0.296
2	ENSMUSG00000029063	Nadk	-0.26774	1.17742e-08	0.000380129	0.807	0.809
2	ENSMUSG00000030557	Mef2a	-0.254948	1.21775e-08	0.00039315	0.811	0.817
2	ENSMUSG00000028868	Wasf2	-0.254249	1.3382e-08	0.000432037	0.793	0.782
2	ENSMUSG00000068566	Myadm	-0.269533	1.80941e-08	0.000584169	0.785	0.765
2	ENSMUSG00000028927	Padi2	-0.307943	2.58789e-08	0.000835502	0.312	0.389
2	ENSMUSG00000024014	Pim1	-0.256215	2.8659e-08	0.000925256	0.955	0.932
2	ENSMUSG00000019960	Dusp6	-0.311377	3.08153e-08	0.000994871	0.401	0.477
2	ENSMUSG00000020048	Hsp90b1	0.255641	3.26042e-08	0.00105263	0.937	0.855
2	ENSMUSG00000024781	Lipa	-0.282441	3.3875e-08	0.00109366	0.474	0.517
2	ENSMUSG00000028793	Rnf19b	-0.275709	3.45505e-08	0.00111546	0.41	0.467
2	ENSMUSG00000028161	Ppp3ca	-0.255243	3.49802e-08	0.00112934	0.721	0.718
2	ENSMUSG00000038127	Ccdc50	-0.314049	3.78037e-08	0.00122049	0.552	0.593
2	ENSMUSG00000056216	Cebpg	-0.273217	4.10854e-08	0.00132644	0.508	0.543
2	ENSMUSG00000023915	Tnfrsf21	-0.253628	6.95495e-08	0.00224541	0.621	0.626
2	ENSMUSG00000056888	Glipr1	-0.293821	8.77774e-08	0.00283389	0.6	0.606
2	ENSMUSG00000021356	Irf4	-0.299459	9.12498e-08	0.002946	0.142	0.233
2	ENSMUSG00000022708	Zbtb20	-0.285451	9.30264e-08	0.00300336	0.11	0.201
2	ENSMUSG00000022876	Samsn1	-0.311888	9.48017e-08	0.00306067	0.525	0.568
2	ENSMUSG00000039208	Metrnl	-0.297063	9.68384e-08	0.00312643	0.805	0.812
2	ENSMUSG00000000787	Ddx3x	-0.283256	9.89559e-08	0.00319479	0.773	0.763
2	ENSMUSG00000034160	Ogt	-0.272718	1.12837e-07	0.00364293	0.621	0.625
2	ENSMUSG00000039959	Hip1	-0.281886	1.1891e-07	0.003839	0.244	0.333
2	ENSMUSG00000018102	Hist1h2bc	0.260703	1.31309e-07	0.00423931	0.288	0.161
2	ENSMUSG00000019132	BC005537	-0.258638	1.89425e-07	0.00611558	0.91	0.891
2	ENSMUSG00000051457	Spn	-0.302816	2.35159e-07	0.00759212	0.23	0.31
2	ENSMUSG00000001627	Ifrd1	-0.298349	2.67358e-07	0.00863167	0.458	0.497
2	ENSMUSG00000045165	AI467606	-0.268728	2.8711e-07	0.00926934	0.355	0.413
2	ENSMUSG00000002992	Apoc2	0.335122	3.98697e-07	0.0128719	0.678	0.51
2	ENSMUSG00000021895	Arhgef3	-0.269599	7.71472e-07	0.024907	0.214	0.296
2	ENSMUSG00000022636	Alcam	-0.261199	8.94196e-07	0.0288691	0.282	0.356
2	ENSMUSG00000066278	Vps37b	-0.272287	1.11058e-06	0.035855	0.293	0.359
2	ENSMUSG00000026721	Rabgap1l	-0.28682	1.25536e-06	0.0405291	0.252	0.327
2	ENSMUSG00000019850	Tnfaip3	-0.373104	1.36954e-06	0.0442156	0.377	0.427
2	ENSMUSG00000030365	Clec2i	-0.328224	1.45137e-06	0.0468574	0.366	0.413
2	ENSMUSG00000035901	Dennd5a	-0.255429	1.54677e-06	0.0499375	0.504	0.535
2	ENSMUSG00000023015	Racgap1	-0.290497	1.65171e-06	0.0533256	0.251	0.326
2	ENSMUSG00000026170	Cyp27a1	-0.253651	1.73637e-06	0.0560587	0.232	0.3
2	ENSMUSG00000026317	Cln8	-0.272564	1.78765e-06	0.0577141	0.381	0.422
2	ENSMUSG00000040451	Sgms1	-0.279663	1.79555e-06	0.0579694	0.36	0.416
2	ENSMUSG00000025314	Ptprj	-0.25106	1.89624e-06	0.06122	0.401	0.452
2	ENSMUSG00000069892	9930111J21Rik2	-0.253947	2.00581e-06	0.0647577	0.497	0.525
2	ENSMUSG00000029136	Rbks	-0.301144	2.64452e-06	0.0853784	0.281	0.342
2	ENSMUSG00000026014	Raph1	-0.294032	2.67263e-06	0.0862858	0.256	0.327
2	ENSMUSG00000001473	Tubb6	-0.272833	4.40208e-06	0.142121	0.242	0.318
2	ENSMUSG00000021823	Vcl	-0.267639	5.81081e-06	0.187602	0.293	0.357
2	ENSMUSG00000056054	S100a8	0.927623	6.36921e-06	0.20563	0.814	0.664
2	ENSMUSG00000021892	Sh3bp5	-0.277084	7.77915e-06	0.25115	0.421	0.447
2	ENSMUSG00000079017	Ifi27l2a	0.327499	8.25834e-06	0.26662	0.893	0.84
2	ENSMUSG00000027368	Dusp2	-0.296365	1.19422e-05	0.385555	0.13	0.202
2	ENSMUSG00000050931	Sgms2	-0.307646	1.23611e-05	0.399077	0.304	0.36
2	ENSMUSG00000040613	Apobec1	-0.250297	1.53553e-05	0.495745	0.526	0.536
2	ENSMUSG00000027598	Itch	-0.252482	3.421e-05	1	0.512	0.509
2	ENSMUSG00000039997	Ifi203	-0.252775	0.000333753	1	0.74	0.712
2	ENSMUSG00000038418	Egr1	-0.345761	0.000500812	1	0.101	0.158
2	ENSMUSG00000000982	Ccl3	-0.36546	0.000651127	1	0.218	0.276
2	ENSMUSG00000024610	Cd74	-0.337818	0.00210243	1	0.432	0.447
2	ENSMUSG00000026358	Rgs1	-0.287526	0.0142355	1	0.164	0.203
2	ENSMUSG00000056071	S100a9	0.331098	0.874752	1	0.738	0.659

## Sheet: DEGs_cluster 3
cluster	gene	symbol	avg_log2FC	p_val	p_val_adj	pct.1	pct.2
3	ENSMUSG00000021614	Vcan	1.38593	4.39727e-80	1.41966e-75	0.761	0.287
3	ENSMUSG00000029322	Plac8	0.606633	1.00829e-74	3.25527e-70	1	0.999
3	ENSMUSG00000031722	Hp	0.767724	3.82645e-73	1.23537e-68	0.999	0.908
3	ENSMUSG00000041736	Tspo	0.669445	1.59851e-69	5.16079e-65	0.995	0.95
3	ENSMUSG00000024679	Ms4a6d	0.999715	3.73342e-69	1.20534e-64	0.81	0.353
3	ENSMUSG00000031838	Ifi30	0.787988	1.65752e-68	5.3513e-64	0.985	0.91
3	ENSMUSG00000053819	Camk2d	0.912314	3.25273e-66	1.05014e-61	0.827	0.375
3	ENSMUSG00000030560	Ctsc	0.734651	5.91989e-66	1.91124e-61	0.991	0.867
3	ENSMUSG00000069792	Wfdc17	0.703913	9.47706e-61	3.05967e-56	1	0.972
3	ENSMUSG00000021360	Gcnt2	0.796203	5.91619e-56	1.91004e-51	0.534	0.124
3	ENSMUSG00000052534	Pbx1	0.826918	1.40468e-54	4.53502e-50	0.49	0.105
3	ENSMUSG00000069833	Ahnak	-0.542983	5.66403e-52	1.82863e-47	0.999	1
3	ENSMUSG00000057666	Gapdh	0.49952	8.80568e-50	2.84291e-45	0.995	0.977
3	ENSMUSG00000020857	Nme2	0.449641	1.97604e-49	6.37965e-45	0.997	0.993
3	ENSMUSG00000038235	F11r	0.660853	5.08233e-49	1.64083e-44	0.329	0.025
3	ENSMUSG00000052336	Cx3cr1	-0.800955	1.08332e-48	3.4975e-44	0.587	0.848
3	ENSMUSG00000038811	Gngt2	0.749337	3.41216e-48	1.10162e-43	0.911	0.606
3	ENSMUSG00000027907	S100a11	0.600902	2.52407e-47	8.14895e-43	0.993	0.955
3	ENSMUSG00000015568	Lpl	-1.28505	8.93182e-46	2.88364e-41	0.08	0.378
3	ENSMUSG00000021948	Prkcd	-0.634467	7.80575e-43	2.52009e-38	0.812	0.918
3	ENSMUSG00000098178	Gm42418	-0.303732	5.35652e-42	1.72935e-37	1	1
3	ENSMUSG00000017707	Serinc3	-0.620206	8.72688e-42	2.81747e-37	0.914	0.95
3	ENSMUSG00000023034	Nr4a1	-0.752493	4.56777e-41	1.4747e-36	0.771	0.895
3	ENSMUSG00000057729	Prtn3	0.632184	6.39633e-41	2.06506e-36	0.387	0.079
3	ENSMUSG00000021127	Zfp36l1	0.792136	2.06658e-40	6.67197e-36	0.418	0.101
3	ENSMUSG00000060591	Ifitm2	0.458467	1.60398e-39	5.17844e-35	1	0.994
3	ENSMUSG00000023913	Pla2g7	0.76138	3.01295e-37	9.72732e-33	0.692	0.35
3	ENSMUSG00000010406	Mrpl52	0.567343	1.59364e-36	5.14506e-32	0.928	0.716
3	ENSMUSG00000037095	Lrg1	0.650296	5.97721e-36	1.92974e-31	0.229	0.01
3	ENSMUSG00000024661	Fth1	0.355036	3.45502e-34	1.11545e-29	1	1
3	ENSMUSG00000058624	Gda	0.59224	5.18167e-34	1.6729e-29	0.953	0.812
3	ENSMUSG00000044533	Rps2	0.343488	1.69028e-33	5.45708e-29	1	0.999
3	ENSMUSG00000049103	Ccr2	0.404213	1.31862e-32	4.25717e-28	1	0.984
3	ENSMUSG00000030220	Arhgdib	0.328394	1.09146e-31	3.52378e-27	0.999	0.996
3	ENSMUSG00000048534	Jaml	0.543611	3.49457e-30	1.12822e-25	0.36	0.098
3	ENSMUSG00000021998	Lcp1	0.4184	3.65947e-30	1.18146e-25	0.982	0.929
3	ENSMUSG00000041607	Mbp	-0.634412	1.03603e-29	3.34481e-25	0.625	0.752
3	ENSMUSG00000031444	F10	0.606526	1.35236e-29	4.36611e-25	0.69	0.379
3	ENSMUSG00000059108	Ifitm6	-0.461388	3.05648e-29	9.86784e-25	0.969	0.996
3	ENSMUSG00000031586	Rbpms	-0.597184	3.21997e-28	1.03957e-23	0.177	0.404
3	ENSMUSG00000042541	Sem1	0.287777	5.57584e-28	1.80016e-23	1	1
3	ENSMUSG00000045658	Pid1	-0.58463	8.47474e-28	2.73607e-23	0.652	0.776
3	ENSMUSG00000029471	Camkk2	-0.599754	1.00464e-27	3.24349e-23	0.637	0.768
3	ENSMUSG00000018927	Ccl6	-0.435607	9.14064e-27	2.95106e-22	0.985	0.993
3	ENSMUSG00000060703	Cd302	0.511818	1.66752e-26	5.38359e-22	0.789	0.491
3	ENSMUSG00000026385	Dbi	0.39477	2.67779e-25	8.64525e-21	0.982	0.917
3	ENSMUSG00000035493	Tgfbi	0.392518	3.27252e-25	1.05653e-20	0.996	0.946
3	ENSMUSG00000003541	Ier3	0.643112	1.08883e-24	3.51528e-20	0.294	0.077
3	ENSMUSG00000015947	Fcgr1	0.487073	1.44469e-24	4.66418e-20	0.623	0.316
3	ENSMUSG00000024772	Ehd1	-0.474476	2.33389e-24	7.53496e-20	0.069	0.254
3	ENSMUSG00000019528	Gyg	0.534463	2.59879e-24	8.3902e-20	0.745	0.484
3	ENSMUSG00000031613	Hpgd	-0.788129	5.35785e-24	1.72978e-19	0.251	0.484
3	ENSMUSG00000033066	Gas7	-0.519406	7.40474e-23	2.39062e-18	0.428	0.593
3	ENSMUSG00000052212	Cd177	-0.623629	1.50474e-22	4.85805e-18	0.528	0.694
3	ENSMUSG00000115338	Pnp	0.414458	2.55527e-22	8.24969e-18	0.95	0.783
3	ENSMUSG00000059714	Flot1	0.432417	4.28371e-22	1.383e-17	0.484	0.217
3	ENSMUSG00000019806	Aig1	0.284369	4.4043e-22	1.42193e-17	0.173	0.019
3	ENSMUSG00000031441	Atp11a	0.336707	5.70673e-22	1.84242e-17	0.242	0.054
3	ENSMUSG00000018381	Abi3	0.396309	5.76608e-22	1.86158e-17	0.479	0.206
3	ENSMUSG00000047798	Cd300lf	0.350018	9.3521e-22	3.01933e-17	0.27	0.07
3	ENSMUSG00000053317	Sec61b	0.301439	2.64401e-21	8.53619e-17	0.993	0.965
3	ENSMUSG00000002885	Adgre5	-0.417301	2.86455e-21	9.24821e-17	0.965	0.971
3	ENSMUSG00000090394	4930523C07Rik	-0.566515	3.2136e-21	1.03751e-16	0.462	0.637
3	ENSMUSG00000027506	Tpd52	0.325086	1.42115e-20	4.58819e-16	0.996	0.965
3	ENSMUSG00000058818	Pirb	0.380099	1.62964e-20	5.2613e-16	0.96	0.87
3	ENSMUSG00000024677	Ms4a6b	0.360246	3.26955e-20	1.05557e-15	0.982	0.883
3	ENSMUSG00000027763	Mbnl1	-0.357411	4.09131e-20	1.32088e-15	0.98	0.972
3	ENSMUSG00000053113	Socs3	0.344251	6.13835e-20	1.98177e-15	0.429	0.175
3	ENSMUSG00000020272	Stk10	-0.468561	8.00973e-20	2.58594e-15	0.575	0.69
3	ENSMUSG00000038147	Cd84	-0.48905	1.4127e-19	4.56091e-15	0.579	0.701
3	ENSMUSG00000070858	Gm1673	-0.562614	1.44951e-19	4.67974e-15	0.209	0.395
3	ENSMUSG00000029401	Rilpl2	-0.50284	3.17202e-19	1.02409e-14	0.474	0.608
3	ENSMUSG00000005800	Mmp8	0.501122	6.84307e-19	2.20929e-14	0.735	0.483
3	ENSMUSG00000029810	Tmem176b	0.66679	6.91368e-19	2.23208e-14	0.611	0.388
3	ENSMUSG00000068220	Lgals1	0.525626	8.10986e-19	2.61827e-14	0.908	0.799
3	ENSMUSG00000056201	Cfl1	0.267643	1.56446e-18	5.05085e-14	0.995	0.975
3	ENSMUSG00000046314	Stxbp6	-0.527824	1.95349e-18	6.30684e-14	0.426	0.557
3	ENSMUSG00000026193	Fn1	-0.395539	2.5073e-18	8.09482e-14	0.991	0.993
3	ENSMUSG00000024675	Ms4a4c	0.361804	2.51866e-18	8.13148e-14	0.991	0.904
3	ENSMUSG00000038393	Txnip	-0.472977	5.34573e-18	1.72587e-13	0.548	0.681
3	ENSMUSG00000019943	Atp2b1	-0.382765	5.86769e-18	1.89438e-13	0.976	0.969
3	ENSMUSG00000019122	Ccl9	-0.372703	6.9404e-18	2.24071e-13	0.946	0.974
3	ENSMUSG00000046805	Mpeg1	-0.277441	7.1921e-18	2.32197e-13	0.996	0.997
3	ENSMUSG00000031231	Cox7b	0.364815	8.10272e-18	2.61596e-13	0.946	0.825
3	ENSMUSG00000020577	Tspan13	0.399409	8.15678e-18	2.63342e-13	0.536	0.276
3	ENSMUSG00000028691	Prdx1	0.33044	8.81316e-18	2.84533e-13	0.973	0.902
3	ENSMUSG00000031584	Gsr	0.340365	3.57062e-17	1.15277e-12	0.977	0.907
3	ENSMUSG00000025804	Ccr1	0.398747	4.64265e-17	1.49888e-12	0.297	0.111
3	ENSMUSG00000031765	Mt1	0.377198	5.39942e-17	1.7432e-12	0.479	0.241
3	ENSMUSG00000021361	Tmem14c	0.400115	6.34543e-17	2.04862e-12	0.879	0.703
3	ENSMUSG00000008496	Pou2f2	-0.487176	7.04253e-17	2.27368e-12	0.789	0.831
3	ENSMUSG00000029705	Cux1	0.371799	7.69122e-17	2.48311e-12	0.59	0.328
3	ENSMUSG00000051748	Wfdc21	0.515136	8.03556e-17	2.59428e-12	0.171	0.035
3	ENSMUSG00000029632	Ndufa4	0.307767	1.13864e-16	3.67609e-12	0.964	0.86
3	ENSMUSG00000026872	Zeb2	-0.340282	1.76949e-16	5.71281e-12	0.996	0.988
3	ENSMUSG00000097296	Gm26532	-0.563162	1.80056e-16	5.81311e-12	0.618	0.714
3	ENSMUSG00000075705	Msrb1	0.266637	2.24037e-16	7.23303e-12	0.999	0.993
3	ENSMUSG00000071713	Csf2rb	0.404718	2.30685e-16	7.44766e-12	0.745	0.51
3	ENSMUSG00000037465	Klf10	-0.43846	4.984e-16	1.60908e-11	0.466	0.595
3	ENSMUSG00000070394	Tmem256	0.378581	9.69832e-16	3.1311e-11	0.833	0.612
3	ENSMUSG00000074677	Sirpb1c	0.395275	1.08499e-15	3.5029e-11	0.862	0.704
3	ENSMUSG00000036751	Cox6b1	0.260712	1.4234e-15	4.59544e-11	0.984	0.915
3	ENSMUSG00000003814	Calr	0.434686	1.48916e-15	4.80776e-11	0.799	0.621
3	ENSMUSG00000022255	Mtdh	-0.452234	1.65564e-15	5.34524e-11	0.692	0.732
3	ENSMUSG00000047843	Bri3	-0.349893	1.76023e-15	5.6829e-11	0.937	0.926
3	ENSMUSG00000071637	Cebpd	0.401435	1.8064e-15	5.83196e-11	0.68	0.424
3	ENSMUSG00000056501	Cebpb	-0.321604	1.93064e-15	6.23308e-11	0.995	0.996
3	ENSMUSG00000006360	Crip1	-0.430174	2.17615e-15	7.02571e-11	1	1
3	ENSMUSG00000028657	Ppt1	0.379866	2.72581e-15	8.80028e-11	0.741	0.501
3	ENSMUSG00000044197	Gpr146	0.273006	2.98698e-15	9.64346e-11	0.227	0.071
3	ENSMUSG00000026833	Olfm1	0.356453	3.43298e-15	1.10834e-10	0.547	0.302
3	ENSMUSG00000052681	Rap1b	-0.300773	3.45974e-15	1.11698e-10	0.984	0.983
3	ENSMUSG00000040026	Saa3	0.586209	3.50154e-15	1.13047e-10	0.108	0.009
3	ENSMUSG00000007817	Zmiz1	-0.38069	3.72819e-15	1.20365e-10	0.557	0.653
3	ENSMUSG00000058427	Cxcl2	0.646035	5.11722e-15	1.65209e-10	0.332	0.153
3	ENSMUSG00000028367	Txn1	0.322227	5.58863e-15	1.80429e-10	0.947	0.816
3	ENSMUSG00000027540	Ptpn1	0.301377	6.85591e-15	2.21343e-10	0.951	0.851
3	ENSMUSG00000021025	Nfkbia	-0.487864	7.54082e-15	2.43455e-10	0.719	0.757
3	ENSMUSG00000039208	Metrnl	-0.379794	9.13794e-15	2.95018e-10	0.85	0.872
3	ENSMUSG00000084786	Ubl5	0.294297	1.49295e-14	4.81998e-10	0.953	0.862
3	ENSMUSG00000005161	Prdx2	0.346786	1.74471e-14	5.63279e-10	0.87	0.717
3	ENSMUSG00000029771	Irf5	-0.353559	1.75399e-14	5.66275e-10	0.748	0.783
3	ENSMUSG00000025026	Add3	-0.386216	1.92707e-14	6.22153e-10	0.872	0.866
3	ENSMUSG00000061981	Flot2	0.336195	1.98403e-14	6.40543e-10	0.466	0.242
3	ENSMUSG00000063229	Ldha	0.411269	2.71486e-14	8.76493e-10	0.71	0.494
3	ENSMUSG00000089847	Timm10b	0.334362	2.80898e-14	9.06878e-10	0.919	0.774
3	ENSMUSG00000022452	Smdt1	0.310575	2.94167e-14	9.49718e-10	0.958	0.843
3	ENSMUSG00000022890	Atp5j	0.347477	4.03764e-14	1.30355e-09	0.911	0.745
3	ENSMUSG00000004709	Cd244a	0.307637	7.34359e-14	2.37088e-09	0.505	0.27
3	ENSMUSG00000027398	Il1b	0.695685	9.47373e-14	3.05859e-09	0.416	0.226
3	ENSMUSG00000017677	Wsb1	-0.387463	1.14033e-13	3.68155e-09	0.472	0.574
3	ENSMUSG00000030748	Il4ra	0.334523	1.99664e-13	6.44614e-09	0.379	0.185
3	ENSMUSG00000003032	Klf4	-0.41956	2.08691e-13	6.73758e-09	0.926	0.933
3	ENSMUSG00000034652	Cd300a	-0.336709	2.15822e-13	6.96782e-09	0.843	0.86
3	ENSMUSG00000038690	Atp5j2	0.298834	2.82363e-13	9.1161e-09	0.943	0.845
3	ENSMUSG00000042747	Krtcap2	0.34619	2.89811e-13	9.35654e-09	0.787	0.595
3	ENSMUSG00000027009	Itga4	-0.316031	3.82264e-13	1.23414e-08	0.96	0.977
3	ENSMUSG00000042406	Atf4	-0.38253	4.73516e-13	1.52875e-08	0.672	0.723
3	ENSMUSG00000009418	Nav1	-0.430217	5.04568e-13	1.629e-08	0.382	0.504
3	ENSMUSG00000015766	Eps8	0.293006	5.0717e-13	1.6374e-08	0.401	0.198
3	ENSMUSG00000023367	Tmem176a	0.462729	5.95913e-13	1.9239e-08	0.475	0.281
3	ENSMUSG00000026317	Cln8	-0.3762	6.69189e-13	2.16048e-08	0.394	0.506
3	ENSMUSG00000037601	Nme1	0.324247	6.84849e-13	2.21103e-08	0.794	0.601
3	ENSMUSG00000076617	Ighm	-0.416663	7.23489e-13	2.33578e-08	0.592	0.676
3	ENSMUSG00000029082	Bst1	0.294112	9.9465e-13	3.21123e-08	0.337	0.157
3	ENSMUSG00000013974	Mcemp1	0.333398	1.04556e-12	3.37559e-08	0.818	0.633
3	ENSMUSG00000021182	Ccdc88c	-0.414994	1.11766e-12	3.60836e-08	0.659	0.71
3	ENSMUSG00000028465	Tln1	-0.253282	1.31441e-12	4.24358e-08	0.981	0.98
3	ENSMUSG00000038352	Arl5c	-0.388779	1.45469e-12	4.69646e-08	0.425	0.539
3	ENSMUSG00000026365	Cfh	0.452531	1.57785e-12	5.0941e-08	0.379	0.204
3	ENSMUSG00000040253	Gbp7	0.355906	1.58916e-12	5.13061e-08	0.418	0.224
3	ENSMUSG00000040809	Chil3	0.484645	2.12479e-12	6.85989e-08	0.852	0.72
3	ENSMUSG00000000088	Cox5a	0.288332	2.40067e-12	7.75057e-08	0.93	0.797
3	ENSMUSG00000019132	BC005537	-0.372203	2.59297e-12	8.37141e-08	0.885	0.914
3	ENSMUSG00000043832	Clec4a3	0.301992	3.12713e-12	1.00959e-07	0.96	0.866
3	ENSMUSG00000006800	Sulf2	-0.373607	3.20866e-12	1.03592e-07	0.32	0.443
3	ENSMUSG00000041571	Selenow	-0.369217	3.97588e-12	1.28361e-07	0.641	0.711
3	ENSMUSG00000036199	Ndufa13	0.303086	4.21767e-12	1.36167e-07	0.919	0.783
3	ENSMUSG00000023992	Trem2	0.317415	4.33516e-12	1.39961e-07	0.436	0.236
3	ENSMUSG00000098188	Sowahc	-0.405931	5.27971e-12	1.70455e-07	0.433	0.534
3	ENSMUSG00000008348	Ubc	-0.32706	5.7359e-12	1.85183e-07	0.966	0.969
3	ENSMUSG00000032381	Ciao2a	0.300913	8.37683e-12	2.70446e-07	0.907	0.736
3	ENSMUSG00000078780	Gm5150	0.345815	8.68085e-12	2.80261e-07	0.52	0.312
3	ENSMUSG00000061518	Cox5b	0.256191	8.9112e-12	2.87698e-07	0.955	0.882
3	ENSMUSG00000024349	Tmem173	0.319179	9.416e-12	3.03995e-07	0.54	0.324
3	ENSMUSG00000044786	Zfp36	-0.290206	1.22607e-11	3.95836e-07	0.992	0.997
3	ENSMUSG00000030223	Ptpro	-0.344934	1.31756e-11	4.25373e-07	0.642	0.71
3	ENSMUSG00000006057	Atp5g1	0.321301	1.35749e-11	4.38267e-07	0.834	0.621
3	ENSMUSG00000027523	Gnas	-0.268059	1.60327e-11	5.17615e-07	0.939	0.937
3	ENSMUSG00000055839	Elob	0.264723	2.07588e-11	6.70199e-07	0.934	0.86
3	ENSMUSG00000032508	Myd88	0.297222	2.23065e-11	7.20166e-07	0.579	0.353
3	ENSMUSG00000028559	Osbpl9	0.290777	2.32452e-11	7.50473e-07	0.601	0.366
3	ENSMUSG00000045817	Zfp36l2	-0.324951	2.37279e-11	7.66057e-07	0.966	0.974
3	ENSMUSG00000038633	Degs1	-0.326237	2.89011e-11	9.33072e-07	0.765	0.8
3	ENSMUSG00000017057	Il13ra1	0.305638	3.59367e-11	1.16022e-06	0.61	0.38
3	ENSMUSG00000051439	Cd14	0.383922	3.62747e-11	1.17113e-06	0.637	0.437
3	ENSMUSG00000039361	Picalm	0.285272	4.58424e-11	1.48002e-06	0.895	0.765
3	ENSMUSG00000041926	Rnpep	0.317124	4.70365e-11	1.51857e-06	0.715	0.488
3	ENSMUSG00000054676	1600014C10Rik	0.26993	6.06709e-11	1.95876e-06	0.451	0.246
3	ENSMUSG00000030795	Fus	-0.306404	6.33544e-11	2.0454e-06	0.717	0.746
3	ENSMUSG00000036452	Arhgap26	0.280044	7.94363e-11	2.5646e-06	0.706	0.491
3	ENSMUSG00000058267	Mrps14	0.31666	9.43515e-11	3.04614e-06	0.676	0.461
3	ENSMUSG00000037966	Ninj1	-0.409426	1.01477e-10	3.27619e-06	0.389	0.466
3	ENSMUSG00000050856	Atp5k	0.299446	1.16925e-10	3.77493e-06	0.85	0.669
3	ENSMUSG00000021892	Sh3bp5	-0.34275	1.28788e-10	4.15792e-06	0.359	0.474
3	ENSMUSG00000017002	Slpi	0.367137	1.86209e-10	6.01175e-06	0.667	0.477
3	ENSMUSG00000045664	Cdc42ep2	-0.330519	2.09096e-10	6.75066e-06	0.116	0.232
3	ENSMUSG00000011884	Gltp	-0.329227	2.14804e-10	6.93495e-06	0.572	0.647
3	ENSMUSG00000040613	Apobec1	-0.32576	2.28017e-10	7.36153e-06	0.538	0.621
3	ENSMUSG00000021996	Esd	0.275046	2.56884e-10	8.2935e-06	0.889	0.732
3	ENSMUSG00000032382	Snx1	0.295735	2.58745e-10	8.3536e-06	0.598	0.373
3	ENSMUSG00000058013	2023-09-11	-0.380111	2.88779e-10	9.32324e-06	0.359	0.455
3	ENSMUSG00000029136	Rbks	-0.358761	2.99596e-10	9.67244e-06	0.174	0.29
3	ENSMUSG00000022354	Ndufb9	0.252396	3.69568e-10	1.19315e-05	0.885	0.733
3	ENSMUSG00000029823	Luc7l2	-0.310088	3.707e-10	1.1968e-05	0.827	0.818
3	ENSMUSG00000005779	Psmb4	0.27298	4.00457e-10	1.29288e-05	0.856	0.681
3	ENSMUSG00000024038	Ndufv3	0.312356	4.28442e-10	1.38323e-05	0.65	0.434
3	ENSMUSG00000039753	Fbxl5	0.275599	4.47188e-10	1.44375e-05	0.552	0.341
3	ENSMUSG00000037685	Atp8a1	0.280045	5.2376e-10	1.69096e-05	0.471	0.274
3	ENSMUSG00000085148	Mir22hg	-0.329012	8.89953e-10	2.87321e-05	0.352	0.446
3	ENSMUSG00000044894	Uqcrq	0.259579	9.88798e-10	3.19233e-05	0.926	0.838
3	ENSMUSG00000051355	Commd1	0.270834	1.16681e-09	3.76704e-05	0.46	0.27
3	ENSMUSG00000040128	Pnrc1	-0.313472	1.23733e-09	3.99471e-05	0.738	0.773
3	ENSMUSG00000039959	Hip1	-0.359129	1.28528e-09	4.14951e-05	0.247	0.353
3	ENSMUSG00000039899	Fgl2	0.324367	1.34265e-09	4.33474e-05	0.676	0.474
3	ENSMUSG00000004610	Etfb	0.276661	1.5419e-09	4.97801e-05	0.642	0.436
3	ENSMUSG00000053063	Clec12a	-0.294665	1.56854e-09	5.06402e-05	0.715	0.752
3	ENSMUSG00000039191	Rbpj	-0.363395	1.70296e-09	5.49799e-05	0.378	0.471
3	ENSMUSG00000002603	Tgfb1	-0.318392	2.22548e-09	7.18498e-05	0.889	0.886
3	ENSMUSG00000020275	Rel	-0.357392	2.51719e-09	8.12675e-05	0.583	0.62
3	ENSMUSG00000030142	Clec4e	0.328036	2.73114e-09	8.81749e-05	0.56	0.363
3	ENSMUSG00000005583	Mef2c	-0.428394	3.22245e-09	0.000104037	0.556	0.599
3	ENSMUSG00000028868	Wasf2	-0.262713	3.53637e-09	0.000114172	0.722	0.771
3	ENSMUSG00000002992	Apoc2	0.384994	3.83347e-09	0.000123763	0.661	0.485
3	ENSMUSG00000021877	Arf4	-0.30492	5.14868e-09	0.000166225	0.704	0.748
3	ENSMUSG00000051457	Spn	-0.331006	5.43552e-09	0.000175486	0.209	0.313
3	ENSMUSG00000026034	Clk1	-0.281842	5.98809e-09	0.000193326	0.821	0.832
3	ENSMUSG00000040710	St8sia4	-0.367551	5.98969e-09	0.000193377	0.703	0.713
3	ENSMUSG00000022193	Psmb5	0.294922	6.51622e-09	0.000210376	0.713	0.51
3	ENSMUSG00000032554	Trf	-0.362349	6.94444e-09	0.000224201	0.439	0.542
3	ENSMUSG00000055053	Nfic	-0.310184	7.02958e-09	0.00022695	0.447	0.516
3	ENSMUSG00000035673	Sbno2	0.258053	7.4964e-09	0.000242021	0.549	0.348
3	ENSMUSG00000026628	Atf3	-0.276941	8.91732e-09	0.000287896	0.985	0.978
3	ENSMUSG00000026656	Fcgr2b	0.298515	1.05867e-08	0.00034179	0.704	0.515
3	ENSMUSG00000026822	Lcn2	0.302778	1.09535e-08	0.000353634	0.29	0.153
3	ENSMUSG00000003484	Cyp4f18	0.276342	1.16952e-08	0.00037758	0.63	0.427
3	ENSMUSG00000056888	Glipr1	-0.318826	1.19054e-08	0.000384367	0.514	0.563
3	ENSMUSG00000063193	Cd300lb	-0.32236	1.48585e-08	0.000479705	0.228	0.329
3	ENSMUSG00000022708	Zbtb20	-0.372414	1.54343e-08	0.000498296	0.132	0.236
3	ENSMUSG00000019873	Reep3	-0.305046	1.90671e-08	0.000615583	0.617	0.66
3	ENSMUSG00000003206	Ebi3	-0.25636	2.71679e-08	0.000877115	0.155	0.255
3	ENSMUSG00000051344	Plekhm3	-0.286604	3.10901e-08	0.00100374	0.359	0.437
3	ENSMUSG00000027248	Pdia3	0.25744	3.79648e-08	0.00122569	0.83	0.69
3	ENSMUSG00000033319	Fem1c	-0.322369	3.84652e-08	0.00124185	0.466	0.52
3	ENSMUSG00000075010	AW112010	0.356055	3.92611e-08	0.00126755	0.366	0.222
3	ENSMUSG00000071715	Ncf4	0.300586	4.7392e-08	0.00153005	0.798	0.631
3	ENSMUSG00000038872	Zfhx3	-0.322976	4.9409e-08	0.00159517	0.301	0.395
3	ENSMUSG00000024235	Map3k8	-0.337164	5.77908e-08	0.00186577	0.433	0.494
3	ENSMUSG00000041515	Irf8	-0.297599	6.88914e-08	0.00222416	0.779	0.781
3	ENSMUSG00000030123	Plxnd1	-0.315814	8.44854e-08	0.00272761	0.31	0.391
3	ENSMUSG00000004880	Lbr	-0.288373	9.33466e-08	0.0030137	0.609	0.634
3	ENSMUSG00000015092	Edf1	0.251648	1.05434e-07	0.00340393	0.799	0.644
3	ENSMUSG00000028270	Gbp2	0.29874	1.05984e-07	0.00342168	0.321	0.185
3	ENSMUSG00000098557	Kctd12	-0.293351	1.11283e-07	0.00359277	0.683	0.711
3	ENSMUSG00000078783	Gm9733	0.298906	1.15728e-07	0.00373629	0.704	0.541
3	ENSMUSG00000066278	Vps37b	-0.285269	1.26229e-07	0.00407529	0.293	0.383
3	ENSMUSG00000078515	Ddi2	0.254915	1.93521e-07	0.00624781	0.611	0.427
3	ENSMUSG00000009013	Dynll1	0.26201	1.98598e-07	0.00641174	0.858	0.726
3	ENSMUSG00000022564	Grina	0.25138	2.1325e-07	0.00688478	0.541	0.356
3	ENSMUSG00000001473	Tubb6	-0.284639	2.3553e-07	0.00760407	0.278	0.375
3	ENSMUSG00000029648	Flt1	-0.25653	2.69319e-07	0.00869497	0.09	0.176
3	ENSMUSG00000023015	Racgap1	-0.334912	3.24187e-07	0.0104664	0.227	0.313
3	ENSMUSG00000047180	Neurl3	-0.257713	3.66935e-07	0.0118465	0.514	0.554
3	ENSMUSG00000041132	N4bp2l1	-0.2734	3.93584e-07	0.0127069	0.304	0.385
3	ENSMUSG00000000787	Ddx3x	-0.268871	4.09061e-07	0.0132065	0.796	0.806
3	ENSMUSG00000048058	Ldlrad3	-0.276799	4.79112e-07	0.0154681	0.409	0.475
3	ENSMUSG00000021356	Irf4	-0.29927	5.07833e-07	0.0163954	0.155	0.238
3	ENSMUSG00000002897	Il17ra	-0.260164	5.23782e-07	0.0169103	0.827	0.831
3	ENSMUSG00000055044	Pdlim1	-0.283025	6.76718e-07	0.0218479	0.587	0.638
3	ENSMUSG00000039997	Ifi203	-0.286763	6.90722e-07	0.0223	0.922	0.907
3	ENSMUSG00000027660	Skil	-0.29747	7.93331e-07	0.0256127	0.374	0.434
3	ENSMUSG00000052397	Ezr	-0.270508	8.08859e-07	0.026114	0.591	0.614
3	ENSMUSG00000021282	Eif5	-0.266099	9.60286e-07	0.0310028	0.78	0.781
3	ENSMUSG00000032193	Ldlr	-0.319721	1.22219e-06	0.0394584	0.52	0.563
3	ENSMUSG00000071076	Jund	-0.262877	1.3486e-06	0.0435396	0.949	0.939
3	ENSMUSG00000032740	Ccdc88a	-0.278216	1.5686e-06	0.0506421	0.557	0.595
3	ENSMUSG00000030557	Mef2a	-0.263314	1.58431e-06	0.0511493	0.826	0.813
3	ENSMUSG00000028927	Padi2	-0.292608	1.66338e-06	0.0537023	0.298	0.357
3	ENSMUSG00000041797	Abca9	-0.265242	1.8915e-06	0.0610671	0.229	0.312
3	ENSMUSG00000031770	Herpud1	-0.25029	2.34437e-06	0.0756879	0.371	0.437
3	ENSMUSG00000028266	Lmo4	-0.275904	2.40745e-06	0.0777245	0.727	0.723
3	ENSMUSG00000037731	Themis2	-0.269472	3.24454e-06	0.10475	0.471	0.507
3	ENSMUSG00000042249	Grk3	-0.312812	3.25664e-06	0.105141	0.259	0.337
3	ENSMUSG00000038127	Ccdc50	-0.287916	4.33739e-06	0.140033	0.545	0.563
3	ENSMUSG00000019850	Tnfaip3	-0.311855	5.00065e-06	0.161446	0.422	0.49
3	ENSMUSG00000002489	Tiam1	-0.265697	5.25752e-06	0.169739	0.506	0.526
3	ENSMUSG00000026360	Rgs2	-0.269694	5.38973e-06	0.174008	0.928	0.926
3	ENSMUSG00000028793	Rnf19b	-0.288812	7.85135e-06	0.253481	0.479	0.497
3	ENSMUSG00000001270	Ckb	-0.276466	1.24068e-05	0.400553	0.22	0.294
3	ENSMUSG00000024781	Lipa	-0.293571	1.31349e-05	0.424062	0.466	0.493
3	ENSMUSG00000086841	2410006H16Rik	-0.251592	1.46315e-05	0.472377	0.899	0.878
3	ENSMUSG00000022884	Eif4a2	-0.281453	2.18266e-05	0.704671	0.735	0.722
3	ENSMUSG00000032946	Rasgrp2	-0.289738	2.46615e-05	0.796197	0.58	0.583
3	ENSMUSG00000039910	Cited2	0.254727	2.47653e-05	0.799548	0.679	0.528
3	ENSMUSG00000001419	Mef2d	-0.286416	2.74525e-05	0.886305	0.37	0.41
3	ENSMUSG00000003545	Fosb	-0.292684	3.06756e-05	0.990363	0.873	0.843
3	ENSMUSG00000026630	Batf3	-0.280947	3.4572e-05	1	0.242	0.308
3	ENSMUSG00000022876	Samsn1	-0.279632	3.69433e-05	1	0.56	0.566
3	ENSMUSG00000062345	Serpinb2	-0.256	4.11293e-05	1	0.239	0.308
3	ENSMUSG00000030365	Clec2i	-0.308556	4.86375e-05	1	0.337	0.385
3	ENSMUSG00000055435	Maf	-0.352744	5.3966e-05	1	0.302	0.353
3	ENSMUSG00000019726	Lyst	-0.327169	6.2116e-05	1	0.478	0.481
3	ENSMUSG00000062248	Cks2	-0.316475	6.22033e-05	1	0.27	0.334
3	ENSMUSG00000027368	Dusp2	-0.32647	7.33921e-05	1	0.194	0.258
3	ENSMUSG00000034160	Ogt	-0.251207	7.82255e-05	1	0.572	0.583
3	ENSMUSG00000014905	Dnajb9	-0.279298	0.000109791	1	0.345	0.388
3	ENSMUSG00000070868	Skint3	-0.299533	0.000125684	1	0.169	0.233
3	ENSMUSG00000002985	Apoe	-0.356792	0.000128306	1	0.808	0.828
3	ENSMUSG00000042745	Id1	-0.259209	0.000135581	1	0.22	0.292
3	ENSMUSG00000021895	Arhgef3	-0.269362	0.000182391	1	0.252	0.305
3	ENSMUSG00000025743	Sdc3	-0.251876	0.000210831	1	0.366	0.394
3	ENSMUSG00000018425	Dhx40	-0.280164	0.000225054	1	0.381	0.411
3	ENSMUSG00000056054	S100a8	0.412619	0.000296113	1	0.788	0.653
3	ENSMUSG00000020641	Rsad2	-0.262313	0.000467627	1	0.209	0.267
3	ENSMUSG00000029484	Anxa3	-0.250516	0.000678711	1	0.267	0.309
3	ENSMUSG00000042284	Itga1	-0.251006	0.0012406	1	0.254	0.303
3	ENSMUSG00000000982	Ccl3	-0.334843	0.00154248	1	0.229	0.29
3	ENSMUSG00000026358	Rgs1	-0.264109	0.00352156	1	0.173	0.226
3	ENSMUSG00000022018	Rgcc	-0.263063	0.00713242	1	0.206	0.249
3	ENSMUSG00000052684	Jun	-0.270815	0.0111809	1	0.827	0.778
3	ENSMUSG00000038418	Egr1	-0.320735	0.193884	1	0.193	0.213

## Sheet: DEGs_cluster 4
cluster	gene	symbol	avg_log2FC	p_val	p_val_adj	pct.1	pct.2
4	ENSMUSG00000069792	Wfdc17	0.785666	3.69437e-56	1.19273e-51	0.991	0.946
4	ENSMUSG00000038235	F11r	0.680199	8.41949e-52	2.71823e-47	0.371	0.033
4	ENSMUSG00000031838	Ifi30	0.754689	1.42724e-50	4.60783e-46	0.961	0.833
4	ENSMUSG00000029322	Plac8	0.44128	1.23743e-46	3.99503e-42	1	0.999
4	ENSMUSG00000021360	Gcnt2	0.728347	8.09905e-46	2.61478e-41	0.531	0.145
4	ENSMUSG00000031722	Hp	0.735552	1.08132e-45	3.49106e-41	0.952	0.782
4	ENSMUSG00000010406	Mrpl52	0.690059	2.51926e-45	8.13343e-41	0.921	0.701
4	ENSMUSG00000023913	Pla2g7	0.82316	3.7176e-45	1.20023e-40	0.788	0.414
4	ENSMUSG00000069833	Ahnak	-0.596753	3.74356e-45	1.20861e-40	0.984	0.994
4	ENSMUSG00000052534	Pbx1	0.714854	4.14337e-45	1.33769e-40	0.459	0.102
4	ENSMUSG00000057666	Gapdh	0.524211	3.60012e-42	1.1623e-37	0.996	0.924
4	ENSMUSG00000021127	Zfp36l1	0.874003	1.90204e-40	6.14075e-36	0.511	0.157
4	ENSMUSG00000020857	Nme2	0.443641	3.52907e-36	1.13936e-31	0.993	0.964
4	ENSMUSG00000031444	F10	0.684523	1.22336e-35	3.94962e-31	0.535	0.19
4	ENSMUSG00000053819	Camk2d	0.620183	1.38825e-34	4.48197e-30	0.832	0.496
4	ENSMUSG00000017707	Serinc3	-0.611633	5.19057e-34	1.67577e-29	0.93	0.958
4	ENSMUSG00000035493	Tgfbi	0.492949	1.19412e-32	3.85521e-28	0.988	0.898
4	ENSMUSG00000038811	Gngt2	0.618596	1.0438e-31	3.3699e-27	0.931	0.704
4	ENSMUSG00000044533	Rps2	0.343	1.05808e-28	3.41602e-24	0.997	0.988
4	ENSMUSG00000015568	Lpl	-0.937823	1.89827e-28	6.12856e-24	0.054	0.271
4	ENSMUSG00000024679	Ms4a6d	0.633488	8.14285e-28	2.62892e-23	0.811	0.55
4	ENSMUSG00000028234	Rps20	0.279541	1.88536e-27	6.08688e-23	1	0.994
4	ENSMUSG00000059108	Ifitm6	-0.512481	5.26132e-27	1.69862e-22	0.954	0.96
4	ENSMUSG00000021614	Vcan	0.714529	8.37794e-27	2.70482e-22	0.523	0.229
4	ENSMUSG00000058624	Gda	0.540323	3.62684e-26	1.17092e-21	0.86	0.634
4	ENSMUSG00000060591	Ifitm2	0.4176	4.42188e-26	1.4276e-21	0.991	0.982
4	ENSMUSG00000057729	Prtn3	0.464565	5.24874e-26	1.69456e-21	0.292	0.066
4	ENSMUSG00000030560	Ctsc	0.468711	6.46759e-26	2.08806e-21	0.987	0.857
4	ENSMUSG00000060703	Cd302	0.518515	8.21262e-26	2.65144e-21	0.692	0.372
4	ENSMUSG00000037095	Lrg1	0.61857	5.00911e-25	1.61719e-20	0.17	0.009
4	ENSMUSG00000020641	Rsad2	-1.12665	4.16483e-24	1.34462e-19	0.358	0.565
4	ENSMUSG00000021998	Lcp1	0.43029	6.6149e-24	2.13562e-19	0.966	0.858
4	ENSMUSG00000021948	Prkcd	-0.5577	2.87994e-23	9.29789e-19	0.857	0.883
4	ENSMUSG00000019528	Gyg	0.483851	5.29969e-23	1.71101e-18	0.706	0.402
4	ENSMUSG00000078780	Gm5150	0.52545	2.96791e-22	9.5819e-18	0.554	0.269
4	ENSMUSG00000046805	Mpeg1	-0.368415	3.64901e-22	1.17808e-17	0.994	0.994
4	ENSMUSG00000023034	Nr4a1	-0.680776	1.01979e-21	3.2924e-17	0.812	0.834
4	ENSMUSG00000089847	Timm10b	0.455133	2.32354e-21	7.50155e-17	0.887	0.68
4	ENSMUSG00000020577	Tspan13	0.438148	4.12387e-21	1.33139e-16	0.662	0.387
4	ENSMUSG00000031441	Atp11a	0.279899	4.22757e-21	1.36487e-16	0.21	0.036
4	ENSMUSG00000024349	Tmem173	0.419213	4.76739e-21	1.53915e-16	0.517	0.232
4	ENSMUSG00000037966	Ninj1	-0.576943	5.37539e-21	1.73545e-16	0.334	0.519
4	ENSMUSG00000004709	Cd244a	0.425896	6.25473e-21	2.01934e-16	0.575	0.275
4	ENSMUSG00000027398	Il1b	0.702777	8.18411e-21	2.64224e-16	0.544	0.288
4	ENSMUSG00000023046	Igfbp6	0.282261	2.39731e-20	7.73972e-16	0.14	0.007
4	ENSMUSG00000027907	S100a11	0.449229	2.60476e-20	8.40946e-16	0.97	0.857
4	ENSMUSG00000053113	Socs3	0.435662	6.28238e-20	2.02827e-15	0.463	0.202
4	ENSMUSG00000019122	Ccl9	-0.448413	8.48124e-20	2.73817e-15	0.924	0.939
4	ENSMUSG00000019132	BC005537	-0.460377	1.46748e-19	4.73776e-15	0.87	0.918
4	ENSMUSG00000030220	Arhgdib	0.279114	1.52073e-19	4.90969e-15	0.999	0.978
4	ENSMUSG00000044786	Zfp36	-0.411564	1.53862e-19	4.96743e-15	0.996	0.994
4	ENSMUSG00000090394	4930523C07Rik	-0.569594	3.53158e-19	1.14017e-14	0.525	0.676
4	ENSMUSG00000021361	Tmem14c	0.429769	4.10272e-19	1.32456e-14	0.848	0.611
4	ENSMUSG00000027506	Tpd52	0.338313	7.23986e-19	2.33739e-14	0.988	0.939
4	ENSMUSG00000074896	Ifit3	-0.931958	8.48759e-19	2.74022e-14	0.387	0.561
4	ENSMUSG00000049103	Ccr2	0.375858	1.02399e-18	3.30596e-14	0.987	0.933
4	ENSMUSG00000003541	Ier3	0.576616	1.58774e-18	5.12602e-14	0.231	0.06
4	ENSMUSG00000029632	Ndufa4	0.373874	2.99059e-18	9.65512e-14	0.921	0.761
4	ENSMUSG00000055541	Lair1	0.458046	3.97681e-18	1.28391e-13	0.417	0.184
4	ENSMUSG00000006360	Crip1	-0.417171	4.83339e-18	1.56046e-13	0.997	0.999
4	ENSMUSG00000029471	Camkk2	-0.528932	7.33173e-18	2.36705e-13	0.659	0.74
4	ENSMUSG00000058818	Pirb	0.353801	1.09821e-17	3.54557e-13	0.951	0.81
4	ENSMUSG00000020638	Cmpk2	-0.684793	1.12086e-17	3.61868e-13	0.326	0.495
4	ENSMUSG00000059714	Flot1	0.367114	1.35847e-17	4.38581e-13	0.377	0.154
4	ENSMUSG00000041571	Selenow	-0.498652	1.76804e-17	5.70811e-13	0.745	0.782
4	ENSMUSG00000031765	Mt1	0.54676	2.16123e-17	6.97754e-13	0.423	0.193
4	ENSMUSG00000028657	Ppt1	0.425876	2.99354e-17	9.66464e-13	0.721	0.456
4	ENSMUSG00000005800	Mmp8	0.490748	3.5522e-17	1.14683e-12	0.458	0.233
4	ENSMUSG00000019806	Aig1	0.276585	8.24983e-17	2.66346e-12	0.179	0.036
4	ENSMUSG00000029401	Rilpl2	-0.585869	9.47927e-17	3.06038e-12	0.428	0.552
4	ENSMUSG00000036751	Cox6b1	0.304389	1.12746e-16	3.63999e-12	0.961	0.883
4	ENSMUSG00000053317	Sec61b	0.305757	1.19882e-16	3.87039e-12	0.984	0.928
4	ENSMUSG00000091649	Phf11b	-0.63346	2.10688e-16	6.80208e-12	0.539	0.643
4	ENSMUSG00000063229	Ldha	0.403527	2.28533e-16	7.3782e-12	0.7	0.428
4	ENSMUSG00000005161	Prdx2	0.369766	4.12565e-16	1.33197e-11	0.848	0.619
4	ENSMUSG00000001123	Lgals9	-0.483467	6.54077e-16	2.11169e-11	0.604	0.7
4	ENSMUSG00000030536	Iqgap1	-0.357311	8.14189e-16	2.62861e-11	0.972	0.972
4	ENSMUSG00000016559	H3f3b	-0.302449	8.92511e-16	2.88147e-11	1	1
4	ENSMUSG00000025498	Irf7	-0.698405	1.3539e-15	4.37107e-11	0.811	0.794
4	ENSMUSG00000097296	Gm26532	-0.559186	3.13796e-15	1.01309e-10	0.55	0.649
4	ENSMUSG00000046718	Bst2	-0.572542	3.94143e-15	1.27249e-10	0.814	0.827
4	ENSMUSG00000073489	Ifi204	-0.486835	4.38317e-15	1.41511e-10	0.972	0.969
4	ENSMUSG00000002204	Napsa	0.323618	4.53233e-15	1.46326e-10	0.955	0.87
4	ENSMUSG00000029810	Tmem176b	0.538046	4.83865e-15	1.56216e-10	0.738	0.541
4	ENSMUSG00000062488	Ifit3b	-0.549343	5.22475e-15	1.68681e-10	0.104	0.262
4	ENSMUSG00000021242	Npc2	-0.265924	5.53775e-15	1.78786e-10	1	0.997
4	ENSMUSG00000018381	Abi3	0.32423	5.77355e-15	1.86399e-10	0.589	0.315
4	ENSMUSG00000029705	Cux1	0.368786	6.25516e-15	2.01948e-10	0.528	0.284
4	ENSMUSG00000048534	Jaml	0.358158	7.12638e-15	2.30075e-10	0.344	0.145
4	ENSMUSG00000026222	Sp100	-0.414729	7.85886e-15	2.53723e-10	0.924	0.913
4	ENSMUSG00000029082	Bst1	0.308165	7.95119e-15	2.56704e-10	0.31	0.12
4	ENSMUSG00000079547	H2-DMb1	0.421497	1.81003e-14	5.84369e-10	0.61	0.372
4	ENSMUSG00000006315	Tmem147	0.326158	2.50842e-14	8.09844e-10	0.422	0.2
4	ENSMUSG00000040249	Lrp1	0.34134	2.59975e-14	8.39331e-10	0.9	0.74
4	ENSMUSG00000027540	Ptpn1	0.345937	3.61031e-14	1.16559e-09	0.946	0.837
4	ENSMUSG00000023367	Tmem176a	0.516077	3.76887e-14	1.21678e-09	0.613	0.396
4	ENSMUSG00000002885	Adgre5	-0.341518	5.46238e-14	1.76353e-09	0.958	0.952
4	ENSMUSG00000038393	Txnip	-0.473223	9.20848e-14	2.97296e-09	0.571	0.665
4	ENSMUSG00000047798	Cd300lf	0.314449	1.13144e-13	3.65284e-09	0.28	0.109
4	ENSMUSG00000031231	Cox7b	0.329336	1.13652e-13	3.66926e-09	0.912	0.765
4	ENSMUSG00000034708	Grn	-0.414412	1.52267e-13	4.91594e-09	0.915	0.894
4	ENSMUSG00000078783	Gm9733	0.395123	1.70497e-13	5.50451e-09	0.699	0.484
4	ENSMUSG00000025743	Sdc3	-0.497846	2.32306e-13	7.49999e-09	0.483	0.592
4	ENSMUSG00000033066	Gas7	-0.507425	2.89454e-13	9.34501e-09	0.326	0.453
4	ENSMUSG00000031584	Gsr	0.299665	4.09504e-13	1.32208e-08	0.955	0.842
4	ENSMUSG00000038690	Atp5j2	0.306585	4.57269e-13	1.47629e-08	0.933	0.78
4	ENSMUSG00000052212	Cd177	-0.532481	8.34363e-13	2.69374e-08	0.453	0.564
4	ENSMUSG00000039997	Ifi203	-0.470926	9.86316e-13	3.18432e-08	0.925	0.93
4	ENSMUSG00000037685	Atp8a1	0.323573	1.20254e-12	3.88241e-08	0.474	0.253
4	ENSMUSG00000048612	Myof	0.320282	1.33174e-12	4.29952e-08	0.419	0.214
4	ENSMUSG00000031613	Hpgd	-0.581987	1.3541e-12	4.3717e-08	0.285	0.448
4	ENSMUSG00000032381	Ciao2a	0.318752	1.79304e-12	5.78882e-08	0.82	0.634
4	ENSMUSG00000039361	Picalm	0.314182	1.88669e-12	6.09117e-08	0.884	0.7
4	ENSMUSG00000027078	Ube2l6	-0.538401	1.8985e-12	6.12931e-08	0.317	0.445
4	ENSMUSG00000027366	Sppl2a	-0.439704	1.9227e-12	6.20745e-08	0.836	0.839
4	ENSMUSG00000040048	Ndufb10	0.320225	1.97523e-12	6.37702e-08	0.835	0.641
4	ENSMUSG00000005583	Mef2c	-0.439641	2.13168e-12	6.88214e-08	0.608	0.709
4	ENSMUSG00000024038	Ndufv3	0.314117	2.21945e-12	7.1655e-08	0.604	0.36
4	ENSMUSG00000039208	Metrnl	-0.430894	2.65958e-12	8.58647e-08	0.827	0.831
4	ENSMUSG00000052336	Cx3cr1	-0.438304	3.02174e-12	9.75569e-08	0.717	0.774
4	ENSMUSG00000037601	Nme1	0.320498	3.11075e-12	1.00431e-07	0.724	0.487
4	ENSMUSG00000042747	Krtcap2	0.3647	3.25041e-12	1.04939e-07	0.75	0.529
4	ENSMUSG00000054404	Slfn5	-0.404328	4.14831e-12	1.33928e-07	0.963	0.96
4	ENSMUSG00000051185	Fam174a	0.341103	4.65772e-12	1.50374e-07	0.73	0.502
4	ENSMUSG00000071637	Cebpd	0.288643	5.17098e-12	1.66945e-07	0.541	0.318
4	ENSMUSG00000025026	Add3	-0.419687	5.4757e-12	1.76783e-07	0.756	0.776
4	ENSMUSG00000040613	Apobec1	-0.433588	6.57622e-12	2.12313e-07	0.644	0.664
4	ENSMUSG00000051439	Cd14	0.33693	7.78391e-12	2.51304e-07	0.452	0.248
4	ENSMUSG00000026385	Dbi	0.272765	8.40994e-12	2.71515e-07	0.963	0.888
4	ENSMUSG00000056737	Capg	-0.378629	8.53997e-12	2.75713e-07	0.721	0.78
4	ENSMUSG00000054203	Ifi205	-0.564324	1.22177e-11	3.94448e-07	0.373	0.505
4	ENSMUSG00000057278	Snrpg	0.263295	1.47561e-11	4.76401e-07	0.942	0.852
4	ENSMUSG00000021134	Srsf5	-0.284275	1.59591e-11	5.15238e-07	0.943	0.946
4	ENSMUSG00000021477	Ctsl	0.264324	1.81227e-11	5.85091e-07	0.343	0.163
4	ENSMUSG00000024772	Ehd1	-0.381573	1.91517e-11	6.18314e-07	0.097	0.22
4	ENSMUSG00000095788	Sirpb1a	0.303224	2.31018e-11	7.45842e-07	0.352	0.175
4	ENSMUSG00000045817	Zfp36l2	-0.373221	2.51685e-11	8.12564e-07	0.966	0.967
4	ENSMUSG00000046245	Pilra	0.305713	3.57721e-11	1.1549e-06	0.402	0.217
4	ENSMUSG00000022504	Ciita	0.309404	4.77979e-11	1.54315e-06	0.328	0.16
4	ENSMUSG00000021182	Ccdc88c	-0.459349	5.98036e-11	1.93076e-06	0.478	0.568
4	ENSMUSG00000004952	Rasa4	-0.435272	8.67642e-11	2.80118e-06	0.401	0.501
4	ENSMUSG00000074677	Sirpb1c	0.284672	9.30861e-11	3.00529e-06	0.878	0.713
4	ENSMUSG00000023992	Trem2	0.312317	1.19513e-10	3.85847e-06	0.428	0.236
4	ENSMUSG00000022890	Atp5j	0.293319	1.24493e-10	4.01926e-06	0.855	0.703
4	ENSMUSG00000029648	Flt1	-0.435385	1.44847e-10	4.67638e-06	0.197	0.33
4	ENSMUSG00000020272	Stk10	-0.413084	1.54019e-10	4.97251e-06	0.581	0.643
4	ENSMUSG00000022193	Psmb5	0.296911	1.54763e-10	4.99654e-06	0.711	0.472
4	ENSMUSG00000002014	Ssr4	0.277298	1.98776e-10	6.41749e-06	0.903	0.734
4	ENSMUSG00000030751	Psma1	0.303389	2.59247e-10	8.36978e-06	0.702	0.484
4	ENSMUSG00000070394	Tmem256	0.303886	2.5962e-10	8.38184e-06	0.733	0.508
4	ENSMUSG00000070858	Gm1673	-0.425649	3.12636e-10	1.00934e-05	0.207	0.326
4	ENSMUSG00000036594	H2-Aa	0.328903	4.0986e-10	1.32323e-05	0.517	0.33
4	ENSMUSG00000027763	Mbnl1	-0.282325	4.99084e-10	1.61129e-05	0.966	0.963
4	ENSMUSG00000003032	Klf4	-0.4182	5.58916e-10	1.80446e-05	0.885	0.883
4	ENSMUSG00000021877	Arf4	-0.364256	5.97647e-10	1.9295e-05	0.733	0.77
4	ENSMUSG00000030793	Pycard	0.286985	6.02776e-10	1.94606e-05	0.848	0.676
4	ENSMUSG00000056708	Ier5	-0.350739	6.14665e-10	1.98445e-05	0.881	0.888
4	ENSMUSG00000020163	Uqcr11	0.28636	7.27702e-10	2.34939e-05	0.83	0.652
4	ENSMUSG00000002992	Apoc2	0.363874	7.34663e-10	2.37186e-05	0.595	0.389
4	ENSMUSG00000037152	Ndufc1	0.259951	7.79448e-10	2.51645e-05	0.651	0.428
4	ENSMUSG00000055839	Elob	0.27126	8.81829e-10	2.84699e-05	0.908	0.762
4	ENSMUSG00000073421	H2-Ab1	0.423011	9.89137e-10	3.19343e-05	0.542	0.362
4	ENSMUSG00000008496	Pou2f2	-0.434945	1.08625e-09	3.50696e-05	0.799	0.828
4	ENSMUSG00000002603	Tgfb1	-0.339739	1.32471e-09	4.27683e-05	0.915	0.907
4	ENSMUSG00000071713	Csf2rb	0.292746	1.54321e-09	4.98224e-05	0.706	0.498
4	ENSMUSG00000054428	Atpif1	0.306315	1.65582e-09	5.34582e-05	0.672	0.471
4	ENSMUSG00000008348	Ubc	-0.304271	1.66585e-09	5.37818e-05	0.969	0.961
4	ENSMUSG00000006057	Atp5g1	0.30652	1.81466e-09	5.85864e-05	0.763	0.562
4	ENSMUSG00000061518	Cox5b	0.260865	2.10212e-09	6.78669e-05	0.93	0.846
4	ENSMUSG00000019943	Atp2b1	-0.337478	2.15375e-09	6.95339e-05	0.948	0.922
4	ENSMUSG00000021025	Nfkbia	-0.463498	2.16354e-09	6.98499e-05	0.732	0.762
4	ENSMUSG00000056501	Cebpb	-0.269502	2.21974e-09	7.16642e-05	0.994	0.994
4	ENSMUSG00000024854	Pold4	0.275312	2.23994e-09	7.23164e-05	0.651	0.42
4	ENSMUSG00000025381	Cnpy2	0.257267	2.25616e-09	7.28402e-05	0.422	0.241
4	ENSMUSG00000061981	Flot2	0.261749	2.40503e-09	7.76463e-05	0.306	0.151
4	ENSMUSG00000047721	Bola2	0.291032	3.27048e-09	0.000105587	0.785	0.595
4	ENSMUSG00000030748	Il4ra	0.271332	3.33093e-09	0.000107539	0.404	0.22
4	ENSMUSG00000034855	Cxcl10	-0.862291	3.51608e-09	0.000113517	0.152	0.275
4	ENSMUSG00000039753	Fbxl5	0.276728	3.81773e-09	0.000123255	0.466	0.277
4	ENSMUSG00000042406	Atf4	-0.36903	3.84353e-09	0.000124088	0.665	0.694
4	ENSMUSG00000054312	Mrps21	0.269008	4.10326e-09	0.000132474	0.715	0.492
4	ENSMUSG00000019818	Cd164	-0.398926	4.72575e-09	0.000152571	0.188	0.3
4	ENSMUSG00000037465	Klf10	-0.421612	4.93687e-09	0.000159387	0.453	0.535
4	ENSMUSG00000045658	Pid1	-0.342751	5.00999e-09	0.000161747	0.665	0.706
4	ENSMUSG00000021737	Psmd6	0.25793	5.33023e-09	0.000172087	0.438	0.251
4	ENSMUSG00000015396	Cd83	-0.283115	5.47322e-09	0.000176703	0.076	0.176
4	ENSMUSG00000026628	Atf3	-0.277568	5.6844e-09	0.000183521	0.978	0.957
4	ENSMUSG00000022255	Mtdh	-0.376484	5.82912e-09	0.000188193	0.714	0.697
4	ENSMUSG00000018927	Ccl6	-0.298478	6.11159e-09	0.000197313	0.963	0.966
4	ENSMUSG00000026872	Zeb2	-0.269411	6.30196e-09	0.000203459	0.984	0.985
4	ENSMUSG00000002602	Axl	-0.448917	6.5153e-09	0.000210346	0.119	0.226
4	ENSMUSG00000026365	Cfh	0.375162	7.66384e-09	0.000247427	0.337	0.196
4	ENSMUSG00000047843	Bri3	-0.2722	8.89937e-09	0.000287316	0.949	0.912
4	ENSMUSG00000054717	Hmgb2	0.262323	9.79696e-09	0.000316295	0.918	0.789
4	ENSMUSG00000041607	Mbp	-0.365199	1.05715e-08	0.0003413	0.596	0.659
4	ENSMUSG00000071715	Ncf4	0.254976	1.11379e-08	0.000359588	0.751	0.556
4	ENSMUSG00000071076	Jund	-0.41288	1.69131e-08	0.00054604	0.933	0.93
4	ENSMUSG00000090272	Mndal	-0.369183	1.84207e-08	0.000594712	0.899	0.888
4	ENSMUSG00000026656	Fcgr2b	0.271529	2.02163e-08	0.000652683	0.759	0.596
4	ENSMUSG00000055435	Maf	-0.46784	2.3478e-08	0.000757987	0.292	0.396
4	ENSMUSG00000029771	Irf5	-0.304291	2.75248e-08	0.000888638	0.768	0.761
4	ENSMUSG00000058267	Mrps14	0.26168	2.90486e-08	0.000937834	0.607	0.386
4	ENSMUSG00000028798	Eif3i	0.261448	2.941e-08	0.000949501	0.721	0.522
4	ENSMUSG00000058427	Cxcl2	0.290041	3.00466e-08	0.000970056	0.264	0.138
4	ENSMUSG00000052681	Rap1b	-0.259188	3.23519e-08	0.00104448	0.988	0.982
4	ENSMUSG00000031586	Rbpms	-0.36102	3.78514e-08	0.00122203	0.259	0.369
4	ENSMUSG00000052397	Ezr	-0.382566	4.12706e-08	0.00133242	0.483	0.552
4	ENSMUSG00000069892	9930111J21Rik2	-0.314999	4.81185e-08	0.00155351	0.626	0.667
4	ENSMUSG00000021377	Dek	-0.382325	5.9994e-08	0.00193691	0.736	0.728
4	ENSMUSG00000021486	Prelid1	0.258545	6.08404e-08	0.00196423	0.742	0.567
4	ENSMUSG00000055053	Nfic	-0.339902	6.22241e-08	0.0020089	0.323	0.413
4	ENSMUSG00000052837	Junb	-0.286461	6.27177e-08	0.00202484	0.99	0.987
4	ENSMUSG00000024236	Svil	0.254617	6.95151e-08	0.0022443	0.605	0.404
4	ENSMUSG00000067847	Romo1	0.272025	6.95334e-08	0.00224488	0.577	0.387
4	ENSMUSG00000092274	Neat1	-0.37966	7.38795e-08	0.0023852	0.902	0.873
4	ENSMUSG00000075010	AW112010	0.331405	8.67096e-08	0.00279942	0.548	0.375
4	ENSMUSG00000025612	Bach1	-0.321646	9.66156e-08	0.00311923	0.806	0.785
4	ENSMUSG00000038633	Degs1	-0.37573	1.0387e-07	0.00335343	0.672	0.695
4	ENSMUSG00000029823	Luc7l2	-0.300211	1.05961e-07	0.00342094	0.812	0.813
4	ENSMUSG00000001768	Rin2	-0.34762	1.06287e-07	0.00343146	0.2	0.299
4	ENSMUSG00000098112	Bin2	0.258099	1.17499e-07	0.00379346	0.805	0.635
4	ENSMUSG00000043017	Ptgir	-0.265727	1.18116e-07	0.00381336	0.101	0.197
4	ENSMUSG00000053560	Ier2	-0.304698	1.21173e-07	0.00391207	0.89	0.877
4	ENSMUSG00000020275	Rel	-0.432205	1.29039e-07	0.00416601	0.665	0.659
4	ENSMUSG00000070034	Sp110	-0.405146	1.3118e-07	0.00423514	0.709	0.698
4	ENSMUSG00000026864	Hspa5	-0.287641	1.36064e-07	0.00439283	0.881	0.882
4	ENSMUSG00000001700	Gramd3	-0.257764	1.41262e-07	0.00456065	0.075	0.16
4	ENSMUSG00000066278	Vps37b	-0.420107	1.56698e-07	0.00505899	0.364	0.439
4	ENSMUSG00000026536	Ifi211	-0.360879	1.61941e-07	0.00522827	0.902	0.867
4	ENSMUSG00000039236	Isg20	-0.437367	1.6303e-07	0.00526343	0.285	0.372
4	ENSMUSG00000028790	Khdrbs1	-0.292711	2.34506e-07	0.00757104	0.513	0.562
4	ENSMUSG00000028382	Ptbp3	-0.2605	2.37696e-07	0.007674	0.863	0.876
4	ENSMUSG00000025066	Sfr1	-0.30843	2.61001e-07	0.00842643	0.654	0.664
4	ENSMUSG00000026895	Ndufa8	0.251236	2.8796e-07	0.00929679	0.614	0.425
4	ENSMUSG00000031628	Casp3	-0.341613	3.30401e-07	0.010667	0.307	0.393
4	ENSMUSG00000044811	Cd300c2	0.290264	3.58415e-07	0.0115714	0.712	0.52
4	ENSMUSG00000023861	Mpc1	0.258278	3.65926e-07	0.0118139	0.733	0.559
4	ENSMUSG00000029650	Slc46a3	-0.277608	4.02356e-07	0.0129901	0.107	0.196
4	ENSMUSG00000017677	Wsb1	-0.323506	4.02798e-07	0.0130043	0.523	0.558
4	ENSMUSG00000021880	Rnase6	-0.316532	4.28496e-07	0.013834	0.694	0.709
4	ENSMUSG00000024610	Cd74	0.257393	5.40111e-07	0.0174375	0.812	0.717
4	ENSMUSG00000009418	Nav1	-0.322754	5.67596e-07	0.0183248	0.404	0.48
4	ENSMUSG00000112148	Lilrb4a	-0.294424	6.4771e-07	0.0209113	0.779	0.765
4	ENSMUSG00000070327	Rnf213	-0.29545	6.79536e-07	0.0219388	0.849	0.819
4	ENSMUSG00000042745	Id1	-0.396217	7.03984e-07	0.0227281	0.171	0.269
4	ENSMUSG00000085148	Mir22hg	-0.330218	8.58288e-07	0.0277098	0.329	0.393
4	ENSMUSG00000062070	Pgk1	0.260534	9.50308e-07	0.0306807	0.668	0.498
4	ENSMUSG00000068245	Phf11d	-0.569338	9.8019e-07	0.0316454	0.27	0.347
4	ENSMUSG00000026317	Cln8	-0.307661	1.05063e-06	0.0339197	0.432	0.498
4	ENSMUSG00000022014	Epsti1	-0.278035	1.11938e-06	0.0361392	0.844	0.818
4	ENSMUSG00000033319	Fem1c	-0.346987	1.1687e-06	0.0377313	0.417	0.472
4	ENSMUSG00000003226	Ranbp2	-0.276326	1.29289e-06	0.0417408	0.683	0.688
4	ENSMUSG00000041515	Irf8	-0.328544	1.52451e-06	0.0492188	0.785	0.765
4	ENSMUSG00000045664	Cdc42ep2	-0.33476	1.62815e-06	0.0525647	0.177	0.266
4	ENSMUSG00000024691	Fam111a	-0.300695	2.79482e-06	0.0902308	0.79	0.776
4	ENSMUSG00000098188	Sowahc	-0.385455	2.87778e-06	0.0929091	0.463	0.513
4	ENSMUSG00000055044	Pdlim1	-0.32173	3.44043e-06	0.111074	0.475	0.507
4	ENSMUSG00000032193	Ldlr	-0.355088	3.51172e-06	0.113376	0.61	0.64
4	ENSMUSG00000003484	Cyp4f18	0.251617	3.96203e-06	0.127914	0.607	0.435
4	ENSMUSG00000042901	Aida	-0.345199	4.00421e-06	0.129276	0.282	0.351
4	ENSMUSG00000003545	Fosb	-0.376438	4.0894e-06	0.132026	0.803	0.783
4	ENSMUSG00000032089	Il10ra	-0.263078	4.16674e-06	0.134523	0.574	0.605
4	ENSMUSG00000060519	Tor3a	-0.316372	4.79625e-06	0.154847	0.466	0.523
4	ENSMUSG00000030123	Plxnd1	-0.305056	5.05137e-06	0.163084	0.235	0.312
4	ENSMUSG00000040809	Chil3	0.319957	5.55924e-06	0.17948	0.782	0.686
4	ENSMUSG00000044703	Phf11a	-0.312899	5.61996e-06	0.181441	0.164	0.247
4	ENSMUSG00000030795	Fus	-0.255336	5.9788e-06	0.193026	0.703	0.713
4	ENSMUSG00000022586	Ly6i	0.251087	6.95917e-06	0.224677	0.264	0.152
4	ENSMUSG00000023015	Racgap1	-0.254178	7.60628e-06	0.245569	0.106	0.184
4	ENSMUSG00000116114	Gm35853	-0.279275	9.0908e-06	0.293497	0.168	0.251
4	ENSMUSG00000030149	Klrk1	-0.286967	1.01331e-05	0.327147	0.122	0.202
4	ENSMUSG00000060586	H2-Eb1	0.358178	1.07604e-05	0.347401	0.314	0.2
4	ENSMUSG00000000982	Ccl3	-0.504371	1.18094e-05	0.381266	0.227	0.317
4	ENSMUSG00000021282	Eif5	-0.251961	1.21276e-05	0.391541	0.759	0.761
4	ENSMUSG00000054823	Nsd3	-0.269144	1.33149e-05	0.429872	0.681	0.694
4	ENSMUSG00000038774	Ascc3	-0.264222	1.40086e-05	0.452266	0.447	0.493
4	ENSMUSG00000038147	Cd84	-0.304612	1.52733e-05	0.493098	0.461	0.496
4	ENSMUSG00000073491	Ifi213	-0.379666	1.62047e-05	0.523168	0.474	0.516
4	ENSMUSG00000068220	Lgals1	0.289715	1.64381e-05	0.530704	0.8	0.682
4	ENSMUSG00000106734	Gm20559	-0.309534	1.86743e-05	0.6029	0.389	0.441
4	ENSMUSG00000068566	Myadm	-0.290363	1.87817e-05	0.606368	0.641	0.65
4	ENSMUSG00000044456	Rin3	-0.268441	2.01715e-05	0.651237	0.398	0.451
4	ENSMUSG00000039456	Morc3	-0.281902	2.04005e-05	0.65863	0.498	0.537
4	ENSMUSG00000022867	Usp25	-0.329391	2.31157e-05	0.746291	0.666	0.667
4	ENSMUSG00000021892	Sh3bp5	-0.311934	2.471e-05	0.797761	0.234	0.302
4	ENSMUSG00000039191	Rbpj	-0.276835	2.8417e-05	0.917442	0.338	0.392
4	ENSMUSG00000017830	Dhx58	-0.296861	2.99044e-05	0.965462	0.311	0.366
4	ENSMUSG00000004880	Lbr	-0.314588	3.02665e-05	0.977155	0.498	0.528
4	ENSMUSG00000076617	Ighm	-0.365022	3.33221e-05	1	0.633	0.635
4	ENSMUSG00000042524	Sun2	-0.26857	3.67376e-05	1	0.195	0.262
4	ENSMUSG00000034484	Snx2	-0.282564	3.91053e-05	1	0.642	0.655
4	ENSMUSG00000029772	Ahcyl2	-0.257971	4.02903e-05	1	0.356	0.404
4	ENSMUSG00000005615	Pcyt1a	-0.295286	4.78293e-05	1	0.328	0.384
4	ENSMUSG00000028793	Rnf19b	-0.274389	4.82136e-05	1	0.537	0.558
4	ENSMUSG00000037731	Themis2	-0.270446	4.93251e-05	1	0.559	0.581
4	ENSMUSG00000026103	Gls	-0.299554	5.32517e-05	1	0.636	0.619
4	ENSMUSG00000003134	Tbc1d8	-0.285281	5.53864e-05	1	0.194	0.263
4	ENSMUSG00000078763	Slfn1	-0.278406	5.75935e-05	1	0.858	0.831
4	ENSMUSG00000030921	Trim30a	-0.257737	6.4306e-05	1	0.897	0.857
4	ENSMUSG00000031712	Il15	-0.266249	6.44765e-05	1	0.158	0.226
4	ENSMUSG00000030223	Ptpro	-0.255447	8.54397e-05	1	0.683	0.668
4	ENSMUSG00000036986	Pml	-0.269529	8.55558e-05	1	0.225	0.287
4	ENSMUSG00000030107	Usp18	-0.394454	9.1468e-05	1	0.38	0.423
4	ENSMUSG00000007850	Hnrnph1	-0.299884	9.2138e-05	1	0.514	0.531
4	ENSMUSG00000034610	Tut4	-0.322733	0.000102309	1	0.246	0.297
4	ENSMUSG00000022708	Zbtb20	-0.27792	0.000107857	1	0.148	0.218
4	ENSMUSG00000045932	Ifit2	-0.616551	0.000108202	1	0.37	0.42
4	ENSMUSG00000033487	Fndc3a	-0.332563	0.000108646	1	0.465	0.49
4	ENSMUSG00000032501	Trib1	-0.318186	0.000108667	1	0.632	0.623
4	ENSMUSG00000004707	Ly9	-0.260605	0.000116207	1	0.118	0.179
4	ENSMUSG00000020589	Fam49a	-0.258896	0.000142516	1	0.689	0.67
4	ENSMUSG00000041827	Oasl1	-0.290766	0.000154036	1	0.186	0.257
4	ENSMUSG00000024675	Ms4a4c	-0.272301	0.000180711	1	0.978	0.954
4	ENSMUSG00000032946	Rasgrp2	-0.257672	0.00018354	1	0.542	0.568
4	ENSMUSG00000039959	Hip1	-0.268327	0.000192076	1	0.247	0.305
4	ENSMUSG00000091971	Hspa1a	-0.562443	0.000198248	1	0.42	0.469
4	ENSMUSG00000019850	Tnfaip3	-0.327934	0.000258236	1	0.468	0.501
4	ENSMUSG00000043263	Ifi209	-0.253527	0.00026823	1	0.908	0.874
4	ENSMUSG00000039501	Znfx1	-0.28851	0.000272329	1	0.413	0.454
4	ENSMUSG00000029561	Oasl2	-0.256412	0.000296021	1	0.762	0.738
4	ENSMUSG00000035356	Nfkbiz	-0.294532	0.000342758	1	0.525	0.544
4	ENSMUSG00000038127	Ccdc50	-0.270324	0.000349138	1	0.623	0.604
4	ENSMUSG00000047735	Samd9l	-0.291376	0.000370831	1	0.687	0.679
4	ENSMUSG00000043067	Dpy19l1	-0.27899	0.000380827	1	0.502	0.514
4	ENSMUSG00000022565	Plec	-0.337628	0.000457399	1	0.405	0.43
4	ENSMUSG00000035273	Hpse	-0.27396	0.000523614	1	0.443	0.474
4	ENSMUSG00000056692	Ilrun	-0.250868	0.00055024	1	0.513	0.522
4	ENSMUSG00000031770	Herpud1	-0.307675	0.00062628	1	0.361	0.393
4	ENSMUSG00000071350	Setdb2	-0.253762	0.000748861	1	0.173	0.229
4	ENSMUSG00000063193	Cd300lb	-0.257903	0.000832668	1	0.247	0.294
4	ENSMUSG00000001473	Tubb6	-0.25874	0.000891111	1	0.322	0.369
4	ENSMUSG00000090877	Hspa1b	-0.529885	0.000894317	1	0.35	0.402
4	ENSMUSG00000026581	Sell	-0.393347	0.000926374	1	0.696	0.67
4	ENSMUSG00000057596	Trim30d	-0.256159	0.00110169	1	0.511	0.532
4	ENSMUSG00000022884	Eif4a2	-0.278531	0.00132703	1	0.712	0.691
4	ENSMUSG00000040296	Ddx58	-0.274289	0.00153474	1	0.504	0.508
4	ENSMUSG00000032525	Nktr	-0.255218	0.00178408	1	0.703	0.686
4	ENSMUSG00000079339	Ifit1bl1	-0.279833	0.00181321	1	0.194	0.251
4	ENSMUSG00000053907	Mat2a	-0.275091	0.00202205	1	0.495	0.507
4	ENSMUSG00000035692	Isg15	-0.33547	0.00209732	1	0.738	0.701
4	ENSMUSG00000035208	Slfn8	-0.2723	0.00216193	1	0.505	0.508
4	ENSMUSG00000027368	Dusp2	-0.388717	0.00296217	1	0.356	0.387
4	ENSMUSG00000026193	Fn1	-0.293439	0.00422144	1	0.876	0.867
4	ENSMUSG00000030365	Clec2i	-0.265636	0.00428637	1	0.258	0.299
4	ENSMUSG00000029366	Dck	-0.264886	0.00566476	1	0.566	0.537
4	ENSMUSG00000026896	Ifih1	-0.287394	0.00625765	1	0.611	0.578
4	ENSMUSG00000070868	Skint3	-0.259322	0.00831636	1	0.232	0.268
4	ENSMUSG00000022584	Ly6c2	-0.533601	0.0180228	1	0.976	0.94
4	ENSMUSG00000029798	Herc6	-0.256161	0.0192517	1	0.431	0.42
4	ENSMUSG00000078920	Ifi47	-0.274081	0.114727	1	0.744	0.676
4	ENSMUSG00000035385	Ccl2	-0.306545	0.494734	1	0.371	0.36

## Sheet:  DEGs_cluster 5
cluster	gene	symbol	avg_log2FC	p_val	p_val_adj	pct.1	pct.2
5	ENSMUSG00000029322	Plac8	0.778838	1.49875e-49	4.83872e-45	0.992	0.991
5	ENSMUSG00000052534	Pbx1	0.859537	3.00755e-43	9.70987e-39	0.504	0.119
5	ENSMUSG00000038235	F11r	0.750546	2.2895e-38	7.39166e-34	0.337	0.036
5	ENSMUSG00000069833	Ahnak	-0.794817	1.71255e-36	5.52898e-32	0.902	0.971
5	ENSMUSG00000021127	Zfp36l1	1.08061	9.34705e-34	3.01769e-29	0.609	0.242
5	ENSMUSG00000031722	Hp	0.828628	2.01543e-31	6.5068e-27	0.872	0.698
5	ENSMUSG00000006360	Crip1	-0.746247	1.77751e-28	5.73871e-24	0.964	0.993
5	ENSMUSG00000024679	Ms4a6d	0.713367	1.00073e-27	3.23086e-23	0.502	0.182
5	ENSMUSG00000021360	Gcnt2	0.722238	4.65861e-27	1.50403e-22	0.611	0.275
5	ENSMUSG00000059089	Fcgr4	1.08328	9.58519e-26	3.09458e-21	0.477	0.187
5	ENSMUSG00000041736	Tspo	0.635844	2.42665e-25	7.83444e-21	0.866	0.759
5	ENSMUSG00000037095	Lrg1	0.706084	4.52782e-25	1.46181e-20	0.195	0.01
5	ENSMUSG00000023913	Pla2g7	0.609189	2.17661e-22	7.0272e-18	0.78	0.517
5	ENSMUSG00000031838	Ifi30	0.692436	3.64689e-22	1.1774e-17	0.839	0.699
5	ENSMUSG00000069792	Wfdc17	0.830433	3.83529e-22	1.23822e-17	0.86	0.794
5	ENSMUSG00000023046	Igfbp6	0.356545	6.50342e-22	2.09963e-17	0.163	0.005
5	ENSMUSG00000004207	Psap	-0.314997	6.86739e-21	2.21714e-16	1	1
5	ENSMUSG00000010406	Mrpl52	0.555267	3.8387e-20	1.23932e-15	0.856	0.682
5	ENSMUSG00000019528	Gyg	0.540816	7.72278e-20	2.4933e-15	0.716	0.436
5	ENSMUSG00000026193	Fn1	-1.04747	6.19765e-19	2.00091e-14	0.626	0.742
5	ENSMUSG00000015947	Fcgr1	0.430848	1.66433e-18	5.37329e-14	0.349	0.115
5	ENSMUSG00000096727	Psmb9	0.495903	8.04934e-18	2.59873e-13	0.657	0.38
5	ENSMUSG00000058715	Fcer1g	0.264612	9.83736e-18	3.17599e-13	1	0.997
5	ENSMUSG00000002603	Tgfb1	-0.444511	1.8018e-17	5.81713e-13	0.87	0.902
5	ENSMUSG00000002204	Napsa	0.453201	3.27419e-17	1.05707e-12	0.944	0.816
5	ENSMUSG00000030203	Dusp16	0.826735	3.95339e-17	1.27635e-12	0.358	0.139
5	ENSMUSG00000075010	AW112010	0.668776	7.32561e-17	2.36507e-12	0.446	0.213
5	ENSMUSG00000030220	Arhgdib	0.307448	7.58026e-17	2.44729e-12	0.989	0.986
5	ENSMUSG00000038811	Gngt2	0.375776	1.25952e-16	4.06634e-12	0.985	0.952
5	ENSMUSG00000053819	Camk2d	0.520921	1.31258e-16	4.23767e-12	0.77	0.555
5	ENSMUSG00000001020	S100a4	-0.380896	1.60902e-16	5.19471e-12	0.966	0.991
5	ENSMUSG00000029471	Camkk2	-0.534676	1.71191e-16	5.52689e-12	0.6	0.725
5	ENSMUSG00000069516	Lyz2	-0.371048	3.64328e-16	1.17623e-11	1	1
5	ENSMUSG00000021948	Prkcd	-0.410379	7.72027e-16	2.49249e-11	0.872	0.912
5	ENSMUSG00000023034	Nr4a1	-0.520898	3.06959e-15	9.91017e-11	0.944	0.96
5	ENSMUSG00000024677	Ms4a6b	0.461329	7.65626e-15	2.47182e-10	0.847	0.649
5	ENSMUSG00000059108	Ifitm6	-0.393421	1.24151e-14	4.00823e-10	0.908	0.947
5	ENSMUSG00000021614	Vcan	0.49943	2.39869e-14	7.74416e-10	0.333	0.134
5	ENSMUSG00000031444	F10	0.447762	2.67482e-14	8.63567e-10	0.598	0.337
5	ENSMUSG00000024338	Psmb8	0.377485	3.01361e-14	9.72943e-10	0.9	0.761
5	ENSMUSG00000027398	Il1b	0.686586	6.84099e-14	2.20861e-09	0.584	0.363
5	ENSMUSG00000021025	Nfkbia	-0.604945	1.06672e-13	3.44391e-09	0.761	0.83
5	ENSMUSG00000060591	Ifitm2	0.357364	1.3108e-13	4.23191e-09	0.977	0.947
5	ENSMUSG00000022586	Ly6i	0.643153	1.84905e-13	5.96965e-09	0.349	0.156
5	ENSMUSG00000043832	Clec4a3	0.356494	2.25149e-13	7.26895e-09	0.946	0.866
5	ENSMUSG00000030748	Il4ra	0.310854	4.57615e-13	1.47741e-08	0.345	0.141
5	ENSMUSG00000075602	Ly6a	0.589324	6.88479e-13	2.22276e-08	0.119	0.014
5	ENSMUSG00000069662	Marcks	-0.413105	1.08469e-12	3.50192e-08	0.914	0.936
5	ENSMUSG00000056737	Capg	-0.52919	1.3218e-12	4.26745e-08	0.443	0.595
5	ENSMUSG00000030560	Ctsc	0.395806	1.57071e-12	5.07105e-08	0.82	0.668
5	ENSMUSG00000000489	Pdgfb	-0.330961	1.82231e-12	5.88334e-08	0.033	0.16
5	ENSMUSG00000057729	Prtn3	0.258606	2.45263e-12	7.91833e-08	0.163	0.036
5	ENSMUSG00000027514	Zbp1	0.462186	2.60275e-12	8.40299e-08	0.563	0.344
5	ENSMUSG00000090394	4930523C07Rik	-0.60326	2.75622e-12	8.89845e-08	0.387	0.527
5	ENSMUSG00000039899	Fgl2	0.395021	2.9985e-12	9.68064e-08	0.324	0.143
5	ENSMUSG00000015568	Lpl	-0.552618	3.44094e-12	1.11091e-07	0.069	0.211
5	ENSMUSG00000038393	Txnip	-0.548955	4.46623e-12	1.44192e-07	0.5	0.625
5	ENSMUSG00000052336	Cx3cr1	-0.364561	6.73229e-12	2.17352e-07	0.835	0.909
5	ENSMUSG00000053113	Socs3	0.434844	7.50118e-12	2.42175e-07	0.538	0.313
5	ENSMUSG00000002885	Adgre5	-0.321967	1.61487e-11	5.2136e-07	0.944	0.95
5	ENSMUSG00000102418	Sh2d1b1	0.393716	1.83397e-11	5.92097e-07	0.316	0.141
5	ENSMUSG00000022587	Ly6e	0.264257	1.912e-11	6.1729e-07	0.998	0.99
5	ENSMUSG00000079419	Ms4a6c	0.284421	1.97898e-11	6.38914e-07	0.981	0.962
5	ENSMUSG00000098188	Sowahc	-0.538799	2.07006e-11	6.68318e-07	0.351	0.495
5	ENSMUSG00000018927	Ccl6	-0.373894	2.58803e-11	8.35545e-07	0.916	0.954
5	ENSMUSG00000028657	Ppt1	0.419844	3.14502e-11	1.01537e-06	0.674	0.462
5	ENSMUSG00000032661	Oas3	0.293567	3.85809e-11	1.24559e-06	0.289	0.119
5	ENSMUSG00000020717	Pecam1	0.255941	3.9099e-11	1.26231e-06	0.1	0.01
5	ENSMUSG00000040212	Emp3	-0.409903	6.89045e-11	2.22458e-06	0.92	0.94
5	ENSMUSG00000048498	Cd300e	0.657607	1.13607e-10	3.6678e-06	0.228	0.091
5	ENSMUSG00000038633	Degs1	-0.354439	1.18856e-10	3.83726e-06	0.749	0.828
5	ENSMUSG00000028270	Gbp2	0.463995	2.29007e-10	7.39349e-06	0.226	0.089
5	ENSMUSG00000036751	Cox6b1	0.274662	3.65553e-10	1.18019e-05	0.952	0.864
5	ENSMUSG00000057666	Gapdh	0.276691	3.76201e-10	1.21457e-05	0.967	0.95
5	ENSMUSG00000027540	Ptpn1	0.295184	4.99652e-10	1.61313e-05	0.927	0.809
5	ENSMUSG00000045658	Pid1	-0.353917	7.00056e-10	2.26013e-05	0.644	0.725
5	ENSMUSG00000084786	Ubl5	0.321254	8.43326e-10	2.72268e-05	0.883	0.782
5	ENSMUSG00000115338	Pnp	0.37635	8.4869e-10	2.74e-05	0.659	0.46
5	ENSMUSG00000037685	Atp8a1	0.324681	9.62677e-10	3.108e-05	0.358	0.18
5	ENSMUSG00000036594	H2-Aa	0.626656	1.01595e-09	3.27999e-05	0.416	0.234
5	ENSMUSG00000042700	Sipa1l1	0.348034	1.08638e-09	3.50739e-05	0.209	0.079
5	ENSMUSG00000032193	Ldlr	-0.533917	1.31064e-09	4.23139e-05	0.51	0.612
5	ENSMUSG00000060550	H2-Q7	0.539382	1.34679e-09	4.34813e-05	0.297	0.151
5	ENSMUSG00000028367	Txn1	0.350668	1.39457e-09	4.50238e-05	0.874	0.758
5	ENSMUSG00000055541	Lair1	0.396137	1.43979e-09	4.64835e-05	0.659	0.44
5	ENSMUSG00000006611	Hfe	0.392586	1.5685e-09	5.0639e-05	0.623	0.416
5	ENSMUSG00000030123	Plxnd1	-0.396632	1.76704e-09	5.70489e-05	0.155	0.29
5	ENSMUSG00000024030	Abcg1	0.305475	1.77362e-09	5.72613e-05	0.372	0.194
5	ENSMUSG00000003032	Klf4	-0.392587	1.80486e-09	5.827e-05	0.921	0.942
5	ENSMUSG00000001025	S100a6	-0.29505	2.45989e-09	7.94175e-05	0.971	0.99
5	ENSMUSG00000019132	BC005537	-0.342145	3.18235e-09	0.000102742	0.824	0.857
5	ENSMUSG00000052212	Cd177	-0.459266	3.57958e-09	0.000115567	0.274	0.411
5	ENSMUSG00000020272	Stk10	-0.343253	3.92188e-09	0.000126618	0.789	0.861
5	ENSMUSG00000025059	Gk	0.307928	8.19081e-09	0.00026444	0.203	0.081
5	ENSMUSG00000033066	Gas7	-0.431895	8.19216e-09	0.000264484	0.151	0.275
5	ENSMUSG00000022890	Atp5j	0.315808	8.21789e-09	0.000265315	0.784	0.662
5	ENSMUSG00000006800	Sulf2	-0.466511	8.7156e-09	0.000281383	0.264	0.39
5	ENSMUSG00000060703	Cd302	0.31049	9.5236e-09	0.00030747	0.592	0.395
5	ENSMUSG00000053687	Dpep2 - ENSMUSG00000053687	0.26493	1.34174e-08	0.000433182	0.195	0.076
5	ENSMUSG00000031765	Mt1	0.358581	1.41943e-08	0.000458264	0.261	0.124
5	ENSMUSG00000038622	Med30	0.264617	1.43026e-08	0.00046176	0.402	0.22
5	ENSMUSG00000042406	Atf4	-0.347867	1.55985e-08	0.000503596	0.617	0.703
5	ENSMUSG00000037465	Klf10	-0.407781	1.69068e-08	0.000545835	0.51	0.598
5	ENSMUSG00000061518	Cox5b	0.292692	1.80811e-08	0.000583748	0.87	0.765
5	ENSMUSG00000067212	H2-T23	0.322124	1.90854e-08	0.000616172	0.77	0.598
5	ENSMUSG00000041607	Mbp	-0.33731	1.99112e-08	0.000642833	0.684	0.737
5	ENSMUSG00000032381	Ciao2a	0.282636	2.03348e-08	0.00065651	0.772	0.601
5	ENSMUSG00000020857	Nme2	0.274905	2.13374e-08	0.000688878	0.929	0.919
5	ENSMUSG00000045817	Zfp36l2	-0.315065	2.33335e-08	0.000753321	0.943	0.976
5	ENSMUSG00000070873	Lilra5	0.310752	2.48075e-08	0.000800909	0.155	0.053
5	ENSMUSG00000035283	Adrb1	0.331179	4.16339e-08	0.00134415	0.125	0.036
5	ENSMUSG00000031613	Hpgd	-0.451884	5.27176e-08	0.00170199	0.345	0.498
5	ENSMUSG00000085786	Gm15987	0.361904	5.59775e-08	0.00180723	0.414	0.247
5	ENSMUSG00000055435	Maf	-0.46329	5.74154e-08	0.00185366	0.125	0.235
5	ENSMUSG00000020577	Tspan13	0.264522	5.92664e-08	0.00191342	0.632	0.412
5	ENSMUSG00000048534	Jaml	0.260055	6.20266e-08	0.00200253	0.17	0.064
5	ENSMUSG00000027763	Mbnl1	-0.265939	6.6333e-08	0.00214156	0.898	0.926
5	ENSMUSG00000026365	Cfh	0.398679	7.01314e-08	0.00226419	0.31	0.17
5	ENSMUSG00000024772	Ehd1	-0.379274	7.17657e-08	0.00231696	0.148	0.27
5	ENSMUSG00000032740	Ccdc88a	-0.42756	7.90577e-08	0.00255238	0.577	0.655
5	ENSMUSG00000044811	Cd300c2	0.363339	8e-08	0.0025828	0.818	0.663
5	ENSMUSG00000017707	Serinc3	-0.273359	8.53389e-08	0.00275517	0.912	0.926
5	ENSMUSG00000058624	Gda	0.330925	8.99705e-08	0.0029047	0.874	0.763
5	ENSMUSG00000025017	Pik3ap1	0.293577	9.32059e-08	0.00300915	0.59	0.385
5	ENSMUSG00000022353	Mtss1	-0.379996	1.0828e-07	0.00349581	0.138	0.251
5	ENSMUSG00000070031	Sp140	0.265156	1.09773e-07	0.00354402	0.433	0.254
5	ENSMUSG00000060600	Eno3	0.358443	1.10364e-07	0.0035631	0.398	0.237
5	ENSMUSG00000020143	Dock2	-0.27216	1.17867e-07	0.00380535	0.745	0.808
5	ENSMUSG00000072620	Slfn2	0.317101	1.23169e-07	0.00397651	0.858	0.735
5	ENSMUSG00000042747	Krtcap2	0.330214	1.23706e-07	0.00399386	0.613	0.443
5	ENSMUSG00000058818	Pirb	0.269802	1.60511e-07	0.00518211	0.837	0.722
5	ENSMUSG00000005087	Cd44	-0.265102	1.72002e-07	0.00555309	0.958	0.957
5	ENSMUSG00000015766	Eps8	0.277291	1.77836e-07	0.00574144	0.358	0.203
5	ENSMUSG00000049103	Ccr2	0.399763	1.84667e-07	0.00596198	0.807	0.751
5	ENSMUSG00000095788	Sirpb1a	0.292316	1.84867e-07	0.00596843	0.381	0.223
5	ENSMUSG00000039109	F13a1	-0.515054	1.93754e-07	0.00625535	0.502	0.603
5	ENSMUSG00000022564	Grina	0.309982	2.37329e-07	0.00766218	0.467	0.289
5	ENSMUSG00000027660	Skil	-0.362252	2.3856e-07	0.00770189	0.385	0.481
5	ENSMUSG00000022216	Psme1	0.257289	2.46065e-07	0.0079442	0.877	0.771
5	ENSMUSG00000021282	Eif5	-0.310541	2.88552e-07	0.00931592	0.766	0.78
5	ENSMUSG00000051748	Wfdc21	0.503163	3.07785e-07	0.00993685	0.123	0.04
5	ENSMUSG00000054717	Hmgb2	0.261297	3.1647e-07	0.0102172	0.925	0.863
5	ENSMUSG00000039208	Metrnl	-0.264447	3.24871e-07	0.0104884	0.852	0.881
5	ENSMUSG00000061232	H2-K1	0.336178	3.25278e-07	0.0105016	0.998	0.985
5	ENSMUSG00000065990	Aurkaip1	0.265334	3.27816e-07	0.0105835	0.561	0.388
5	ENSMUSG00000021262	Evl	0.267327	3.32628e-07	0.0107389	0.55	0.364
5	ENSMUSG00000003541	Ier3	0.282536	3.6122e-07	0.011662	0.157	0.06
5	ENSMUSG00000025026	Add3	-0.327476	4.05169e-07	0.0130809	0.766	0.811
5	ENSMUSG00000073421	H2-Ab1	0.675599	4.26126e-07	0.0137575	0.443	0.296
5	ENSMUSG00000002992	Apoc2	0.41707	4.81509e-07	0.0155455	0.659	0.498
5	ENSMUSG00000024597	Slc12a2	0.428073	4.83295e-07	0.0156032	0.301	0.172
5	ENSMUSG00000026104	Stat1	0.361888	5.43222e-07	0.0175379	0.577	0.414
5	ENSMUSG00000020485	Supt4a	0.255045	5.4902e-07	0.0177251	0.776	0.644
5	ENSMUSG00000020644	Id2	-0.47728	7.10811e-07	0.0229485	0.607	0.679
5	ENSMUSG00000009585	Apobec3	0.280662	7.5811e-07	0.0244756	0.349	0.203
5	ENSMUSG00000015396	Cd83	-0.367581	8.02539e-07	0.02591	0.136	0.247
5	ENSMUSG00000097296	Gm26532	-0.365557	8.38329e-07	0.0270655	0.483	0.572
5	ENSMUSG00000041754	Trem3	0.300833	8.68997e-07	0.0280556	0.469	0.308
5	ENSMUSG00000079017	Ifi27l2a	0.423005	8.7539e-07	0.028262	0.866	0.844
5	ENSMUSG00000045664	Cdc42ep2	-0.448907	9.02438e-07	0.0291352	0.312	0.411
5	ENSMUSG00000046245	Pilra	0.366473	9.77256e-07	0.0315507	0.54	0.392
5	ENSMUSG00000085148	Mir22hg	-0.343257	1.03016e-06	0.0332587	0.349	0.436
5	ENSMUSG00000018654	Ikzf1	-0.2667	1.16379e-06	0.037573	0.743	0.797
5	ENSMUSG00000078783	Gm9733	0.312549	1.359e-06	0.0438753	0.594	0.436
5	ENSMUSG00000029771	Irf5	-0.286358	1.69374e-06	0.0546823	0.724	0.758
5	ENSMUSG00000038127	Ccdc50	-0.353131	2.15165e-06	0.069466	0.609	0.677
5	ENSMUSG00000000346	Dazap2	-0.286923	2.80683e-06	0.0906186	0.954	0.948
5	ENSMUSG00000005800	Mmp8	0.29327	2.83707e-06	0.0915948	0.247	0.132
5	ENSMUSG00000089847	Timm10b	0.250427	2.84934e-06	0.0919909	0.778	0.653
5	ENSMUSG00000029705	Cux1	0.261951	2.91829e-06	0.0942171	0.492	0.328
5	ENSMUSG00000020275	Rel	-0.381382	3.00199e-06	0.0969192	0.738	0.753
5	ENSMUSG00000024675	Ms4a4c	0.303579	3.22909e-06	0.104251	0.709	0.589
5	ENSMUSG00000019943	Atp2b1	-0.327536	3.39193e-06	0.109509	0.852	0.88
5	ENSMUSG00000029823	Luc7l2	-0.29355	3.60144e-06	0.116272	0.774	0.806
5	ENSMUSG00000026728	Vim	-0.297282	3.83118e-06	0.12369	0.908	0.967
5	ENSMUSG00000005583	Mef2c	-0.345416	4.26584e-06	0.137723	0.743	0.768
5	ENSMUSG00000031231	Cox7b	0.267362	5.74672e-06	0.185533	0.808	0.723
5	ENSMUSG00000020608	Smc6	0.434762	6.75893e-06	0.218212	0.594	0.464
5	ENSMUSG00000098557	Kctd12	-0.37685	6.79661e-06	0.219429	0.483	0.557
5	ENSMUSG00000023367	Tmem176a	0.439871	7.90038e-06	0.255064	0.362	0.239
5	ENSMUSG00000011884	Gltp	-0.302559	8.67412e-06	0.280044	0.523	0.574
5	ENSMUSG00000019122	Ccl9	-0.307491	1.08513e-05	0.350335	0.722	0.778
5	ENSMUSG00000034652	Cd300a	-0.259617	1.14057e-05	0.368232	0.9	0.899
5	ENSMUSG00000031604	Msmo1	-0.363305	1.20273e-05	0.388303	0.222	0.311
5	ENSMUSG00000051439	Cd14	0.265668	1.21069e-05	0.390873	0.318	0.194
5	ENSMUSG00000052837	Junb	-0.268249	1.43078e-05	0.461929	0.977	0.978
5	ENSMUSG00000032525	Nktr	-0.278079	1.59934e-05	0.516348	0.67	0.687
5	ENSMUSG00000037966	Ninj1	-0.294926	1.82819e-05	0.590231	0.266	0.357
5	ENSMUSG00000038872	Zfhx3	-0.282096	1.83673e-05	0.592987	0.159	0.253
5	ENSMUSG00000031586	Rbpms	-0.307971	2.12506e-05	0.686075	0.517	0.572
5	ENSMUSG00000043866	Taf10	0.250934	2.18127e-05	0.704224	0.766	0.629
5	ENSMUSG00000021182	Ccdc88c	-0.299202	2.21062e-05	0.713698	0.674	0.682
5	ENSMUSG00000028163	Nfkb1	-0.298091	2.67648e-05	0.864102	0.793	0.802
5	ENSMUSG00000097585	E230029C05Rik	0.252348	2.68128e-05	0.865651	0.224	0.125
5	ENSMUSG00000071076	Jund	-0.279518	3.01172e-05	0.972334	0.898	0.914
5	ENSMUSG00000021892	Sh3bp5	-0.356473	3.07413e-05	0.992482	0.266	0.352
5	ENSMUSG00000040824	Snrpd2	0.250672	3.08422e-05	0.995741	0.577	0.424
5	ENSMUSG00000021877	Arf4	-0.318695	3.2392e-05	1	0.651	0.674
5	ENSMUSG00000026630	Batf3	-0.27499	4.10438e-05	1	0.184	0.271
5	ENSMUSG00000019726	Lyst	-0.385829	4.3545e-05	1	0.352	0.426
5	ENSMUSG00000002083	Bbc3	-0.341268	5.04412e-05	1	0.326	0.399
5	ENSMUSG00000008398	Elk3	-0.291946	5.40594e-05	1	0.36	0.44
5	ENSMUSG00000060586	H2-Eb1	0.658099	5.84653e-05	1	0.253	0.155
5	ENSMUSG00000070858	Gm1673	-0.280885	6.33856e-05	1	0.159	0.241
5	ENSMUSG00000029254	Stap1	0.286579	6.69985e-05	1	0.605	0.448
5	ENSMUSG00000029136	Rbks	-0.281645	6.76003e-05	1	0.121	0.198
5	ENSMUSG00000034158	Lrrc58	-0.284105	7.05296e-05	1	0.307	0.39
5	ENSMUSG00000030786	Itgam	-0.264929	8.30061e-05	1	0.778	0.782
5	ENSMUSG00000027508	Pag1	0.295554	0.000120855	1	0.489	0.354
5	ENSMUSG00000099974	Bcl2a1d	0.333434	0.000154058	1	0.287	0.191
5	ENSMUSG00000026547	Tagln2	-0.337603	0.000170781	1	0.705	0.746
5	ENSMUSG00000036438	Calm2	-0.253586	0.000180754	1	0.762	0.768
5	ENSMUSG00000001288	Rarg	-0.250817	0.000187908	1	0.138	0.208
5	ENSMUSG00000042688	Mapk6	-0.27682	0.000197506	1	0.18	0.253
5	ENSMUSG00000022463	Srebf2	-0.309116	0.000251753	1	0.393	0.459
5	ENSMUSG00000003031	Cdkn1b	0.264448	0.000251866	1	0.68	0.538
5	ENSMUSG00000029401	Rilpl2	-0.395724	0.000327633	1	0.352	0.399
5	ENSMUSG00000026177	Slc11a1	-0.29901	0.000430785	1	0.452	0.495
5	ENSMUSG00000027533	Fabp5	0.307303	0.000440278	1	0.305	0.211
5	ENSMUSG00000018583	G3bp1	-0.253548	0.000483546	1	0.354	0.404
5	ENSMUSG00000024856	Cdk2ap2	-0.274708	0.00048411	1	0.902	0.857
5	ENSMUSG00000052397	Ezr	-0.259317	0.000493161	1	0.513	0.557
5	ENSMUSG00000025314	Ptprj	-0.252996	0.00052564	1	0.642	0.656
5	ENSMUSG00000045382	Cxcr4	0.303865	0.000592173	1	0.586	0.457
5	ENSMUSG00000028161	Ppp3ca	-0.286603	0.000609269	1	0.602	0.613
5	ENSMUSG00000027907	S100a11	0.269848	0.000636542	1	0.852	0.794
5	ENSMUSG00000032089	Il10ra	-0.260681	0.000657431	1	0.586	0.598
5	ENSMUSG00000040613	Apobec1	-0.287453	0.000831075	1	0.466	0.51
5	ENSMUSG00000002944	Cd36	-0.293797	0.000949455	1	0.155	0.234
5	ENSMUSG00000014905	Dnajb9	-0.252748	0.000952516	1	0.299	0.359
5	ENSMUSG00000032688	Malt1	-0.278931	0.000965414	1	0.632	0.651
5	ENSMUSG00000009418	Nav1	-0.291563	0.00100139	1	0.391	0.442
5	ENSMUSG00000029810	Tmem176b	0.256877	0.0012784	1	0.437	0.333
5	ENSMUSG00000004897	Hdgf	-0.261421	0.00141868	1	0.502	0.524
5	ENSMUSG00000038147	Cd84	-0.261564	0.0014464	1	0.37	0.418
5	ENSMUSG00000021676	Iqgap2	-0.292051	0.00179506	1	0.259	0.314
5	ENSMUSG00000026317	Cln8	-0.2731	0.00198206	1	0.429	0.471
5	ENSMUSG00000070691	Runx3	-0.262187	0.00202112	1	0.393	0.428
5	ENSMUSG00000058013	2023-09-11	-0.288931	0.0022464	1	0.293	0.338
5	ENSMUSG00000032754	Slc8b1	-0.273826	0.00228773	1	0.341	0.383
5	ENSMUSG00000042364	Snx18	-0.285429	0.00259966	1	0.42	0.457
5	ENSMUSG00000040751	Lat2	-0.269382	0.00324922	1	0.291	0.342
5	ENSMUSG00000019873	Reep3	-0.284817	0.00347831	1	0.454	0.476
5	ENSMUSG00000030365	Clec2i	-0.262834	0.0054085	1	0.297	0.344
5	ENSMUSG00000024610	Cd74	0.464942	0.00565148	1	0.764	0.708
5	ENSMUSG00000025572	Tmc6	-0.267201	0.00608803	1	0.408	0.436
5	ENSMUSG00000089929	Bcl2a1b	0.25159	0.00687081	1	0.27	0.196
5	ENSMUSG00000027368	Dusp2	-0.250549	0.00799984	1	0.598	0.591
5	ENSMUSG00000018425	Dhx40	-0.268866	0.00845416	1	0.331	0.363
5	ENSMUSG00000022565	Plec	-0.258157	0.0100767	1	0.421	0.443
5	ENSMUSG00000041959	S100a10	-0.269136	0.013126	1	0.678	0.689
5	ENSMUSG00000019850	Tnfaip3	-0.275549	0.0160352	1	0.462	0.479
5	ENSMUSG00000003382	Etv3	-0.251396	0.0190193	1	0.19	0.232
5	ENSMUSG00000030413	Pglyrp1	0.274708	0.0213157	1	0.498	0.43
5	ENSMUSG00000030103	Bhlhe40	-0.259186	0.0224316	1	0.448	0.471
5	ENSMUSG00000062515	Fabp4	0.306897	0.0822353	1	0.188	0.153
5	ENSMUSG00000056054	S100a8	1.30307	0.0832427	1	0.778	0.68
5	ENSMUSG00000005413	Hmox1	-0.277585	0.0943511	1	0.368	0.278
5	ENSMUSG00000026822	Lcn2	0.465939	0.104919	1	0.224	0.174
5	ENSMUSG00000056071	S100a9	1.04711	0.511222	1	0.734	0.67
5	ENSMUSG00000032484	Ngp	0.874562	0.817915	1	0.236	0.211
5	ENSMUSG00000038357	Camp	0.256522	0.936302	1	0.282	0.249

## Sheet: DEGs_cluster 6
cluster	gene	symbol	avg_log2FC	p_val	p_val_adj	pct.1	pct.2
6	ENSMUSG00000029322	Plac8	0.92689	8.01667e-47	2.58818e-42	1	0.994
6	ENSMUSG00000041736	Tspo	0.776486	2.03586e-36	6.57279e-32	0.996	0.895
6	ENSMUSG00000024679	Ms4a6d	1.15176	4.30482e-35	1.38981e-30	0.729	0.262
6	ENSMUSG00000031838	Ifi30	0.787243	1.7267e-30	5.57465e-26	0.986	0.895
6	ENSMUSG00000021360	Gcnt2	0.792807	2.16048e-29	6.97511e-25	0.521	0.102
6	ENSMUSG00000021614	Vcan	1.09965	1.98705e-28	6.41518e-24	0.673	0.251
6	ENSMUSG00000030560	Ctsc	0.727848	2.51258e-26	8.11185e-22	0.968	0.835
6	ENSMUSG00000031722	Hp	0.599989	5.03582e-24	1.62582e-19	0.993	0.934
6	ENSMUSG00000069792	Wfdc17	0.603748	5.9922e-24	1.93458e-19	0.996	0.975
6	ENSMUSG00000020857	Nme2	0.447197	2.65894e-23	8.5844e-19	0.996	0.983
6	ENSMUSG00000038811	Gngt2	0.80319	7.17515e-23	2.3165e-18	0.933	0.609
6	ENSMUSG00000024677	Ms4a6b	0.652129	9.4649e-23	3.05574e-18	0.975	0.788
6	ENSMUSG00000044533	Rps2	0.423419	2.48584e-22	8.02555e-18	1	1
6	ENSMUSG00000024661	Fth1	0.433914	4.16798e-22	1.34563e-17	1	1
6	ENSMUSG00000052534	Pbx1	0.739857	7.4467e-22	2.40417e-17	0.444	0.107
6	ENSMUSG00000053819	Camk2d	0.691013	7.61913e-22	2.45984e-17	0.715	0.298
6	ENSMUSG00000027907	S100a11	0.665016	9.19424e-22	2.96836e-17	0.989	0.906
6	ENSMUSG00000038235	F11r	0.61968	1.00969e-21	3.25978e-17	0.278	0.019
6	ENSMUSG00000069833	Ahnak	-0.560316	1.13387e-21	3.66068e-17	0.996	1
6	ENSMUSG00000057666	Gapdh	0.522514	1.24614e-21	4.02315e-17	0.993	0.945
6	ENSMUSG00000026193	Fn1	-0.720357	1.46706e-21	4.7364e-17	0.972	0.997
6	ENSMUSG00000010406	Mrpl52	0.647352	6.03843e-21	1.94951e-16	0.947	0.744
6	ENSMUSG00000060591	Ifitm2	0.457541	1.56281e-19	5.04555e-15	1	0.994
6	ENSMUSG00000047798	Cd300lf	0.514352	3.14104e-19	1.01409e-14	0.306	0.041
6	ENSMUSG00000015568	Lpl	-1.06233	2.61353e-18	8.43777e-14	0.056	0.331
6	ENSMUSG00000018927	Ccl6	-0.561588	4.14074e-17	1.33684e-12	0.951	0.992
6	ENSMUSG00000031613	Hpgd	-1.14937	9.4933e-17	3.06491e-12	0.222	0.512
6	ENSMUSG00000053113	Socs3	0.508657	9.69467e-17	3.12992e-12	0.317	0.061
6	ENSMUSG00000023913	Pla2g7	0.593767	2.63173e-16	8.49655e-12	0.623	0.275
6	ENSMUSG00000057729	Prtn3	0.547176	7.69983e-16	2.48589e-11	0.317	0.072
6	ENSMUSG00000037095	Lrg1	0.609385	1.13826e-15	3.67488e-11	0.194	0.011
6	ENSMUSG00000098178	Gm42418	-0.357759	3.52019e-15	1.13649e-10	1	1
6	ENSMUSG00000021127	Zfp36l1	0.473236	4.51805e-15	1.45865e-10	0.264	0.044
6	ENSMUSG00000045658	Pid1	-0.661173	4.52938e-15	1.46231e-10	0.641	0.777
6	ENSMUSG00000017707	Serinc3	-0.542936	2.84361e-14	9.18058e-10	0.898	0.942
6	ENSMUSG00000059108	Ifitm6	-0.525509	5.48462e-14	1.77071e-09	0.975	0.978
6	ENSMUSG00000045817	Zfp36l2	-0.546563	1.70786e-13	5.51383e-09	0.961	0.972
6	ENSMUSG00000023046	Igfbp6	0.269293	2.28176e-13	7.36668e-09	0.148	0.003
6	ENSMUSG00000038642	Ctss	0.312523	3.1669e-13	1.02243e-08	1	1
6	ENSMUSG00000024675	Ms4a4c	0.484563	3.66103e-13	1.18196e-08	0.965	0.832
6	ENSMUSG00000053317	Sec61b	0.341417	4.70613e-13	1.51937e-08	0.993	0.967
6	ENSMUSG00000030220	Arhgdib	0.310386	7.89751e-13	2.54971e-08	1	0.994
6	ENSMUSG00000015947	Fcgr1	0.495031	9.98629e-13	3.22408e-08	0.532	0.229
6	ENSMUSG00000031444	F10	0.571431	1.70797e-12	5.51419e-08	0.665	0.364
6	ENSMUSG00000021948	Prkcd	-0.511973	1.82233e-12	5.88338e-08	0.792	0.848
6	ENSMUSG00000115338	Pnp	0.518775	3.88647e-12	1.25475e-07	0.887	0.661
6	ENSMUSG00000070493	Chchd2	0.330775	5.82484e-12	1.88055e-07	0.989	0.934
6	ENSMUSG00000023034	Nr4a1	-0.859024	6.5432e-12	2.11247e-07	0.426	0.59
6	ENSMUSG00000031765	Mt1	0.522216	6.78789e-12	2.19147e-07	0.394	0.143
6	ENSMUSG00000019806	Aig1	0.284006	8.91392e-12	2.87786e-07	0.187	0.025
6	ENSMUSG00000038633	Degs1	-0.473025	9.87647e-12	3.18862e-07	0.634	0.769
6	ENSMUSG00000022452	Smdt1	0.377069	2.02053e-11	6.5233e-07	0.944	0.848
6	ENSMUSG00000052776	Oas1a	0.347805	2.03401e-11	6.56681e-07	0.289	0.077
6	ENSMUSG00000036751	Cox6b1	0.350644	2.31702e-11	7.48049e-07	0.979	0.937
6	ENSMUSG00000089847	Timm10b	0.445303	3.09718e-11	9.99926e-07	0.915	0.73
6	ENSMUSG00000068220	Lgals1	0.556087	4.20894e-11	1.35885e-06	0.912	0.791
6	ENSMUSG00000028657	Ppt1	0.4987	4.36295e-11	1.40858e-06	0.725	0.444
6	ENSMUSG00000041607	Mbp	-0.542333	5.7921e-11	1.86998e-06	0.56	0.683
6	ENSMUSG00000023367	Tmem176a	0.708746	7.30825e-11	2.35947e-06	0.528	0.284
6	ENSMUSG00000052212	Cd177	-0.705193	1.12363e-10	3.62765e-06	0.433	0.598
6	ENSMUSG00000026385	Dbi	0.36175	1.14425e-10	3.69422e-06	0.979	0.959
6	ENSMUSG00000018381	Abi3	0.448584	1.16827e-10	3.77175e-06	0.507	0.237
6	ENSMUSG00000096727	Psmb9	0.466813	1.98132e-10	6.39668e-06	0.768	0.463
6	ENSMUSG00000048534	Jaml	0.408953	2.10494e-10	6.79581e-06	0.31	0.105
6	ENSMUSG00000031441	Atp11a	0.293629	2.20242e-10	7.11051e-06	0.211	0.044
6	ENSMUSG00000006360	Crip1	-0.343519	2.31901e-10	7.48692e-06	1	1
6	ENSMUSG00000075705	Msrb1	0.27545	2.36082e-10	7.62191e-06	1	0.992
6	ENSMUSG00000064370	mt-Cytb	0.311602	2.45679e-10	7.93176e-06	1	0.992
6	ENSMUSG00000022587	Ly6e	0.28873	2.97227e-10	9.59597e-06	1	0.997
6	ENSMUSG00000031231	Cox7b	0.426513	3.90402e-10	1.26041e-05	0.947	0.802
6	ENSMUSG00000032508	Myd88	0.430236	4.41777e-10	1.42628e-05	0.627	0.336
6	ENSMUSG00000019528	Gyg	0.444648	4.92454e-10	1.58989e-05	0.718	0.43
6	ENSMUSG00000052681	Rap1b	-0.390261	5.18462e-10	1.67386e-05	0.965	0.975
6	ENSMUSG00000037266	Rsrp1	0.346134	5.75345e-10	1.8575e-05	0.982	0.92
6	ENSMUSG00000003814	Calr	0.484402	5.97205e-10	1.92808e-05	0.796	0.595
6	ENSMUSG00000025804	Ccr1	0.314055	6.41519e-10	2.07114e-05	0.215	0.05
6	ENSMUSG00000075010	AW112010	0.553086	6.98939e-10	2.25652e-05	0.423	0.179
6	ENSMUSG00000044786	Zfp36	-0.532883	7.95384e-10	2.5679e-05	0.768	0.865
6	ENSMUSG00000043263	Ifi209	0.426674	9.57216e-10	3.09037e-05	0.775	0.501
6	ENSMUSG00000078974	Sec61g	0.330759	9.59793e-10	3.09869e-05	0.996	0.945
6	ENSMUSG00000058624	Gda	0.445298	9.95589e-10	3.21426e-05	0.912	0.766
6	ENSMUSG00000046805	Mpeg1	-0.317508	1.30398e-09	4.2099e-05	0.989	0.986
6	ENSMUSG00000052336	Cx3cr1	-0.517196	1.43501e-09	4.63293e-05	0.732	0.818
6	ENSMUSG00000015340	Cybb	-0.268692	1.54938e-09	5.00218e-05	1	1
6	ENSMUSG00000074677	Sirpb1c	0.447968	1.59172e-09	5.13888e-05	0.852	0.647
6	ENSMUSG00000029810	Tmem176b	0.563153	1.59564e-09	5.15153e-05	0.637	0.386
6	ENSMUSG00000028367	Txn1	0.395238	1.77092e-09	5.7174e-05	0.905	0.796
6	ENSMUSG00000027763	Mbnl1	-0.35377	1.81866e-09	5.87154e-05	0.975	0.953
6	ENSMUSG00000038690	Atp5j2	0.338197	1.86687e-09	6.0272e-05	0.979	0.865
6	ENSMUSG00000002885	Adgre5	-0.439698	1.98902e-09	6.42155e-05	0.908	0.917
6	ENSMUSG00000022584	Ly6c2	0.430815	2.17814e-09	7.03213e-05	0.982	0.956
6	ENSMUSG00000027514	Zbp1	0.41202	2.54461e-09	8.21529e-05	0.644	0.369
6	ENSMUSG00000024772	Ehd1	-0.369946	2.70746e-09	8.74103e-05	0.028	0.171
6	ENSMUSG00000019943	Atp2b1	-0.423695	2.79531e-09	9.02465e-05	0.951	0.942
6	ENSMUSG00000022564	Grina	0.409208	2.88752e-09	9.32236e-05	0.468	0.234
6	ENSMUSG00000023992	Trem2	0.383008	3.56941e-09	0.000115239	0.433	0.19
6	ENSMUSG00000030748	Il4ra	0.382063	5.39608e-09	0.000174212	0.38	0.16
6	ENSMUSG00000001403	Ube2c	0.269854	5.6741e-09	0.000183188	0.158	0.028
6	ENSMUSG00000040253	Gbp7	0.290068	8.12404e-09	0.000262285	0.331	0.124
6	ENSMUSG00000063229	Ldha	0.394627	9.79511e-09	0.000316235	0.718	0.435
6	ENSMUSG00000032554	Trf	-0.678918	1.00541e-08	0.000324597	0.384	0.529
6	ENSMUSG00000029082	Bst1	0.335274	1.01883e-08	0.00032893	0.306	0.113
6	ENSMUSG00000029471	Camkk2	-0.463909	1.18365e-08	0.000382142	0.634	0.7
6	ENSMUSG00000021361	Tmem14c	0.344083	1.29267e-08	0.00041734	0.908	0.752
6	ENSMUSG00000061981	Flot2	0.37584	1.3741e-08	0.000443629	0.401	0.176
6	ENSMUSG00000020180	Snrpd3	0.411053	1.53635e-08	0.00049601	0.683	0.416
6	ENSMUSG00000058818	Pirb	0.349055	1.88419e-08	0.00060831	0.94	0.824
6	ENSMUSG00000021998	Lcp1	0.322294	1.94146e-08	0.000626801	0.972	0.906
6	ENSMUSG00000015766	Eps8	0.279609	2.07522e-08	0.000669986	0.37	0.152
6	ENSMUSG00000032740	Ccdc88a	-0.528384	2.59892e-08	0.000839062	0.475	0.592
6	ENSMUSG00000037601	Nme1	0.336301	2.61295e-08	0.000843592	0.813	0.543
6	ENSMUSG00000022353	Mtss1	-0.344862	2.81353e-08	0.000908348	0.032	0.165
6	ENSMUSG00000070858	Gm1673	-0.478058	2.9306e-08	0.000946143	0.215	0.386
6	ENSMUSG00000037152	Ndufc1	0.369101	3.40474e-08	0.00109922	0.789	0.518
6	ENSMUSG00000028691	Prdx1	0.308566	3.51772e-08	0.0011357	0.968	0.909
6	ENSMUSG00000020571	Pdia6	0.431168	3.85457e-08	0.00124445	0.673	0.438
6	ENSMUSG00000054676	1600014C10Rik	0.298559	3.90769e-08	0.0012616	0.384	0.165
6	ENSMUSG00000000563	Atp5f1	0.299736	4.6923e-08	0.00151491	0.965	0.857
6	ENSMUSG00000070031	Sp140	0.37654	4.76153e-08	0.00153726	0.528	0.289
6	ENSMUSG00000032381	Ciao2a	0.361886	5.00682e-08	0.00161645	0.905	0.708
6	ENSMUSG00000021182	Ccdc88c	-0.514475	5.15214e-08	0.00166337	0.528	0.606
6	ENSMUSG00000047180	Neurl3	-0.441127	5.28855e-08	0.00170741	0.472	0.584
6	ENSMUSG00000027540	Ptpn1	0.341649	5.51924e-08	0.00178189	0.915	0.763
6	ENSMUSG00000037685	Atp8a1	0.351647	5.73537e-08	0.00185166	0.482	0.24
6	ENSMUSG00000059714	Flot1	0.34299	6.16397e-08	0.00199004	0.373	0.165
6	ENSMUSG00000026626	Ppp2r5a	-0.397108	6.78764e-08	0.00219139	0.792	0.829
6	ENSMUSG00000049103	Ccr2	0.300314	7.83125e-08	0.00252832	1	0.986
6	ENSMUSG00000055541	Lair1	0.313565	8.95492e-08	0.0028911	0.261	0.094
6	ENSMUSG00000026365	Cfh	0.531563	9.21303e-08	0.00297443	0.373	0.185
6	ENSMUSG00000035493	Tgfbi	0.344633	1.01464e-07	0.00327578	0.989	0.939
6	ENSMUSG00000061518	Cox5b	0.282072	1.22369e-07	0.00395068	0.975	0.915
6	ENSMUSG00000029617	Ccz1	0.29628	1.41762e-07	0.0045768	0.419	0.19
6	ENSMUSG00000005779	Psmb4	0.297775	1.43178e-07	0.00462249	0.884	0.727
6	ENSMUSG00000020577	Tspan13	0.361434	1.48641e-07	0.00479887	0.489	0.259
6	ENSMUSG00000037966	Ninj1	-0.482303	1.496e-07	0.00482985	0.37	0.485
6	ENSMUSG00000020272	Stk10	-0.430041	1.58543e-07	0.00511857	0.56	0.645
6	ENSMUSG00000001666	Ddt	0.261002	1.87545e-07	0.0060549	0.401	0.182
6	ENSMUSG00000057278	Snrpg	0.297084	1.89683e-07	0.00612392	0.972	0.917
6	ENSMUSG00000060703	Cd302	0.364169	1.92445e-07	0.00621307	0.746	0.501
6	ENSMUSG00000016534	Lamp2	0.266917	1.94543e-07	0.00628083	0.94	0.793
6	ENSMUSG00000004709	Cd244a	0.375233	2.00917e-07	0.00648662	0.542	0.298
6	ENSMUSG00000027009	Itga4	-0.372943	2.01173e-07	0.00649488	0.947	0.945
6	ENSMUSG00000035202	Lars2	-0.317985	2.3064e-07	0.0074462	0.796	0.873
6	ENSMUSG00000084786	Ubl5	0.306045	2.84801e-07	0.00919479	0.954	0.868
6	ENSMUSG00000030126	Tmcc1	-0.419903	3.5213e-07	0.0113685	0.845	0.86
6	ENSMUSG00000022193	Psmb5	0.348052	3.64025e-07	0.0117526	0.771	0.562
6	ENSMUSG00000092341	Malat1	-0.259541	4.11204e-07	0.0132757	1	1
6	ENSMUSG00000028837	Psmb2	0.367416	4.41783e-07	0.014263	0.718	0.482
6	ENSMUSG00000024038	Ndufv3	0.371222	5.03945e-07	0.0162699	0.655	0.421
6	ENSMUSG00000040026	Saa3	0.458437	6.24587e-07	0.0201648	0.102	0.014
6	ENSMUSG00000038147	Cd84	-0.444301	6.54198e-07	0.0211208	0.539	0.606
6	ENSMUSG00000019782	Rwdd1	0.363659	6.6794e-07	0.0215644	0.687	0.441
6	ENSMUSG00000030365	Clec2i	-0.461698	6.75314e-07	0.0218025	0.275	0.424
6	ENSMUSG00000056629	Fkbp2	0.290729	6.80639e-07	0.0219744	0.535	0.292
6	ENSMUSG00000113902	Ndufb1-ps	0.252995	8.65247e-07	0.0279345	0.982	0.975
6	ENSMUSG00000003484	Cyp4f18	0.314587	8.84484e-07	0.0285556	0.655	0.397
6	ENSMUSG00000026872	Zeb2	-0.335498	8.89883e-07	0.0287299	0.979	0.972
6	ENSMUSG00000005161	Prdx2	0.329348	1.05421e-06	0.0340352	0.877	0.733
6	ENSMUSG00000027620	Rbm39	-0.274931	1.09338e-06	0.0352999	0.944	0.964
6	ENSMUSG00000040158	Tax1bp3	0.297767	1.15554e-06	0.0373065	0.366	0.174
6	ENSMUSG00000027947	Il6ra	-0.327035	1.5891e-06	0.051304	0.792	0.829
6	ENSMUSG00000017057	Il13ra1	0.341299	1.67002e-06	0.0539166	0.616	0.383
6	ENSMUSG00000021486	Prelid1	0.307991	1.6748e-06	0.0540708	0.824	0.601
6	ENSMUSG00000039361	Picalm	0.310286	1.6976e-06	0.0548072	0.877	0.653
6	ENSMUSG00000036781	Rps27l	0.267041	1.71737e-06	0.0554454	0.926	0.782
6	ENSMUSG00000027523	Gnas	-0.275312	1.84865e-06	0.0596837	0.94	0.923
6	ENSMUSG00000078780	Gm5150	0.349136	1.86129e-06	0.0600918	0.486	0.275
6	ENSMUSG00000029401	Rilpl2	-0.457131	1.86413e-06	0.0601836	0.264	0.388
6	ENSMUSG00000029823	Luc7l2	-0.450861	1.92378e-06	0.0621093	0.673	0.741
6	ENSMUSG00000002204	Napsa	0.275769	2.0134e-06	0.0650025	0.965	0.887
6	ENSMUSG00000028062	Lamtor2	0.332581	2.06181e-06	0.0665654	0.838	0.678
6	ENSMUSG00000000088	Cox5a	0.298515	2.07189e-06	0.0668909	0.923	0.813
6	ENSMUSG00000022890	Atp5j	0.365691	2.09198e-06	0.0675395	0.891	0.769
6	ENSMUSG00000036199	Ndufa13	0.287795	2.10091e-06	0.067828	0.944	0.832
6	ENSMUSG00000078515	Ddi2	0.320958	2.17177e-06	0.0701157	0.577	0.339
6	ENSMUSG00000030142	Clec4e	0.275493	2.30609e-06	0.074452	0.363	0.174
6	ENSMUSG00000028268	Gbp3	0.253763	2.39889e-06	0.0774483	0.32	0.143
6	ENSMUSG00000011884	Gltp	-0.390869	2.52699e-06	0.0815838	0.57	0.631
6	ENSMUSG00000032294	Pkm	0.301641	2.53584e-06	0.0818697	0.951	0.876
6	ENSMUSG00000029705	Cux1	0.315939	2.58188e-06	0.083356	0.567	0.336
6	ENSMUSG00000006057	Atp5g1	0.3623	2.67916e-06	0.0864965	0.813	0.636
6	ENSMUSG00000014856	Tmem208	0.269302	2.85398e-06	0.0921408	0.616	0.358
6	ENSMUSG00000015937	H2afy	0.263393	2.96412e-06	0.0956967	0.926	0.813
6	ENSMUSG00000037646	Vps13b	-0.423331	3.3168e-06	0.107083	0.236	0.361
6	ENSMUSG00000024349	Tmem173	0.361746	3.67327e-06	0.118592	0.472	0.284
6	ENSMUSG00000033307	Mif	0.305877	3.79788e-06	0.122614	0.472	0.251
6	ENSMUSG00000019873	Reep3	-0.443639	3.90297e-06	0.126008	0.504	0.587
6	ENSMUSG00000053898	Ech1	0.297051	4.2071e-06	0.135826	0.468	0.248
6	ENSMUSG00000019122	Ccl9	-0.314248	4.50012e-06	0.145286	0.93	0.942
6	ENSMUSG00000043832	Clec4a3	0.293717	4.89763e-06	0.15812	0.923	0.848
6	ENSMUSG00000044894	Uqcrq	0.285952	5.19974e-06	0.167874	0.94	0.821
6	ENSMUSG00000032946	Rasgrp2	-0.358677	5.26264e-06	0.169904	0.514	0.614
6	ENSMUSG00000038352	Arl5c	-0.395245	5.41096e-06	0.174693	0.451	0.554
6	ENSMUSG00000021591	Glrx	0.27961	5.44769e-06	0.175879	0.412	0.212
6	ENSMUSG00000005800	Mmp8	0.368197	6.45693e-06	0.208462	0.56	0.369
6	ENSMUSG00000027642	Rpn2	0.321811	6.50795e-06	0.210109	0.69	0.446
6	ENSMUSG00000059278	Naa38	0.264463	7.22132e-06	0.23314	0.592	0.339
6	ENSMUSG00000039168	Dap	0.280796	7.80063e-06	0.251843	0.454	0.245
6	ENSMUSG00000024338	Psmb8	0.315006	8.65699e-06	0.279491	0.93	0.821
6	ENSMUSG00000031586	Rbpms	-0.441191	9.54359e-06	0.308115	0.229	0.355
6	ENSMUSG00000028270	Gbp2	0.331233	1.00956e-05	0.325936	0.254	0.113
6	ENSMUSG00000015092	Edf1	0.286033	1.03664e-05	0.33468	0.842	0.65
6	ENSMUSG00000052837	Junb	-0.46658	1.06286e-05	0.343143	0.877	0.887
6	ENSMUSG00000056501	Cebpb	-0.39208	1.06472e-05	0.343745	0.989	0.978
6	ENSMUSG00000054312	Mrps21	0.283562	1.2379e-05	0.399655	0.785	0.567
6	ENSMUSG00000092274	Neat1	-0.379882	1.67693e-05	0.541395	0.708	0.769
6	ENSMUSG00000021520	Uqcrb	0.303612	1.82706e-05	0.589867	0.859	0.672
6	ENSMUSG00000002603	Tgfb1	-0.305815	1.84014e-05	0.594089	0.87	0.898
6	ENSMUSG00000020077	Srgn	0.272306	1.94103e-05	0.62666	0.965	0.862
6	ENSMUSG00000020163	Uqcr11	0.268069	2.05494e-05	0.663438	0.88	0.741
6	ENSMUSG00000030536	Iqgap1	-0.254494	2.09306e-05	0.675745	0.94	0.934
6	ENSMUSG00000021040	Slirp	0.259015	2.12407e-05	0.685757	0.525	0.309
6	ENSMUSG00000030766	Arhgap17	-0.288317	2.17674e-05	0.702761	0.68	0.7
6	ENSMUSG00000058267	Mrps14	0.302693	2.22917e-05	0.719687	0.701	0.479
6	ENSMUSG00000029648	Flt1	-0.313336	2.35589e-05	0.7606	0.06	0.165
6	ENSMUSG00000019804	Snx3	0.266986	2.46104e-05	0.794547	0.68	0.444
6	ENSMUSG00000020022	Ndufa12	0.251729	2.61277e-05	0.843532	0.461	0.256
6	ENSMUSG00000028648	Ndufs5	0.327493	2.61715e-05	0.844947	0.687	0.49
6	ENSMUSG00000039145	Camk1d	-0.329046	2.63542e-05	0.850846	0.44	0.515
6	ENSMUSG00000022884	Eif4a2	-0.362161	2.81729e-05	0.909561	0.669	0.691
6	ENSMUSG00000005087	Cd44	-0.325399	2.96433e-05	0.957035	0.87	0.912
6	ENSMUSG00000036478	Btg1	-0.344235	3.18339e-05	1	0.986	0.959
6	ENSMUSG00000005054	Cstb	0.337073	3.193e-05	1	0.725	0.567
6	ENSMUSG00000022663	Atg3	0.334849	3.2159e-05	1	0.577	0.369
6	ENSMUSG00000067847	Romo1	0.278239	3.46014e-05	1	0.673	0.424
6	ENSMUSG00000070394	Tmem256	0.277592	3.6919e-05	1	0.866	0.675
6	ENSMUSG00000026104	Stat1	0.333084	3.76965e-05	1	0.739	0.515
6	ENSMUSG00000028788	Ptp4a2	-0.296946	3.81374e-05	1	0.94	0.89
6	ENSMUSG00000034652	Cd300a	-0.278326	4.46488e-05	1	0.856	0.851
6	ENSMUSG00000022283	Pabpc1	-0.276777	4.61952e-05	1	0.958	0.989
6	ENSMUSG00000051748	Wfdc21	0.273119	4.8532e-05	1	0.148	0.052
6	ENSMUSG00000002416	Ndufb2	0.255731	5.18267e-05	1	0.68	0.463
6	ENSMUSG00000056888	Glipr1	-0.363314	5.91189e-05	1	0.412	0.479
6	ENSMUSG00000025239	Limd1	-0.312173	5.93256e-05	1	0.532	0.598
6	ENSMUSG00000021250	Fos	-0.292497	7.15652e-05	1	0.835	0.89
6	ENSMUSG00000086841	2410006H16Rik	-0.275127	7.51989e-05	1	0.898	0.904
6	ENSMUSG00000006611	Hfe	0.262205	7.52215e-05	1	0.363	0.196
6	ENSMUSG00000007891	Ctsd	0.280805	7.64414e-05	1	0.725	0.554
6	ENSMUSG00000030793	Pycard	0.254903	7.71088e-05	1	0.901	0.766
6	ENSMUSG00000029136	Rbks	-0.408266	8.07805e-05	1	0.173	0.281
6	ENSMUSG00000026822	Lcn2	0.276673	8.32721e-05	1	0.254	0.124
6	ENSMUSG00000021190	Lgmn	0.258697	8.38177e-05	1	0.447	0.267
6	ENSMUSG00000024042	Sik1	-0.330792	8.60216e-05	1	0.211	0.32
6	ENSMUSG00000116114	Gm35853	-0.34216	9.11174e-05	1	0.162	0.264
6	ENSMUSG00000041084	Ostc	0.250797	0.000113322	1	0.68	0.499
6	ENSMUSG00000037465	Klf10	-0.385052	0.000113897	1	0.391	0.474
6	ENSMUSG00000042747	Krtcap2	0.27062	0.000119514	1	0.81	0.609
6	ENSMUSG00000028649	Macf1	-0.347725	0.000126945	1	0.673	0.689
6	ENSMUSG00000028964	Park7	0.258362	0.000130346	1	0.768	0.532
6	ENSMUSG00000040809	Chil3	0.269487	0.000131206	1	0.856	0.678
6	ENSMUSG00000006800	Sulf2	-0.401115	0.000137692	1	0.313	0.402
6	ENSMUSG00000062070	Pgk1	0.280289	0.000141516	1	0.718	0.521
6	ENSMUSG00000039899	Fgl2	0.258354	0.000142004	1	0.479	0.295
6	ENSMUSG00000027435	Cd93	0.277392	0.00014929	1	0.454	0.289
6	ENSMUSG00000028793	Rnf19b	-0.333011	0.000154385	1	0.345	0.419
6	ENSMUSG00000046314	Stxbp6	-0.391124	0.00015625	1	0.384	0.46
6	ENSMUSG00000042105	Inpp5f	-0.315816	0.000166097	1	0.208	0.309
6	ENSMUSG00000040824	Snrpd2	0.254505	0.000169537	1	0.757	0.562
6	ENSMUSG00000051355	Commd1	0.300315	0.000177048	1	0.482	0.298
6	ENSMUSG00000090394	4930523C07Rik	-0.439024	0.00020796	1	0.338	0.427
6	ENSMUSG00000076437	Selenoh	0.289307	0.00020826	1	0.444	0.27
6	ENSMUSG00000038608	Dock10	-0.264938	0.000210763	1	0.725	0.725
6	ENSMUSG00000029642	Polr1d	0.255207	0.000215586	1	0.852	0.705
6	ENSMUSG00000055681	Cope	0.260098	0.00022906	1	0.722	0.526
6	ENSMUSG00000026923	Notch1	-0.335414	0.000253958	1	0.236	0.325
6	ENSMUSG00000053560	Ier2	-0.297308	0.000258787	1	0.732	0.774
6	ENSMUSG00000025026	Add3	-0.287985	0.000274132	1	0.82	0.84
6	ENSMUSG00000019179	Mdh2	0.252204	0.000276834	1	0.651	0.466
6	ENSMUSG00000071637	Cebpd	0.273276	0.000282907	1	0.567	0.377
6	ENSMUSG00000042594	Sh2b3	-0.315007	0.000283903	1	0.349	0.41
6	ENSMUSG00000042042	Csgalnact2	-0.353943	0.000304975	1	0.405	0.468
6	ENSMUSG00000028064	Sema4a	-0.287562	0.000355152	1	0.338	0.438
6	ENSMUSG00000005687	Bcas2	0.254448	0.000363219	1	0.535	0.333
6	ENSMUSG00000013707	Tnfaip8l2	0.272632	0.000363502	1	0.761	0.581
6	ENSMUSG00000079197	Psme2	0.260864	0.000370568	1	0.813	0.667
6	ENSMUSG00000024397	Aif1	0.289457	0.000387955	1	0.521	0.347
6	ENSMUSG00000038127	Ccdc50	-0.298524	0.000414201	1	0.599	0.625
6	ENSMUSG00000021880	Rnase6	-0.314979	0.000426653	1	0.634	0.656
6	ENSMUSG00000020143	Dock2	-0.25466	0.000427719	1	0.687	0.716
6	ENSMUSG00000019132	BC005537	-0.305835	0.000462575	1	0.838	0.835
6	ENSMUSG00000020644	Id2	-0.337927	0.000472006	1	0.43	0.51
6	ENSMUSG00000020477	Mrps24	0.279925	0.000477307	1	0.708	0.521
6	ENSMUSG00000000787	Ddx3x	-0.351186	0.000523349	1	0.665	0.658
6	ENSMUSG00000023015	Racgap1	-0.327344	0.00055197	1	0.162	0.251
6	ENSMUSG00000008496	Pou2f2	-0.36055	0.000552103	1	0.785	0.78
6	ENSMUSG00000022255	Mtdh	-0.259793	0.000564568	1	0.732	0.713
6	ENSMUSG00000007817	Zmiz1	-0.295329	0.000569447	1	0.489	0.548
6	ENSMUSG00000058135	Gstm1	-0.308714	0.00057518	1	0.479	0.515
6	ENSMUSG00000071076	Jund	-0.278112	0.000597405	1	0.687	0.727
6	ENSMUSG00000032688	Malt1	-0.328429	0.000628444	1	0.415	0.477
6	ENSMUSG00000035356	Nfkbiz	-0.327574	0.000688065	1	0.218	0.314
6	ENSMUSG00000019820	Utrn	-0.293271	0.000714664	1	0.243	0.328
6	ENSMUSG00000021356	Irf4	-0.273497	0.0007352	1	0.092	0.171
6	ENSMUSG00000078783	Gm9733	0.27954	0.000909	1	0.69	0.518
6	ENSMUSG00000099881	2810013P06Rik	-0.317446	0.000917799	1	0.183	0.264
6	ENSMUSG00000065954	Tacc1	-0.297773	0.000952576	1	0.627	0.639
6	ENSMUSG00000029647	Pan3	-0.290408	0.00104104	1	0.38	0.438
6	ENSMUSG00000041515	Irf8	-0.264359	0.00106326	1	0.778	0.771
6	ENSMUSG00000030057	Cnbp	-0.25406	0.00106583	1	0.574	0.606
6	ENSMUSG00000026630	Batf3	-0.315594	0.00109657	1	0.229	0.311
6	ENSMUSG00000036606	Plxnb2	-0.250717	0.00112779	1	0.637	0.667
6	ENSMUSG00000041797	Abca9	-0.309358	0.0011401	1	0.218	0.298
6	ENSMUSG00000056737	Capg	-0.256075	0.00114338	1	0.796	0.799
6	ENSMUSG00000003420	Fcgrt	-0.290933	0.00114768	1	0.12	0.198
6	ENSMUSG00000021764	Ndufs4	0.254143	0.0012172	1	0.595	0.408
6	ENSMUSG00000059248	2023-09-09	-0.29717	0.00128545	1	0.599	0.595
6	ENSMUSG00000098557	Kctd12	-0.28466	0.00132112	1	0.606	0.636
6	ENSMUSG00000055044	Pdlim1	-0.393092	0.00140879	1	0.451	0.485
6	ENSMUSG00000046223	Plaur	-0.287575	0.00142604	1	0.472	0.518
6	ENSMUSG00000024431	Nr3c1	-0.28396	0.00152128	1	0.391	0.435
6	ENSMUSG00000021451	Sema4d	-0.27146	0.00158379	1	0.465	0.501
6	ENSMUSG00000071713	Csf2rb	0.267757	0.00167241	1	0.669	0.512
6	ENSMUSG00000026656	Fcgr2b	0.275744	0.00179602	1	0.694	0.565
6	ENSMUSG00000097328	Tnfsf12	-0.264674	0.00184141	1	0.151	0.226
6	ENSMUSG00000034041	Lyl1	-0.292796	0.00211326	1	0.405	0.441
6	ENSMUSG00000049327	Kmt5a	-0.319682	0.00237562	1	0.401	0.444
6	ENSMUSG00000004880	Lbr	-0.262956	0.00238023	1	0.514	0.579
6	ENSMUSG00000051627	Hist1h1e	-0.273476	0.00257842	1	0.338	0.399
6	ENSMUSG00000051457	Spn	-0.341283	0.00262363	1	0.232	0.303
6	ENSMUSG00000048058	Ldlrad3	-0.289789	0.00273009	1	0.394	0.452
6	ENSMUSG00000003206	Ebi3	-0.283899	0.0030012	1	0.151	0.22
6	ENSMUSG00000055435	Maf	-0.280288	0.00304256	1	0.155	0.231
6	ENSMUSG00000030123	Plxnd1	-0.310712	0.00364935	1	0.306	0.355
6	ENSMUSG00000029004	Kmt2e	-0.2698	0.00372456	1	0.69	0.7
6	ENSMUSG00000033066	Gas7	-0.305345	0.00379401	1	0.401	0.441
6	ENSMUSG00000030557	Mef2a	-0.257456	0.00391929	1	0.757	0.711
6	ENSMUSG00000023915	Tnfrsf21	-0.253396	0.004033	1	0.514	0.548
6	ENSMUSG00000055053	Nfic	-0.302932	0.00439868	1	0.37	0.405
6	ENSMUSG00000062345	Serpinb2	-0.322217	0.00450908	1	0.208	0.278
6	ENSMUSG00000044583	Tlr7	-0.258734	0.00552179	1	0.398	0.424
6	ENSMUSG00000056602	Fry	-0.309659	0.00561101	1	0.271	0.322
6	ENSMUSG00000027878	Notch2	-0.279023	0.00567529	1	0.391	0.416
6	ENSMUSG00000009418	Nav1	-0.295925	0.0062382	1	0.331	0.38
6	ENSMUSG00000010095	Slc3a2	-0.25977	0.00704132	1	0.342	0.394
6	ENSMUSG00000079017	Ifi27l2a	0.314392	0.00718346	1	0.891	0.851
6	ENSMUSG00000058013	2023-09-11	-0.273288	0.00724709	1	0.292	0.35
6	ENSMUSG00000098188	Sowahc	-0.264532	0.00731002	1	0.324	0.369
6	ENSMUSG00000017677	Wsb1	-0.256381	0.00752146	1	0.447	0.474
6	ENSMUSG00000040710	St8sia4	-0.260492	0.00838055	1	0.644	0.62
6	ENSMUSG00000026317	Cln8	-0.301442	0.00923839	1	0.345	0.38
6	ENSMUSG00000040820	Hlcs	-0.260312	0.00929095	1	0.187	0.251
6	ENSMUSG00000024781	Lipa	-0.278337	0.0105007	1	0.454	0.452
6	ENSMUSG00000021892	Sh3bp5	-0.293548	0.0116283	1	0.229	0.287
6	ENSMUSG00000039208	Metrnl	-0.265952	0.0123855	1	0.676	0.656
6	ENSMUSG00000021824	Ap3m1	-0.252595	0.0125776	1	0.218	0.278
6	ENSMUSG00000035011	Zbtb7a	-0.251696	0.0132355	1	0.489	0.485
6	ENSMUSG00000024750	Zfand5	-0.26137	0.0143143	1	0.606	0.612
6	ENSMUSG00000051177	Plcb1	-0.278689	0.0147592	1	0.384	0.408
6	ENSMUSG00000071203	Naip5	-0.254514	0.0151771	1	0.201	0.248
6	ENSMUSG00000019960	Dusp6	-0.250123	0.0163706	1	0.377	0.41
6	ENSMUSG00000003032	Klf4	-0.294199	0.0175021	1	0.644	0.625
6	ENSMUSG00000068551	Zfp467	-0.251354	0.0213715	1	0.165	0.218
6	ENSMUSG00000021025	Nfkbia	-0.414738	0.0223406	1	0.581	0.562
6	ENSMUSG00000019726	Lyst	-0.266608	0.0370099	1	0.412	0.427
6	ENSMUSG00000024014	Pim1	-0.259988	0.0605494	1	0.754	0.727
6	ENSMUSG00000042284	Itga1	-0.272498	0.270981	1	0.211	0.226
6	ENSMUSG00000040152	Thbs1	-0.272027	0.567029	1	0.239	0.201

## Sheet:  DEGs_cluster 7
cluster	gene	symbol	avg_log2FC	p_val	p_val_adj	pct.1	pct.2
7	ENSMUSG00000021360	Gcnt2	0.954104	3.06688e-42	9.90142e-38	0.599	0.1
7	ENSMUSG00000029322	Plac8	0.962172	5.75601e-40	1.85833e-35	0.991	0.971
7	ENSMUSG00000031838	Ifi30	0.91185	4.91018e-31	1.58525e-26	0.959	0.745
7	ENSMUSG00000024679	Ms4a6d	0.924151	1.6207e-29	5.23243e-25	0.653	0.22
7	ENSMUSG00000031722	Hp	0.985814	4.36849e-28	1.41037e-23	0.919	0.631
7	ENSMUSG00000052534	Pbx1	0.672667	1.42782e-27	4.60973e-23	0.518	0.124
7	ENSMUSG00000069833	Ahnak	-0.744702	4.50312e-27	1.45383e-22	0.959	0.963
7	ENSMUSG00000023913	Pla2g7	0.786768	2.4776e-25	7.99892e-21	0.806	0.373
7	ENSMUSG00000041736	Tspo	0.80175	4.58832e-25	1.48134e-20	0.941	0.712
7	ENSMUSG00000038235	F11r	0.613025	5.83843e-25	1.88494e-20	0.392	0.066
7	ENSMUSG00000021614	Vcan	1.04013	1.2593e-24	4.06566e-20	0.572	0.199
7	ENSMUSG00000069792	Wfdc17	0.895034	2.05398e-24	6.63128e-20	0.959	0.844
7	ENSMUSG00000021127	Zfp36l1	0.773933	3.7817e-24	1.22092e-19	0.563	0.164
7	ENSMUSG00000023046	Igfbp6	0.445636	5.82456e-23	1.88046e-18	0.198	0.002
7	ENSMUSG00000031444	F10	0.685597	2.57912e-22	8.32668e-18	0.626	0.237
7	ENSMUSG00000037095	Lrg1	0.600052	2.23625e-21	7.21973e-17	0.225	0.015
7	ENSMUSG00000020857	Nme2	0.629094	3.0199e-21	9.74975e-17	0.959	0.817
7	ENSMUSG00000060591	Ifitm2	0.676443	4.37525e-20	1.41255e-15	0.986	0.84
7	ENSMUSG00000038811	Gngt2	0.770722	4.17597e-19	1.34821e-14	0.91	0.62
7	ENSMUSG00000053819	Camk2d	0.699265	7.79124e-19	2.5154e-14	0.779	0.388
7	ENSMUSG00000059089	Fcgr4	0.494028	1.71679e-18	5.54264e-14	0.405	0.108
7	ENSMUSG00000057729	Prtn3	0.419664	2.06329e-17	6.66132e-13	0.266	0.044
7	ENSMUSG00000059714	Flot1	0.468757	7.48841e-17	2.41763e-12	0.45	0.139
7	ENSMUSG00000048534	Jaml	0.448196	1.13675e-16	3.66998e-12	0.302	0.062
7	ENSMUSG00000028657	Ppt1	0.579241	1.65899e-16	5.35603e-12	0.743	0.38
7	ENSMUSG00000010406	Mrpl52	0.542918	1.19382e-15	3.85425e-11	0.91	0.662
7	ENSMUSG00000057666	Gapdh	0.526877	1.95814e-15	6.32185e-11	0.964	0.836
7	ENSMUSG00000021486	Prelid1	0.516703	4.08225e-15	1.31796e-10	0.761	0.411
7	ENSMUSG00000026193	Fn1	-0.866248	4.13009e-15	1.3334e-10	0.847	0.902
7	ENSMUSG00000058624	Gda	0.626426	8.05525e-15	2.60064e-10	0.887	0.685
7	ENSMUSG00000002014	Ssr4	0.535663	1.30915e-14	4.22659e-10	0.86	0.521
7	ENSMUSG00000053113	Socs3	0.436541	2.63174e-14	8.49656e-10	0.423	0.145
7	ENSMUSG00000028367	Txn1	0.559445	3.11004e-14	1.00408e-09	0.905	0.726
7	ENSMUSG00000058715	Fcer1g	0.31757	4.77094e-14	1.5403e-09	1	0.981
7	ENSMUSG00000022586	Ly6i	0.423941	6.12188e-14	1.97645e-09	0.203	0.031
7	ENSMUSG00000015947	Fcgr1	0.393199	1.11234e-13	3.59119e-09	0.5	0.189
7	ENSMUSG00000026365	Cfh	0.617042	1.65414e-13	5.34041e-09	0.383	0.137
7	ENSMUSG00000039899	Fgl2	0.551359	3.4463e-13	1.11264e-08	0.622	0.293
7	ENSMUSG00000027907	S100a11	0.640337	3.71587e-13	1.19967e-08	0.91	0.741
7	ENSMUSG00000067274	Rplp0	0.312879	4.28969e-13	1.38493e-08	0.991	0.983
7	ENSMUSG00000035673	Sbno2	0.518718	6.4525e-13	2.08319e-08	0.613	0.301
7	ENSMUSG00000024338	Psmb8	0.527783	6.71016e-13	2.16638e-08	0.869	0.583
7	ENSMUSG00000058818	Pirb	0.473951	8.66827e-13	2.79855e-08	0.928	0.726
7	ENSMUSG00000089847	Timm10b	0.418224	1.04186e-12	3.36365e-08	0.865	0.56
7	ENSMUSG00000002992	Apoc2	0.660737	2.04296e-12	6.5957e-08	0.608	0.326
7	ENSMUSG00000078974	Sec61g	0.443844	2.50563e-12	8.08943e-08	0.959	0.799
7	ENSMUSG00000030744	Rps3	0.379337	3.3453e-12	1.08003e-07	0.991	0.919
7	ENSMUSG00000030432	Rpl28	0.371899	3.39323e-12	1.09551e-07	0.995	0.961
7	ENSMUSG00000000740	Rpl13	0.293063	3.68537e-12	1.18982e-07	0.995	0.99
7	ENSMUSG00000115338	Pnp	0.503205	3.87207e-12	1.2501e-07	0.806	0.5
7	ENSMUSG00000055541	Lair1	0.460863	4.40317e-12	1.42156e-07	0.527	0.232
7	ENSMUSG00000027540	Ptpn1	0.419818	4.62487e-12	1.49314e-07	0.932	0.716
7	ENSMUSG00000044533	Rps2	0.421534	7.3428e-12	2.37062e-07	0.995	0.932
7	ENSMUSG00000047798	Cd300lf	0.309018	9.48506e-12	3.06225e-07	0.288	0.085
7	ENSMUSG00000030748	Il4ra	0.365472	1.01634e-11	3.28124e-07	0.432	0.166
7	ENSMUSG00000017404	Rpl19	0.288388	1.03764e-11	3.35001e-07	1	0.983
7	ENSMUSG00000044786	Zfp36	-0.554657	1.18286e-11	3.81886e-07	0.968	0.977
7	ENSMUSG00000075705	Msrb1	0.389822	1.29747e-11	4.18889e-07	0.982	0.898
7	ENSMUSG00000024677	Ms4a6b	0.504938	1.59302e-11	5.14306e-07	0.901	0.662
7	ENSMUSG00000003072	Atp5d	0.424258	3.85064e-11	1.24318e-06	0.865	0.566
7	ENSMUSG00000027514	Zbp1	0.447584	3.99156e-11	1.28868e-06	0.608	0.301
7	ENSMUSG00000031231	Cox7b	0.388149	4.15081e-11	1.34009e-06	0.874	0.608
7	ENSMUSG00000027219	Slc28a2	0.270923	5.34838e-11	1.72673e-06	0.194	0.039
7	ENSMUSG00000043832	Clec4a3	0.452267	6.25926e-11	2.0208e-06	0.955	0.77
7	ENSMUSG00000015340	Cybb	-0.354665	7.91267e-11	2.5546e-06	0.991	0.992
7	ENSMUSG00000052837	Junb	-0.569338	8.1994e-11	2.64718e-06	0.986	0.975
7	ENSMUSG00000060703	Cd302	0.392444	1.08281e-10	3.49584e-06	0.689	0.409
7	ENSMUSG00000022354	Ndufb9	0.445843	1.09524e-10	3.53599e-06	0.806	0.556
7	ENSMUSG00000019528	Gyg	0.386591	1.14176e-10	3.68618e-06	0.725	0.4
7	ENSMUSG00000060143	Gm10076	0.3198	1.16712e-10	3.76805e-06	1	0.95
7	ENSMUSG00000008668	Rps18	0.337461	1.2581e-10	4.06178e-06	0.991	0.959
7	ENSMUSG00000034641	Cd300ld	0.434754	1.26777e-10	4.093e-06	0.392	0.149
7	ENSMUSG00000038622	Med30	0.347601	1.27837e-10	4.1272e-06	0.405	0.162
7	ENSMUSG00000030203	Dusp16	0.253306	1.31149e-10	4.23416e-06	0.162	0.027
7	ENSMUSG00000038642	Ctss	0.291165	1.56402e-10	5.04945e-06	0.995	0.967
7	ENSMUSG00000079547	H2-DMb1	0.385764	1.71018e-10	5.5213e-06	0.577	0.286
7	ENSMUSG00000023034	Nr4a1	-0.814718	1.83953e-10	5.93892e-06	0.797	0.832
7	ENSMUSG00000016833	Mrps18c	0.339297	1.84747e-10	5.96455e-06	0.464	0.195
7	ENSMUSG00000017707	Serinc3	-0.575913	1.91699e-10	6.18901e-06	0.923	0.892
7	ENSMUSG00000028270	Gbp2	0.620536	1.98678e-10	6.41431e-06	0.347	0.135
7	ENSMUSG00000041754	Trem3	0.2806	2.1691e-10	7.00293e-06	0.27	0.081
7	ENSMUSG00000018927	Ccl6	-0.480901	2.22454e-10	7.18193e-06	0.941	0.925
7	ENSMUSG00000028234	Rps20	0.311901	2.42959e-10	7.84395e-06	1	0.965
7	ENSMUSG00000018381	Abi3	0.36981	4.91688e-10	1.58741e-05	0.523	0.255
7	ENSMUSG00000029632	Ndufa4	0.419934	5.47865e-10	1.76878e-05	0.923	0.687
7	ENSMUSG00000032508	Myd88	0.334507	5.82744e-10	1.88139e-05	0.577	0.284
7	ENSMUSG00000027763	Mbnl1	-0.418956	6.31185e-10	2.03778e-05	0.959	0.932
7	ENSMUSG00000024349	Tmem173	0.379975	6.91786e-10	2.23343e-05	0.455	0.203
7	ENSMUSG00000040952	Rps19	0.27299	7.73457e-10	2.49711e-05	1	0.981
7	ENSMUSG00000027398	Il1b	0.629874	8.04954e-10	2.59879e-05	0.523	0.276
7	ENSMUSG00000002204	Napsa	0.461047	9.20427e-10	2.9716e-05	0.892	0.678
7	ENSMUSG00000029810	Tmem176b	0.586911	9.35478e-10	3.02019e-05	0.595	0.332
7	ENSMUSG00000029401	Rilpl2	-0.789905	9.8618e-10	3.18388e-05	0.351	0.512
7	ENSMUSG00000057841	Rpl32	0.34568	9.91019e-10	3.1995e-05	0.991	0.965
7	ENSMUSG00000004709	Cd244a	0.319302	1.01648e-09	3.28172e-05	0.572	0.278
7	ENSMUSG00000019943	Atp2b1	-0.506076	1.03627e-09	3.34559e-05	0.941	0.929
7	ENSMUSG00000090137	Uba52	0.372985	1.11756e-09	3.60803e-05	0.937	0.84
7	ENSMUSG00000036199	Ndufa13	0.439436	1.1661e-09	3.76475e-05	0.779	0.552
7	ENSMUSG00000055839	Elob	0.44274	1.20846e-09	3.90151e-05	0.838	0.583
7	ENSMUSG00000062997	Rpl35	0.300668	1.27756e-09	4.1246e-05	0.991	0.938
7	ENSMUSG00000034566	Atp5h	0.335703	1.33181e-09	4.29974e-05	0.937	0.82
7	ENSMUSG00000022769	Sdf2l1	0.306236	1.80333e-09	5.82204e-05	0.378	0.149
7	ENSMUSG00000063229	Ldha	0.331041	1.86014e-09	6.00546e-05	0.707	0.421
7	ENSMUSG00000041607	Mbp	-0.655256	2.61953e-09	8.45715e-05	0.617	0.662
7	ENSMUSG00000023367	Tmem176a	0.544652	2.74742e-09	8.87006e-05	0.518	0.272
7	ENSMUSG00000025491	Ifitm1	0.270924	3.61394e-09	0.000116676	0.122	0.017
7	ENSMUSG00000079641	Rpl39	0.266837	4.24658e-09	0.000137101	1	0.977
7	ENSMUSG00000013707	Tnfaip8l2	0.363642	4.28733e-09	0.000138416	0.689	0.38
7	ENSMUSG00000028228	Cpne3	0.280432	4.56795e-09	0.000147476	0.572	0.29
7	ENSMUSG00000052336	Cx3cr1	-0.575921	4.84004e-09	0.000156261	0.667	0.755
7	ENSMUSG00000005161	Prdx2	0.318173	4.96591e-09	0.000160324	0.838	0.573
7	ENSMUSG00000037805	Rpl10a	0.286367	5.37509e-09	0.000173535	0.991	0.934
7	ENSMUSG00000001418	Glmp	0.287093	5.39394e-09	0.000174143	0.455	0.203
7	ENSMUSG00000003423	Pih1d1	0.270101	7.14803e-09	0.000230774	0.32	0.12
7	ENSMUSG00000035674	Ndufa3	0.350894	7.21845e-09	0.000233048	0.838	0.558
7	ENSMUSG00000003032	Klf4	-0.626898	7.4689e-09	0.000241134	0.883	0.873
7	ENSMUSG00000022890	Atp5j	0.335257	7.99349e-09	0.00025807	0.833	0.573
7	ENSMUSG00000036138	Acaa1a	0.30908	8.07056e-09	0.000260558	0.676	0.373
7	ENSMUSG00000030560	Ctsc	0.410513	8.50749e-09	0.000274664	0.941	0.807
7	ENSMUSG00000006057	Atp5g1	0.408185	9.06304e-09	0.0002926	0.712	0.436
7	ENSMUSG00000021361	Tmem14c	0.316363	1.07403e-08	0.00034675	0.847	0.583
7	ENSMUSG00000045817	Zfp36l2	-0.440954	1.14789e-08	0.000370595	0.955	0.938
7	ENSMUSG00000019505	Ubb	0.372746	1.18938e-08	0.000383991	0.959	0.844
7	ENSMUSG00000036751	Cox6b1	0.357635	1.26128e-08	0.000407203	0.95	0.751
7	ENSMUSG00000026822	Lcn2	0.34973	1.26641e-08	0.000408862	0.324	0.129
7	ENSMUSG00000071713	Csf2rb	0.381278	1.3112e-08	0.000423322	0.725	0.444
7	ENSMUSG00000045658	Pid1	-0.667496	1.37863e-08	0.00044509	0.671	0.718
7	ENSMUSG00000042747	Krtcap2	0.35979	1.37947e-08	0.000445363	0.662	0.407
7	ENSMUSG00000040253	Gbp7	0.320271	1.43132e-08	0.000462102	0.333	0.133
7	ENSMUSG00000026116	Tmem131	0.374455	1.52489e-08	0.000492311	0.581	0.303
7	ENSMUSG00000000326	Comt	0.278221	1.69134e-08	0.000546048	0.527	0.261
7	ENSMUSG00000019132	BC005537	-0.528771	1.83357e-08	0.000591969	0.896	0.892
7	ENSMUSG00000089929	Bcl2a1b	0.358708	1.84055e-08	0.000594221	0.261	0.091
7	ENSMUSG00000027533	Fabp5	0.518113	1.88076e-08	0.000607203	0.401	0.191
7	ENSMUSG00000020514	Mrpl22	0.256678	1.90633e-08	0.000615457	0.243	0.079
7	ENSMUSG00000015092	Edf1	0.329735	2.09352e-08	0.000675893	0.739	0.456
7	ENSMUSG00000074677	Sirpb1c	0.366029	2.3272e-08	0.000751336	0.82	0.573
7	ENSMUSG00000010376	Nedd8	0.350712	2.45066e-08	0.000791195	0.856	0.624
7	ENSMUSG00000000346	Dazap2	-0.50827	2.64217e-08	0.000853026	0.977	0.973
7	ENSMUSG00000038633	Degs1	-0.638499	2.76939e-08	0.000894097	0.703	0.751
7	ENSMUSG00000025204	Ndufb8	0.318711	3.06233e-08	0.000988672	0.775	0.488
7	ENSMUSG00000003541	Ier3	0.365519	3.17646e-08	0.00102552	0.23	0.077
7	ENSMUSG00000038690	Atp5j2	0.378326	3.21153e-08	0.00103684	0.901	0.658
7	ENSMUSG00000028495	Rps6	0.263988	3.51139e-08	0.00113365	0.991	0.936
7	ENSMUSG00000030142	Clec4e	0.301181	4.43731e-08	0.00143259	0.468	0.247
7	ENSMUSG00000031897	Psmb10	0.329471	4.43904e-08	0.00143314	0.689	0.419
7	ENSMUSG00000054676	1600014C10Rik	0.294328	4.86714e-08	0.00157136	0.329	0.135
7	ENSMUSG00000072620	Slfn2	0.343853	4.97442e-08	0.00160599	0.919	0.695
7	ENSMUSG00000041453	Rpl21	0.26659	5.98492e-08	0.00193223	0.995	0.965
7	ENSMUSG00000005800	Mmp8	0.366217	6.00117e-08	0.00193748	0.509	0.278
7	ENSMUSG00000023992	Trem2	0.312702	6.13325e-08	0.00198012	0.351	0.156
7	ENSMUSG00000052681	Rap1b	-0.371562	6.39918e-08	0.00206598	0.977	0.977
7	ENSMUSG00000032398	Snapc5	0.285498	6.84711e-08	0.00221059	0.423	0.193
7	ENSMUSG00000006519	Cyba	0.264222	7.50595e-08	0.0024233	0.986	0.923
7	ENSMUSG00000037266	Rsrp1	0.334831	7.54062e-08	0.00243449	0.946	0.855
7	ENSMUSG00000014769	Psmb1	0.309975	7.64579e-08	0.00246844	0.887	0.637
7	ENSMUSG00000105504	Gbp5	0.316417	7.71975e-08	0.00249232	0.153	0.037
7	ENSMUSG00000015568	Lpl	-0.954662	7.72782e-08	0.00249493	0.252	0.417
7	ENSMUSG00000070031	Sp140	0.260311	7.79575e-08	0.00251686	0.505	0.255
7	ENSMUSG00000027900	Dram2	0.288005	9.89457e-08	0.00319446	0.514	0.257
7	ENSMUSG00000015656	Hspa8	0.2625	9.99931e-08	0.00322828	0.991	0.963
7	ENSMUSG00000087260	Lamtor5	0.307593	1.07165e-07	0.00345982	0.667	0.384
7	ENSMUSG00000056501	Cebpb	-0.445897	1.2583e-07	0.00406241	0.995	0.973
7	ENSMUSG00000078780	Gm5150	0.257028	1.47628e-07	0.00476618	0.432	0.218
7	ENSMUSG00000005510	Ndufs3	0.261878	1.49437e-07	0.00482458	0.473	0.23
7	ENSMUSG00000022956	Atp5o	0.303729	1.73788e-07	0.00561073	0.761	0.471
7	ENSMUSG00000036478	Btg1	-0.41491	1.9711e-07	0.0063637	0.986	0.99
7	ENSMUSG00000018858	Mrpl58	0.257039	1.98542e-07	0.00640992	0.432	0.21
7	ENSMUSG00000000682	Cd52	0.308483	2.22129e-07	0.00717143	0.991	0.934
7	ENSMUSG00000036372	Tmem258	0.341685	2.28269e-07	0.00736966	0.77	0.539
7	ENSMUSG00000019122	Ccl9	-0.506993	2.49167e-07	0.00804434	0.896	0.853
7	ENSMUSG00000016252	Atp5e	0.304657	2.82031e-07	0.00910536	0.982	0.861
7	ENSMUSG00000062647	Rpl7a	0.267898	2.82218e-07	0.00911142	0.995	0.929
7	ENSMUSG00000053317	Sec61b	0.276127	3.18091e-07	0.0102696	0.959	0.863
7	ENSMUSG00000039361	Picalm	0.311951	3.20596e-07	0.0103504	0.887	0.672
7	ENSMUSG00000020477	Mrps24	0.269517	3.23819e-07	0.0104545	0.613	0.342
7	ENSMUSG00000031584	Gsr	0.300439	3.36699e-07	0.0108703	0.991	0.871
7	ENSMUSG00000018585	Atox1	0.313223	3.40686e-07	0.010999	0.959	0.82
7	ENSMUSG00000042312	S100a13	0.33257	3.45023e-07	0.0111391	0.721	0.446
7	ENSMUSG00000026385	Dbi	0.332599	3.75426e-07	0.0121206	0.923	0.761
7	ENSMUSG00000021134	Srsf5	-0.473346	4.17945e-07	0.0134933	0.923	0.917
7	ENSMUSG00000028837	Psmb2	0.291696	4.28882e-07	0.0138464	0.572	0.326
7	ENSMUSG00000071637	Cebpd	0.285998	4.41759e-07	0.0142622	0.541	0.309
7	ENSMUSG00000038762	Abcf1	0.25319	5.32329e-07	0.0171862	0.482	0.245
7	ENSMUSG00000034120	Srsf2	-0.631131	5.34588e-07	0.0172592	0.527	0.587
7	ENSMUSG00000020180	Snrpd3	0.315455	5.54227e-07	0.0178932	0.577	0.34
7	ENSMUSG00000021948	Prkcd	-0.507488	5.55497e-07	0.0179342	0.842	0.836
7	ENSMUSG00000033916	Chmp2a	0.315976	5.58354e-07	0.0180265	0.793	0.552
7	ENSMUSG00000015766	Eps8	0.302731	5.61681e-07	0.0181339	0.324	0.147
7	ENSMUSG00000018286	Psmb6	0.352198	5.68559e-07	0.0183559	0.599	0.361
7	ENSMUSG00000084786	Ubl5	0.331024	5.71927e-07	0.0184647	0.892	0.67
7	ENSMUSG00000035885	Cox8a	0.314749	6.31575e-07	0.0203904	0.95	0.836
7	ENSMUSG00000004096	Cwc15	0.254567	6.72437e-07	0.0217096	0.685	0.434
7	ENSMUSG00000071715	Ncf4	0.326705	6.92632e-07	0.0223616	0.725	0.456
7	ENSMUSG00000022637	Cblb	0.298488	8.07044e-07	0.0260554	0.311	0.141
7	ENSMUSG00000060600	Eno3	0.314445	8.3197e-07	0.0268602	0.144	0.039
7	ENSMUSG00000030869	Ndufab1	0.310461	8.48255e-07	0.0273859	0.477	0.247
7	ENSMUSG00000024014	Pim1	-0.470695	9.54102e-07	0.0308032	0.937	0.94
7	ENSMUSG00000048758	Rpl29	0.256357	9.5811e-07	0.0309326	0.968	0.909
7	ENSMUSG00000050335	Lgals3	0.306503	9.61268e-07	0.0310346	0.982	0.913
7	ENSMUSG00000026895	Ndufa8	0.263481	9.75763e-07	0.0315025	0.622	0.357
7	ENSMUSG00000071076	Jund	-0.697394	9.97441e-07	0.0322024	0.887	0.886
7	ENSMUSG00000037936	Scarb1	0.313205	1.00663e-06	0.032499	0.595	0.334
7	ENSMUSG00000044811	Cd300c2	0.347606	1.11602e-06	0.0360306	0.694	0.463
7	ENSMUSG00000051439	Cd14	0.3703	1.16389e-06	0.0375762	0.518	0.307
7	ENSMUSG00000030603	Psmc4	0.325747	1.16538e-06	0.0376241	0.324	0.151
7	ENSMUSG00000027108	Ola1	0.272857	1.20065e-06	0.0387629	0.378	0.187
7	ENSMUSG00000031765	Mt1	0.293524	1.26548e-06	0.0408562	0.45	0.239
7	ENSMUSG00000025794	Rpl14	0.251939	1.43815e-06	0.0464306	0.973	0.9
7	ENSMUSG00000041881	Ndufa7	0.287867	1.46053e-06	0.0471532	0.811	0.56
7	ENSMUSG00000002985	Apoe	0.277596	1.73174e-06	0.0559092	0.973	0.859
7	ENSMUSG00000020077	Srgn	0.294637	1.91523e-06	0.0618332	0.946	0.882
7	ENSMUSG00000075010	AW112010	0.319149	2.25898e-06	0.0729311	0.815	0.581
7	ENSMUSG00000079435	Rpl36a	0.250868	2.31294e-06	0.0746734	0.973	0.898
7	ENSMUSG00000024854	Pold4	0.304653	2.36592e-06	0.0763838	0.572	0.34
7	ENSMUSG00000038900	Rpl12	0.25806	2.38047e-06	0.0768534	0.995	0.907
7	ENSMUSG00000022452	Smdt1	0.32877	2.48663e-06	0.0802807	0.829	0.633
7	ENSMUSG00000038393	Txnip	-0.657338	2.61551e-06	0.0844418	0.536	0.591
7	ENSMUSG00000029471	Camkk2	-0.560452	2.6277e-06	0.0848354	0.649	0.674
7	ENSMUSG00000040824	Snrpd2	0.289855	2.70126e-06	0.0872101	0.622	0.355
7	ENSMUSG00000035048	Anapc13	0.262848	2.77669e-06	0.0896456	0.581	0.342
7	ENSMUSG00000015575	Atp6v0e	0.279654	2.83052e-06	0.0913835	0.887	0.649
7	ENSMUSG00000022283	Pabpc1	-0.362638	2.93901e-06	0.0948858	0.991	0.961
7	ENSMUSG00000002580	Mien1	0.267073	2.99484e-06	0.0966884	0.482	0.263
7	ENSMUSG00000032383	Ppib	0.28645	3.01702e-06	0.0974045	0.824	0.602
7	ENSMUSG00000024675	Ms4a4c	0.341592	3.16325e-06	0.102125	0.829	0.627
7	ENSMUSG00000014313	Cox6c	0.286494	3.29547e-06	0.106394	0.941	0.786
7	ENSMUSG00000034345	Gtf2h5	0.252939	3.58297e-06	0.115676	0.586	0.342
7	ENSMUSG00000027248	Pdia3	0.250931	3.74452e-06	0.120892	0.806	0.541
7	ENSMUSG00000070394	Tmem256	0.276039	3.93216e-06	0.12695	0.68	0.438
7	ENSMUSG00000098112	Bin2	0.258216	4.28597e-06	0.138373	0.779	0.571
7	ENSMUSG00000032330	Cox7a2	0.26314	4.38225e-06	0.141481	0.878	0.678
7	ENSMUSG00000059534	Uqcr10	0.266045	4.55504e-06	0.147059	0.806	0.562
7	ENSMUSG00000036905	C1qb	0.317575	4.56511e-06	0.147385	0.707	0.479
7	ENSMUSG00000020163	Uqcr11	0.266361	4.60181e-06	0.148569	0.82	0.583
7	ENSMUSG00000038650	Rnh1	0.274266	5.00228e-06	0.161499	0.617	0.384
7	ENSMUSG00000026872	Zeb2	-0.332507	5.15578e-06	0.166454	0.995	0.967
7	ENSMUSG00000061981	Flot2	0.256774	5.25752e-06	0.169739	0.396	0.205
7	ENSMUSG00000030647	Ndufc2	0.289263	5.41794e-06	0.174918	0.707	0.459
7	ENSMUSG00000039910	Cited2	0.304709	5.63016e-06	0.18177	0.581	0.365
7	ENSMUSG00000028062	Lamtor2	0.28859	5.97016e-06	0.192747	0.676	0.463
7	ENSMUSG00000046229	Scand1	0.284188	6.02731e-06	0.194592	0.896	0.718
7	ENSMUSG00000030750	Nsmce1	0.252595	7.0077e-06	0.226244	0.203	0.079
7	ENSMUSG00000006360	Crip1	-0.333724	7.01912e-06	0.226612	0.995	0.985
7	ENSMUSG00000015671	Psma2	0.270816	7.20362e-06	0.232569	0.748	0.5
7	ENSMUSG00000037601	Nme1	0.30421	7.60271e-06	0.245453	0.725	0.496
7	ENSMUSG00000054428	Atpif1	0.288952	7.73449e-06	0.249708	0.64	0.427
7	ENSMUSG00000031490	Eif4ebp1	0.301011	8.51384e-06	0.274869	0.59	0.378
7	ENSMUSG00000113010	Gm34084	0.284054	9.29444e-06	0.300071	0.374	0.195
7	ENSMUSG00000049103	Ccr2	0.30642	1.1763e-05	0.379769	0.959	0.902
7	ENSMUSG00000113902	Ndufb1-ps	0.264685	1.2941e-05	0.417802	0.968	0.849
7	ENSMUSG00000020272	Stk10	-0.503726	1.3511e-05	0.436204	0.64	0.672
7	ENSMUSG00000026656	Fcgr2b	0.31274	1.45383e-05	0.469368	0.649	0.421
7	ENSMUSG00000020485	Supt4a	0.298613	1.51623e-05	0.489514	0.775	0.568
7	ENSMUSG00000061518	Cox5b	0.251499	1.85672e-05	0.599441	0.874	0.674
7	ENSMUSG00000022564	Grina	0.25225	1.89716e-05	0.612498	0.527	0.317
7	ENSMUSG00000004040	Stat3	0.29584	2.00798e-05	0.648276	0.748	0.508
7	ENSMUSG00000090394	4930523C07Rik	-0.507527	2.01885e-05	0.651786	0.365	0.477
7	ENSMUSG00000029561	Oasl2	0.322908	2.03131e-05	0.655809	0.401	0.234
7	ENSMUSG00000028382	Ptbp3	-0.382542	2.37395e-05	0.766429	0.892	0.861
7	ENSMUSG00000000787	Ddx3x	-0.442415	2.40774e-05	0.777337	0.838	0.817
7	ENSMUSG00000062078	Qk	-0.493407	2.42734e-05	0.783667	0.775	0.734
7	ENSMUSG00000024038	Ndufv3	0.262987	3.05822e-05	0.987347	0.563	0.349
7	ENSMUSG00000030793	Pycard	0.276293	3.19718e-05	1	0.761	0.546
7	ENSMUSG00000030536	Iqgap1	-0.265338	3.3308e-05	1	0.977	0.936
7	ENSMUSG00000079017	Ifi27l2a	0.350418	3.73814e-05	1	0.91	0.784
7	ENSMUSG00000038803	Ost4	0.267169	4.55414e-05	1	0.73	0.494
7	ENSMUSG00000022884	Eif4a2	-0.499278	4.91462e-05	1	0.721	0.699
7	ENSMUSG00000068220	Lgals1	0.40119	4.9822e-05	1	0.752	0.587
7	ENSMUSG00000021807	Rtraf	0.25924	5.2532e-05	1	0.757	0.521
7	ENSMUSG00000051748	Wfdc21	0.369137	5.65922e-05	1	0.135	0.048
7	ENSMUSG00000092274	Neat1	-0.435433	5.87952e-05	1	0.842	0.842
7	ENSMUSG00000078920	Ifi47	0.29238	6.33537e-05	1	0.41	0.245
7	ENSMUSG00000021892	Sh3bp5	-0.501181	7.6823e-05	1	0.347	0.446
7	ENSMUSG00000058427	Cxcl2	0.287627	8.00304e-05	1	0.252	0.127
7	ENSMUSG00000032294	Pkm	0.258829	8.13232e-05	1	0.919	0.766
7	ENSMUSG00000019362	D8Ertd738e	0.263764	8.45682e-05	1	0.883	0.662
7	ENSMUSG00000031059	Ndufb11	0.268122	9.80014e-05	1	0.757	0.571
7	ENSMUSG00000027947	Il6ra	-0.392593	0.000111479	1	0.869	0.811
7	ENSMUSG00000038608	Dock10	-0.466469	0.000115619	1	0.775	0.722
7	ENSMUSG00000098188	Sowahc	-0.533512	0.00011932	1	0.432	0.492
7	ENSMUSG00000052212	Cd177	-0.61743	0.000124084	1	0.441	0.492
7	ENSMUSG00000022216	Psme1	0.270456	0.000136209	1	0.901	0.722
7	ENSMUSG00000021182	Ccdc88c	-0.606447	0.000189096	1	0.595	0.589
7	ENSMUSG00000035847	Ids	-0.47581	0.00019337	1	0.356	0.454
7	ENSMUSG00000021877	Arf4	-0.453901	0.00020001	1	0.676	0.658
7	ENSMUSG00000030126	Tmcc1	-0.409226	0.000203007	1	0.698	0.72
7	ENSMUSG00000026628	Atf3	-0.342674	0.000264646	1	0.91	0.876
7	ENSMUSG00000092341	Malat1	0.255011	0.000267407	1	0.995	0.977
7	ENSMUSG00000028266	Lmo4	-0.544711	0.000269076	1	0.658	0.633
7	ENSMUSG00000042406	Atf4	-0.424175	0.000329806	1	0.644	0.668
7	ENSMUSG00000007850	Hnrnph1	-0.611404	0.000341959	1	0.599	0.614
7	ENSMUSG00000024772	Ehd1	-0.382888	0.000347203	1	0.171	0.278
7	ENSMUSG00000055538	Zcchc24	-0.493323	0.000355477	1	0.252	0.342
7	ENSMUSG00000041515	Irf8	-0.431484	0.000378703	1	0.757	0.72
7	ENSMUSG00000031613	Hpgd	-0.582925	0.000421197	1	0.523	0.564
7	ENSMUSG00000005413	Hmox1	-0.690644	0.000429998	1	0.775	0.776
7	ENSMUSG00000033066	Gas7	-0.504904	0.000451421	1	0.342	0.417
7	ENSMUSG00000021457	Syk	-0.365128	0.00046228	1	0.82	0.737
7	ENSMUSG00000028788	Ptp4a2	-0.308204	0.000525059	1	0.973	0.902
7	ENSMUSG00000005583	Mef2c	-0.443018	0.000533745	1	0.5	0.55
7	ENSMUSG00000026360	Rgs2	-0.45145	0.00055918	1	0.91	0.871
7	ENSMUSG00000006800	Sulf2	-0.482298	0.000567812	1	0.338	0.411
7	ENSMUSG00000021025	Nfkbia	-0.524819	0.000573371	1	0.712	0.697
7	ENSMUSG00000022378	Fam49b	-0.296057	0.000613254	1	0.991	0.954
7	ENSMUSG00000021794	Glud1	-0.293672	0.000621983	1	0.941	0.884
7	ENSMUSG00000025260	Hsd17b10	0.250134	0.00063661	1	0.342	0.214
7	ENSMUSG00000069662	Marcks	-0.397629	0.000697076	1	0.946	0.921
7	ENSMUSG00000007817	Zmiz1	-0.400185	0.000750744	1	0.613	0.604
7	ENSMUSG00000011256	Adam19	-0.274359	0.000755408	1	0.041	0.118
7	ENSMUSG00000030413	Pglyrp1	0.276988	0.00083532	1	0.234	0.129
7	ENSMUSG00000029823	Luc7l2	-0.400999	0.000863181	1	0.802	0.739
7	ENSMUSG00000023015	Racgap1	-0.474457	0.000876484	1	0.14	0.226
7	ENSMUSG00000011884	Gltp	-0.416043	0.000905018	1	0.662	0.637
7	ENSMUSG00000022255	Mtdh	-0.405558	0.000919774	1	0.671	0.658
7	ENSMUSG00000039109	F13a1	-0.355758	0.000989178	1	0.833	0.832
7	ENSMUSG00000025026	Add3	-0.38489	0.00107612	1	0.824	0.734
7	ENSMUSG00000028927	Padi2	-0.380868	0.001109	1	0.194	0.28
7	ENSMUSG00000025795	Rassf3	-0.361406	0.00115677	1	0.703	0.678
7	ENSMUSG00000097296	Gm26532	-0.505486	0.0012487	1	0.455	0.502
7	ENSMUSG00000022353	Mtss1	-0.408243	0.00127198	1	0.095	0.178
7	ENSMUSG00000005087	Cd44	-0.291815	0.00134839	1	0.986	0.913
7	ENSMUSG00000024121	Atp6v0c	0.250539	0.00142228	1	0.932	0.824
7	ENSMUSG00000022982	Sod1	-0.418173	0.00155719	1	0.775	0.73
7	ENSMUSG00000015755	Tab2	-0.387942	0.00156787	1	0.811	0.741
7	ENSMUSG00000030123	Plxnd1	-0.357526	0.00168973	1	0.257	0.34
7	ENSMUSG00000056708	Ier5	-0.384412	0.00169073	1	0.905	0.83
7	ENSMUSG00000026466	Tor1aip1	-0.33785	0.00177457	1	0.707	0.697
7	ENSMUSG00000059108	Ifitm6	-0.311653	0.00179536	1	0.919	0.878
7	ENSMUSG00000046314	Stxbp6	-0.429262	0.00189794	1	0.306	0.38
7	ENSMUSG00000038147	Cd84	-0.420656	0.0021294	1	0.541	0.571
7	ENSMUSG00000002885	Adgre5	-0.28661	0.00214462	1	0.923	0.838
7	ENSMUSG00000098557	Kctd12	-0.301512	0.00218009	1	0.667	0.651
7	ENSMUSG00000053560	Ier2	-0.330428	0.00218253	1	0.874	0.822
7	ENSMUSG00000037465	Klf10	-0.478366	0.00238088	1	0.509	0.521
7	ENSMUSG00000042524	Sun2	-0.412383	0.00250737	1	0.158	0.234
7	ENSMUSG00000020644	Id2	-0.726471	0.00277018	1	0.716	0.668
7	ENSMUSG00000047843	Bri3	-0.300173	0.00293441	1	0.878	0.807
7	ENSMUSG00000021277	Traf3	-0.347666	0.00298217	1	0.104	0.18
7	ENSMUSG00000053907	Mat2a	-0.367276	0.00350312	1	0.486	0.508
7	ENSMUSG00000008348	Ubc	-0.350126	0.0035436	1	0.914	0.861
7	ENSMUSG00000018427	Ypel2	-0.25941	0.00382148	1	0.068	0.139
7	ENSMUSG00000071708	Sms	-0.257425	0.00382346	1	0.086	0.16
7	ENSMUSG00000021298	Gpr132	-0.375706	0.00382441	1	0.365	0.421
7	ENSMUSG00000008475	Arpc5	-0.285832	0.00390248	1	0.964	0.911
7	ENSMUSG00000024190	Dusp1	-0.332476	0.00413796	1	0.986	0.983
7	ENSMUSG00000004880	Lbr	-0.360928	0.00415378	1	0.604	0.591
7	ENSMUSG00000040747	Cd53	-0.254685	0.00478095	1	0.928	0.844
7	ENSMUSG00000026014	Raph1	-0.357217	0.0048246	1	0.261	0.33
7	ENSMUSG00000002489	Tiam1	-0.446385	0.0051022	1	0.414	0.446
7	ENSMUSG00000042745	Id1	-0.350407	0.00533376	1	0.122	0.201
7	ENSMUSG00000019920	Lims1	-0.290984	0.00537228	1	0.721	0.687
7	ENSMUSG00000020653	Klf11	-0.398355	0.00537637	1	0.176	0.251
7	ENSMUSG00000019850	Tnfaip3	-0.538487	0.00548529	1	0.441	0.465
7	ENSMUSG00000025220	Oga	-0.386492	0.00580861	1	0.351	0.396
7	ENSMUSG00000024431	Nr3c1	-0.35727	0.00603709	1	0.41	0.461
7	ENSMUSG00000020143	Dock2	-0.345638	0.0061472	1	0.757	0.705
7	ENSMUSG00000026317	Cln8	-0.427778	0.00671321	1	0.45	0.471
7	ENSMUSG00000003545	Fosb	-0.464445	0.00702112	1	0.712	0.666
7	ENSMUSG00000030557	Mef2a	-0.347977	0.00765302	1	0.775	0.72
7	ENSMUSG00000034160	Ogt	-0.345717	0.00822847	1	0.613	0.595
7	ENSMUSG00000091896	Ube2d2a	-0.28679	0.00823259	1	0.716	0.67
7	ENSMUSG00000022708	Zbtb20	-0.428826	0.00946813	1	0.167	0.23
7	ENSMUSG00000000078	Klf6	-0.303781	0.00947788	1	0.946	0.88
7	ENSMUSG00000018654	Ikzf1	-0.402235	0.00949042	1	0.658	0.631
7	ENSMUSG00000009418	Nav1	-0.386791	0.00962327	1	0.401	0.436
7	ENSMUSG00000009291	Pttg1ip	-0.331297	0.0111874	1	0.234	0.297
7	ENSMUSG00000042079	Hnrnpf	-0.316485	0.0113499	1	0.91	0.863
7	ENSMUSG00000028599	Tnfrsf1b	-0.269801	0.0115361	1	0.883	0.784
7	ENSMUSG00000021356	Irf4	-0.259391	0.0118398	1	0.117	0.183
7	ENSMUSG00000085148	Mir22hg	-0.310935	0.0126229	1	0.333	0.382
7	ENSMUSG00000070858	Gm1673	-0.330612	0.0133624	1	0.189	0.263
7	ENSMUSG00000026970	Rbms1	-0.297247	0.0149598	1	0.802	0.739
7	ENSMUSG00000079481	Nhsl2	-0.386485	0.0151436	1	0.482	0.473
7	ENSMUSG00000045969	Ing1	-0.377101	0.0156884	1	0.18	0.243
7	ENSMUSG00000055435	Maf	-0.312779	0.0168628	1	0.405	0.438
7	ENSMUSG00000064360	mt-Nd3	-0.312501	0.0169313	1	0.941	0.929
7	ENSMUSG00000020275	Rel	-0.362512	0.0175554	1	0.631	0.62
7	ENSMUSG00000112148	Lilrb4a	-0.300329	0.0179197	1	0.757	0.71
7	ENSMUSG00000017677	Wsb1	-0.427323	0.0183051	1	0.595	0.556
7	ENSMUSG00000007836	Hnrnpa0	-0.345357	0.0184851	1	0.716	0.647
7	ENSMUSG00000052397	Ezr	-0.349218	0.0185232	1	0.581	0.558
7	ENSMUSG00000032501	Trib1	-0.428606	0.0196531	1	0.586	0.55
7	ENSMUSG00000075284	Wipf1	-0.290519	0.0202555	1	0.725	0.676
7	ENSMUSG00000021969	Zdhhc20	-0.348023	0.0222938	1	0.342	0.371
7	ENSMUSG00000026094	Stk17b	-0.270951	0.0234099	1	0.91	0.842
7	ENSMUSG00000002107	Celf2	-0.346739	0.0236643	1	0.86	0.77
7	ENSMUSG00000040339	Fam102b	-0.348237	0.0244941	1	0.441	0.471
7	ENSMUSG00000078942	Naip6	-0.295029	0.024839	1	0.126	0.178
7	ENSMUSG00000025860	Xiap	-0.265389	0.024941	1	0.644	0.593
7	ENSMUSG00000055148	Klf2	-0.27194	0.0252306	1	0.959	0.94
7	ENSMUSG00000027712	Anxa5	-0.258831	0.0254529	1	0.946	0.855
7	ENSMUSG00000027255	Arfgap2	-0.270523	0.0258033	1	0.185	0.241
7	ENSMUSG00000034595	Ppp1r18	-0.392175	0.0278326	1	0.59	0.552
7	ENSMUSG00000026430	Rassf5	-0.320107	0.0285258	1	0.617	0.614
7	ENSMUSG00000073678	Pgap1	-0.28228	0.0292042	1	0.153	0.21
7	ENSMUSG00000027130	Slc12a6	-0.344466	0.0302387	1	0.477	0.481
7	ENSMUSG00000000275	Trim25	-0.487976	0.030273	1	0.45	0.454
7	ENSMUSG00000056130	Ticam2	-0.317476	0.0306473	1	0.126	0.176
7	ENSMUSG00000058799	Nap1l1	-0.289068	0.0306497	1	0.784	0.728
7	ENSMUSG00000025612	Bach1	-0.332501	0.0306928	1	0.779	0.67
7	ENSMUSG00000039108	Lsm14b	-0.270413	0.0308709	1	0.081	0.129
7	ENSMUSG00000021585	Cast	-0.330532	0.0319796	1	0.676	0.622
7	ENSMUSG00000019873	Reep3	-0.362586	0.0320715	1	0.608	0.571
7	ENSMUSG00000027660	Skil	-0.346175	0.0324069	1	0.383	0.405
7	ENSMUSG00000037876	Jmjd1c	-0.271269	0.033474	1	0.428	0.448
7	ENSMUSG00000020570	Sypl	-0.374731	0.0338346	1	0.468	0.463
7	ENSMUSG00000029136	Rbks	-0.273817	0.0339932	1	0.126	0.178
7	ENSMUSG00000020954	Strn3	-0.333776	0.0346039	1	0.387	0.402
7	ENSMUSG00000020589	Fam49a	-0.315514	0.0363333	1	0.671	0.656
7	ENSMUSG00000051495	Irf2bp2	-0.345984	0.0370217	1	0.685	0.639
7	ENSMUSG00000006740	Kif5b	-0.287837	0.0370235	1	0.734	0.697
7	ENSMUSG00000068566	Myadm	-0.379873	0.0378803	1	0.734	0.641
7	ENSMUSG00000029771	Irf5	-0.259503	0.0390372	1	0.73	0.66
7	ENSMUSG00000032525	Nktr	-0.380969	0.0398101	1	0.707	0.633
7	ENSMUSG00000032328	Tmem30a	-0.382681	0.0406332	1	0.55	0.51
7	ENSMUSG00000029648	Flt1	-0.272468	0.0406699	1	0.108	0.16
7	ENSMUSG00000041040	Fam117b	-0.292376	0.0411301	1	0.387	0.409
7	ENSMUSG00000021143	Pacs2	-0.311916	0.0411721	1	0.266	0.307
7	ENSMUSG00000025408	Ddit3 - ENSMUSG00000025408	-0.326137	0.0429248	1	0.14	0.187
7	ENSMUSG00000028161	Ppp3ca	-0.352219	0.0432287	1	0.694	0.633
7	ENSMUSG00000028649	Macf1	-0.283636	0.0442196	1	0.703	0.645
7	ENSMUSG00000021451	Sema4d	-0.265497	0.0444622	1	0.518	0.498
7	ENSMUSG00000002603	Tgfb1	-0.282876	0.046233	1	0.869	0.803
7	ENSMUSG00000032504	Pdcd6ip	-0.25013	0.0484723	1	0.622	0.591
7	ENSMUSG00000007880	Arid1a	-0.281653	0.0484946	1	0.581	0.55
7	ENSMUSG00000038127	Ccdc50	-0.36536	0.0487896	1	0.613	0.589
7	ENSMUSG00000045664	Cdc42ep2	-0.271072	0.0494022	1	0.203	0.253
7	ENSMUSG00000097705	Gm26740	-0.306756	0.0494591	1	0.279	0.324
7	ENSMUSG00000033184	Tmed7	-0.357534	0.0505187	1	0.518	0.512
7	ENSMUSG00000028163	Nfkb1	-0.268194	0.0505863	1	0.779	0.718
7	ENSMUSG00000021282	Eif5	-0.270495	0.0520294	1	0.797	0.72
7	ENSMUSG00000003228	Grk5	-0.312316	0.0529256	1	0.23	0.272
7	ENSMUSG00000003134	Tbc1d8	-0.255255	0.0534867	1	0.185	0.228
7	ENSMUSG00000024588	Fech	-0.319868	0.0550043	1	0.131	0.174
7	ENSMUSG00000004843	Chmp2b	-0.334599	0.055201	1	0.266	0.301
7	ENSMUSG00000039208	Metrnl	-0.280662	0.0561424	1	0.815	0.734
7	ENSMUSG00000054611	Kdm2a	-0.274228	0.058157	1	0.482	0.485
7	ENSMUSG00000055065	Ddx17	-0.338529	0.0613278	1	0.721	0.643
7	ENSMUSG00000019818	Cd164	-0.350497	0.0645425	1	0.261	0.295
7	ENSMUSG00000035401	Emsy	-0.352557	0.0650185	1	0.189	0.224
7	ENSMUSG00000005615	Pcyt1a	-0.307744	0.0657104	1	0.302	0.322
7	ENSMUSG00000041797	Abca9	-0.266705	0.0666706	1	0.176	0.222
7	ENSMUSG00000002083	Bbc3	-0.268234	0.0679354	1	0.234	0.272
7	ENSMUSG00000020580	Rock2	-0.398577	0.0680368	1	0.414	0.419
7	ENSMUSG00000059248	2023-09-09	-0.26424	0.0703019	1	0.667	0.618
7	ENSMUSG00000039942	Ptger4	-0.256019	0.0714893	1	0.158	0.201
7	ENSMUSG00000024063	Lbh	-0.355472	0.0736533	1	0.509	0.481
7	ENSMUSG00000043067	Dpy19l1	-0.290145	0.0753735	1	0.423	0.432
7	ENSMUSG00000027806	Tsc22d2	-0.276612	0.0757026	1	0.261	0.297
7	ENSMUSG00000024290	Rock1	-0.295193	0.075711	1	0.568	0.512
7	ENSMUSG00000030327	Necap1	-0.294518	0.0776376	1	0.153	0.189
7	ENSMUSG00000038872	Zfhx3	-0.252831	0.0808457	1	0.275	0.307
7	ENSMUSG00000058135	Gstm1	-0.263855	0.0818102	1	0.423	0.427
7	ENSMUSG00000058794	Nfe2	-0.322662	0.0840269	1	0.333	0.353
7	ENSMUSG00000040152	Thbs1	-0.387933	0.0872889	1	0.505	0.373
7	ENSMUSG00000036550	Cnot1	-0.363628	0.0888027	1	0.414	0.432
7	ENSMUSG00000037236	Matr3	-0.33678	0.0934522	1	0.405	0.398
7	ENSMUSG00000026103	Gls	-0.315779	0.0955429	1	0.604	0.552
7	ENSMUSG00000026626	Ppp2r5a	-0.273639	0.096262	1	0.842	0.749
7	ENSMUSG00000028955	Vamp3	-0.319407	0.0990615	1	0.423	0.417
7	ENSMUSG00000030223	Ptpro	-0.276211	0.0992985	1	0.68	0.606
7	ENSMUSG00000038418	Egr1	-0.680007	0.100788	1	0.198	0.239
7	ENSMUSG00000040128	Pnrc1	-0.273286	0.10136	1	0.68	0.635
7	ENSMUSG00000029647	Pan3	-0.279781	0.101712	1	0.423	0.407
7	ENSMUSG00000032740	Ccdc88a	-0.353664	0.106819	1	0.559	0.517
7	ENSMUSG00000039191	Rbpj	-0.353142	0.10871	1	0.365	0.363
7	ENSMUSG00000026923	Notch1	-0.274184	0.110582	1	0.257	0.29
7	ENSMUSG00000028630	Dyrk2	-0.336331	0.118107	1	0.293	0.303
7	ENSMUSG00000032193	Ldlr	-0.437055	0.120227	1	0.563	0.502
7	ENSMUSG00000096210	H1f0	-0.361333	0.127001	1	0.221	0.245
7	ENSMUSG00000030057	Cnbp	-0.25266	0.130725	1	0.662	0.589
7	ENSMUSG00000009079	Ewsr1	-0.32265	0.130968	1	0.468	0.45
7	ENSMUSG00000017670	Elmo2	-0.261569	0.131562	1	0.405	0.394
7	ENSMUSG00000037922	Bank1	-0.274828	0.133419	1	0.108	0.139
7	ENSMUSG00000057522	Spop	-0.32193	0.134969	1	0.554	0.515
7	ENSMUSG00000027162	Lin7c	-0.314359	0.137296	1	0.311	0.326
7	ENSMUSG00000026630	Batf3	-0.275974	0.139805	1	0.203	0.234
7	ENSMUSG00000001627	Ifrd1	-0.340276	0.141504	1	0.464	0.456
7	ENSMUSG00000003420	Fcgrt	-0.266206	0.141609	1	0.225	0.245
7	ENSMUSG00000052331	Ankrd44	-0.261845	0.143867	1	0.743	0.654
7	ENSMUSG00000020349	Ppp2ca	-0.255499	0.143915	1	0.878	0.761
7	ENSMUSG00000006356	Crip2	-0.286825	0.144547	1	0.135	0.168
7	ENSMUSG00000033863	Klf9	-0.284219	0.148992	1	0.378	0.388
7	ENSMUSG00000040713	Creg1	-0.261614	0.149652	1	0.797	0.753
7	ENSMUSG00000044708	Kcnj10	-0.26008	0.150876	1	0.108	0.139
7	ENSMUSG00000021427	Ssr1	-0.348173	0.151186	1	0.486	0.454
7	ENSMUSG00000054766	Set	-0.250632	0.155243	1	0.64	0.552
7	ENSMUSG00000066415	Msl2	-0.294313	0.156693	1	0.401	0.402
7	ENSMUSG00000078429	Ctdsp2	-0.283746	0.157447	1	0.518	0.467
7	ENSMUSG00000055044	Pdlim1	-0.357352	0.159603	1	0.514	0.469
7	ENSMUSG00000023031	Cela1	-0.278181	0.16316	1	0.108	0.137
7	ENSMUSG00000026655	Fam107b	-0.282024	0.165878	1	0.599	0.515
7	ENSMUSG00000052384	Nrros	-0.273465	0.166668	1	0.676	0.606
7	ENSMUSG00000027187	Cat	-0.39232	0.170473	1	0.365	0.353
7	ENSMUSG00000058835	Abi1	-0.269647	0.174417	1	0.703	0.622
7	ENSMUSG00000062248	Cks2	-0.31182	0.175129	1	0.252	0.272
7	ENSMUSG00000022372	Sla	-0.278392	0.176181	1	0.721	0.654
7	ENSMUSG00000014905	Dnajb9	-0.297067	0.179844	1	0.302	0.311
7	ENSMUSG00000038014	Fam120a	-0.287087	0.183229	1	0.491	0.452
7	ENSMUSG00000032691	Nlrp3	-0.256305	0.183512	1	0.306	0.32
7	ENSMUSG00000058013	2023-09-11	-0.287215	0.188069	1	0.324	0.32
7	ENSMUSG00000002881	Nab1	-0.335102	0.189252	1	0.414	0.388
7	ENSMUSG00000019820	Utrn	-0.327633	0.193335	1	0.239	0.247
7	ENSMUSG00000029135	Fosl2	-0.310516	0.193832	1	0.414	0.396
7	ENSMUSG00000051457	Spn	-0.281668	0.197046	1	0.311	0.324
7	ENSMUSG00000015396	Cd83	-0.266713	0.198619	1	0.189	0.212
7	ENSMUSG00000048249	Crebrf	-0.306248	0.198631	1	0.275	0.286
7	ENSMUSG00000024576	Csnk1a1	-0.262644	0.203189	1	0.851	0.778
7	ENSMUSG00000054808	Actn4	-0.25595	0.205188	1	0.293	0.305
7	ENSMUSG00000021814	Anxa7	-0.275727	0.212779	1	0.419	0.386
7	ENSMUSG00000011179	Odc1	-0.290967	0.213557	1	0.171	0.195
7	ENSMUSG00000019978	Epb41l2	-0.363313	0.216422	1	0.356	0.344
7	ENSMUSG00000018412	Kansl1	-0.285725	0.220142	1	0.432	0.407
7	ENSMUSG00000018476	Kdm6b	-0.269389	0.220392	1	0.523	0.502
7	ENSMUSG00000024843	Chka	-0.349585	0.223491	1	0.158	0.18
7	ENSMUSG00000022565	Plec	-0.30997	0.224799	1	0.446	0.415
7	ENSMUSG00000032803	Cdv3	-0.2532	0.230124	1	0.419	0.411
7	ENSMUSG00000014547	Wdfy2	-0.253997	0.235532	1	0.311	0.311
7	ENSMUSG00000026223	Itm2c	-0.326979	0.242521	1	0.572	0.521
7	ENSMUSG00000023106	Denr	-0.264815	0.245574	1	0.225	0.239
7	ENSMUSG00000021365	Nedd9	-0.351831	0.2458	1	0.455	0.425
7	ENSMUSG00000029484	Anxa3	-0.321983	0.248179	1	0.261	0.263
7	ENSMUSG00000067336	Bmpr2	-0.305734	0.249443	1	0.401	0.378
7	ENSMUSG00000039959	Hip1	-0.284913	0.249654	1	0.315	0.317
7	ENSMUSG00000034135	Sik3	-0.280059	0.25087	1	0.158	0.176
7	ENSMUSG00000025993	Slc40a1	-0.422306	0.251336	1	0.68	0.629
7	ENSMUSG00000020788	Atp2a3	-0.273283	0.25223	1	0.162	0.176
7	ENSMUSG00000033319	Fem1c	-0.360565	0.254584	1	0.495	0.432
7	ENSMUSG00000011960	Ccnt1	-0.284185	0.255311	1	0.342	0.34
7	ENSMUSG00000033450	Tagap	-0.257837	0.257063	1	0.108	0.131
7	ENSMUSG00000034709	Ppp1r21	-0.254704	0.259105	1	0.257	0.266
7	ENSMUSG00000038538	Ubn2	-0.252774	0.259358	1	0.459	0.419
7	ENSMUSG00000041890	Git2	-0.295572	0.264947	1	0.518	0.456
7	ENSMUSG00000024885	Aldh3b1	-0.268523	0.268817	1	0.333	0.324
7	ENSMUSG00000006281	Tep1	-0.276403	0.269043	1	0.586	0.508
7	ENSMUSG00000025572	Tmc6	-0.302323	0.280835	1	0.302	0.301
7	ENSMUSG00000026721	Rabgap1l	-0.27858	0.295241	1	0.225	0.228
7	ENSMUSG00000006423	C330007P06Rik	-0.263843	0.297406	1	0.171	0.185
7	ENSMUSG00000026938	Fcna	-0.271497	0.307605	1	0.356	0.351
7	ENSMUSG00000004364	Cul3	-0.259167	0.310862	1	0.491	0.45
7	ENSMUSG00000023150	Ivns1abp	-0.287594	0.316098	1	0.288	0.28
7	ENSMUSG00000021096	Ppm1a	-0.262666	0.32145	1	0.342	0.328
7	ENSMUSG00000033033	Calhm2	-0.322856	0.323323	1	0.275	0.272
7	ENSMUSG00000029169	Dhx15	-0.265609	0.328214	1	0.437	0.409
7	ENSMUSG00000045165	AI467606	-0.291148	0.32986	1	0.266	0.263
7	ENSMUSG00000027962	Vcam1	-0.349438	0.333428	1	0.784	0.689
7	ENSMUSG00000017291	Taok1	-0.276054	0.336396	1	0.491	0.432
7	ENSMUSG00000102869	2900097C17Rik	-0.286163	0.337066	1	0.491	0.438
7	ENSMUSG00000027479	Mapre1	-0.272685	0.337825	1	0.613	0.525
7	ENSMUSG00000091971	Hspa1a	-0.284602	0.346657	1	0.297	0.232
7	ENSMUSG00000027109	Sp3	-0.252285	0.351163	1	0.437	0.398
7	ENSMUSG00000024277	Mapre2	-0.267084	0.35553	1	0.432	0.405
7	ENSMUSG00000020053	Igf1	-0.33208	0.358638	1	0.297	0.295
7	ENSMUSG00000040659	Efhd2	-0.251251	0.359403	1	0.775	0.726
7	ENSMUSG00000062234	Gak	-0.270944	0.365259	1	0.306	0.295
7	ENSMUSG00000022636	Alcam	-0.253278	0.377527	1	0.369	0.34
7	ENSMUSG00000027342	Pcna	-0.280479	0.384831	1	0.527	0.471
7	ENSMUSG00000025743	Sdc3	-0.370769	0.385056	1	0.653	0.562
7	ENSMUSG00000027368	Dusp2	-0.513657	0.392786	1	0.315	0.305
7	ENSMUSG00000039456	Morc3	-0.261572	0.396579	1	0.401	0.367
7	ENSMUSG00000021147	Wdr37	-0.257216	0.399232	1	0.221	0.228
7	ENSMUSG00000002602	Axl	-0.333933	0.402539	1	0.446	0.423
7	ENSMUSG00000056692	Ilrun	-0.260982	0.407214	1	0.437	0.386
7	ENSMUSG00000020184	Mdm2	-0.253827	0.417934	1	0.284	0.278
7	ENSMUSG00000026712	Mrc1	-0.274762	0.430244	1	0.5	0.448
7	ENSMUSG00000009907	Vps4b	-0.275031	0.442213	1	0.446	0.405
7	ENSMUSG00000039232	Stx11	-0.269627	0.443184	1	0.378	0.357
7	ENSMUSG00000046062	Ppp1r15b	-0.289746	0.455265	1	0.599	0.502
7	ENSMUSG00000019960	Dusp6	-0.289454	0.458284	1	0.5	0.471
7	ENSMUSG00000058881	Zfp516	-0.255483	0.460158	1	0.297	0.282
7	ENSMUSG00000084796	Mir142hg	-0.268136	0.46601	1	0.126	0.137
7	ENSMUSG00000056579	Tug1	-0.258835	0.470383	1	0.315	0.299
7	ENSMUSG00000048878	Hexim1	-0.341351	0.471884	1	0.257	0.247
7	ENSMUSG00000064225	Paqr9	-0.253032	0.487009	1	0.126	0.135
7	ENSMUSG00000008398	Elk3	-0.268535	0.498199	1	0.329	0.311
7	ENSMUSG00000076617	Ighm	-0.298678	0.501292	1	0.608	0.525
7	ENSMUSG00000054008	Ndst1	-0.262605	0.506198	1	0.216	0.214
7	ENSMUSG00000032754	Slc8b1	-0.284323	0.508587	1	0.374	0.328
7	ENSMUSG00000031770	Herpud1	-0.273815	0.518821	1	0.482	0.398
7	ENSMUSG00000024286	Ccny	-0.305576	0.531471	1	0.342	0.301
7	ENSMUSG00000000838	Fmr1	-0.282781	0.549208	1	0.234	0.222
7	ENSMUSG00000022528	Hes1	-0.319997	0.555754	1	0.284	0.237
7	ENSMUSG00000022867	Usp25	-0.266129	0.567132	1	0.617	0.529
7	ENSMUSG00000072235	Tuba1a	-0.285219	0.58702	1	0.369	0.328
7	ENSMUSG00000045763	Basp1	-0.270015	0.599964	1	0.167	0.166
7	ENSMUSG00000044147	Arf6	-0.251575	0.604482	1	0.356	0.315
7	ENSMUSG00000070868	Skint3	-0.284257	0.629578	1	0.261	0.245
7	ENSMUSG00000018425	Dhx40	-0.266629	0.639387	1	0.342	0.315
7	ENSMUSG00000069045	Ddx3y	-0.275033	0.648874	1	0.468	0.417
7	ENSMUSG00000026358	Rgs1	-0.636239	0.654314	1	0.266	0.266
7	ENSMUSG00000029836	Cbx3	-0.253263	0.666899	1	0.333	0.27
7	ENSMUSG00000025203	Scd2	-0.268664	0.689818	1	0.153	0.154
7	ENSMUSG00000038178	Slc43a2	-0.250969	0.697641	1	0.514	0.454
7	ENSMUSG00000008730	Hipk1	-0.250684	0.706271	1	0.653	0.539
7	ENSMUSG00000000982	Ccl3	-0.288693	0.707169	1	0.239	0.239
7	ENSMUSG00000077450	Rab11b	-0.271656	0.730084	1	0.527	0.44
7	ENSMUSG00000063065	Mapk3	-0.293816	0.749895	1	0.577	0.471
7	ENSMUSG00000060992	Copz1	-0.341713	0.750842	1	0.554	0.459
7	ENSMUSG00000090877	Hspa1b	-0.375276	0.778684	1	0.266	0.224
7	ENSMUSG00000005506	Celf1	-0.25021	0.816225	1	0.518	0.45
7	ENSMUSG00000004897	Hdgf	-0.272863	0.820619	1	0.536	0.448
7	ENSMUSG00000035356	Nfkbiz	-0.362691	0.845464	1	0.572	0.477
7	ENSMUSG00000039497	Dse	-0.283049	0.846929	1	0.401	0.324
7	ENSMUSG00000033721	Vav3	-0.267086	0.847832	1	0.257	0.226
7	ENSMUSG00000003518	Dusp3	-0.277319	0.885948	1	0.541	0.444
7	ENSMUSG00000030103	Bhlhe40	-0.316185	0.908314	1	0.216	0.199
7	ENSMUSG00000019970	Sgk1	-0.363803	0.914371	1	0.5	0.425
7	ENSMUSG00000074622	Mafb	-0.332325	0.917613	1	0.793	0.687
7	ENSMUSG00000024521	Pmaip1	-0.280415	0.918413	1	0.428	0.361
7	ENSMUSG00000025173	Wdr45b	-0.278554	0.966415	1	0.356	0.305
7	ENSMUSG00000052684	Jun	-0.388545	0.98446	1	0.698	0.587

## Sheet: DEGs_cluster 8
cluster	gene	symbol	avg_log2FC	p_val	p_val_adj	pct.1	pct.2
8	ENSMUSG00000026238	Ptma	1.35879	1.66419e-71	5.37282e-67	1	1
8	ENSMUSG00000071866	Ppia	1.05517	6.58921e-71	2.12733e-66	1	1
8	ENSMUSG00000069516	Lyz2	-0.859074	6.04475e-66	1.95155e-61	1	1
8	ENSMUSG00000028832	Stmn1	2.27766	8.24818e-65	2.66292e-60	0.857	0.074
8	ENSMUSG00000041736	Tspo	1.06945	2.33896e-62	7.55133e-58	1	0.979
8	ENSMUSG00000032218	Ccnb2	1.93065	4.41244e-61	1.42456e-56	0.804	0.021
8	ENSMUSG00000028367	Txn1	1.02558	3.08688e-56	9.96598e-52	0.998	0.942
8	ENSMUSG00000003038	Hmgn2	1.57029	4.71281e-56	1.52153e-51	0.931	0.342
8	ENSMUSG00000054717	Hmgb2	2.23817	5.79431e-55	1.87069e-50	1	0.974
8	ENSMUSG00000057666	Gapdh	0.858379	1.75768e-53	5.67467e-49	1	0.984
8	ENSMUSG00000040204	Pclaf	1.80917	2.75358e-53	8.88993e-49	0.739	0.021
8	ENSMUSG00000041126	H2afv	1.43286	1.86182e-52	6.01089e-48	0.96	0.563
8	ENSMUSG00000069833	Ahnak	-1.02362	1.8853e-52	6.08668e-48	0.993	1
8	ENSMUSG00000066551	Hmgb1	1.30254	1.08912e-51	3.51623e-47	0.996	0.937
8	ENSMUSG00000031004	Mki67	2.04688	1.85504e-50	5.98899e-46	0.751	0.074
8	ENSMUSG00000029430	Ran	1.32653	5.22642e-50	1.68735e-45	0.967	0.637
8	ENSMUSG00000028044	Cks1b	1.51105	6.71382e-50	2.16756e-45	0.759	0.079
8	ENSMUSG00000017716	Birc5	2.10464	3.79254e-49	1.22442e-44	0.71	0.037
8	ENSMUSG00000037894	H2afz	0.867405	1.10321e-48	3.56171e-44	1	1
8	ENSMUSG00000060126	Tpt1	-0.408429	1.96231e-48	6.33531e-44	1	1
8	ENSMUSG00000001403	Ube2c	2.03934	1.08703e-46	3.50947e-42	0.762	0.1
8	ENSMUSG00000026434	Nucks1	1.60153	2.07377e-46	6.69518e-42	0.864	0.347
8	ENSMUSG00000057729	Prtn3	2.08902	5.74095e-46	1.85346e-41	0.777	0.147
8	ENSMUSG00000023505	Cdca3	1.3796	4.85414e-45	1.56716e-40	0.655	0.011
8	ENSMUSG00000037628	Cdkn3	1.34616	4.1744e-43	1.34771e-38	0.657	0.032
8	ENSMUSG00000026193	Fn1	-1.14088	2.94701e-42	9.51441e-38	0.933	0.995
8	ENSMUSG00000030560	Ctsc	1.02106	3.74099e-42	1.20778e-37	0.991	0.884
8	ENSMUSG00000090733	Rps27	-0.508061	7.23191e-42	2.33482e-37	1	1
8	ENSMUSG00000001020	S100a4	-0.668993	7.78328e-42	2.51283e-37	0.998	1
8	ENSMUSG00000029322	Plac8	0.905397	3.67436e-41	1.18627e-36	1	0.995
8	ENSMUSG00000076437	Selenoh	1.05475	3.80292e-41	1.22777e-36	0.911	0.432
8	ENSMUSG00000059108	Ifitm6	-1.00458	4.96488e-41	1.60291e-36	0.96	0.989
8	ENSMUSG00000030220	Arhgdib	0.55119	1.11648e-40	3.60455e-36	1	1
8	ENSMUSG00000028333	Anp32b	1.01147	1.50569e-38	4.86111e-34	0.989	0.811
8	ENSMUSG00000029177	Cenpa	1.53828	2.39619e-38	7.73611e-34	0.849	0.384
8	ENSMUSG00000105987	AI506816	0.953241	3.28978e-37	1.06211e-32	0.682	0.095
8	ENSMUSG00000028873	Cdca8	1.38977	5.06134e-37	1.63405e-32	0.577	0.016
8	ENSMUSG00000024608	Rps14	-0.379312	1.03508e-36	3.34176e-32	1	1
8	ENSMUSG00000079523	Tmsb10	0.514057	1.70269e-36	5.49714e-32	1	1
8	ENSMUSG00000031613	Hpgd	-1.32012	1.77514e-35	5.73104e-31	0.062	0.458
8	ENSMUSG00000024590	Lmnb1	1.25819	2.20004e-35	7.10284e-31	0.766	0.247
8	ENSMUSG00000018927	Ccl6	-1.01148	4.11834e-35	1.32961e-30	0.92	1
8	ENSMUSG00000074476	Spc24	0.953168	7.91155e-35	2.55425e-30	0.552	0.011
8	ENSMUSG00000027331	Knstrn	0.977432	1.08538e-34	3.50415e-30	0.592	0.042
8	ENSMUSG00000001525	Tubb5	1.39543	2.11715e-34	6.83521e-30	0.904	0.589
8	ENSMUSG00000046330	Rpl37a	-0.352358	5.32299e-34	1.71853e-29	1	1
8	ENSMUSG00000009013	Dynll1	0.882672	2.76224e-33	8.91788e-29	0.982	0.816
8	ENSMUSG00000092341	Malat1	-0.774832	3.61385e-33	1.16673e-28	1	1
8	ENSMUSG00000022587	Ly6e	0.645511	5.92692e-33	1.91351e-28	0.998	1
8	ENSMUSG00000024679	Ms4a6d	0.948642	8.9265e-33	2.88192e-28	0.813	0.258
8	ENSMUSG00000029580	Actb	0.374141	9.56876e-33	3.08928e-28	1	1
8	ENSMUSG00000019943	Atp2b1	-0.935252	2.25206e-32	7.27076e-28	0.915	0.963
8	ENSMUSG00000030579	Tyrobp	-0.423019	1.19004e-31	3.84203e-27	1	1
8	ENSMUSG00000045328	Cenpe	1.13705	2.60063e-31	8.39614e-27	0.501	0.005
8	ENSMUSG00000038274	Fau	-0.31486	2.89738e-31	9.35419e-27	1	1
8	ENSMUSG00000015749	Anp32e	1.03591	4.04023e-31	1.30439e-26	0.824	0.374
8	ENSMUSG00000004980	Hnrnpa2b1	0.711718	6.47822e-31	2.09149e-26	1	0.942
8	ENSMUSG00000027715	Ccna2	1.11912	9.98298e-31	3.223e-26	0.501	0.011
8	ENSMUSG00000027469	Tpx2	1.24459	1.85847e-30	6.00006e-26	0.49	0.005
8	ENSMUSG00000062070	Pgk1	0.807244	3.61796e-30	1.16806e-25	0.944	0.658
8	ENSMUSG00000026605	Cenpf	1.47998	4.64894e-30	1.50091e-25	0.499	0.011
8	ENSMUSG00000032381	Ciao2a	0.700461	1.52561e-29	4.92542e-25	0.987	0.879
8	ENSMUSG00000028312	Smc2	1.13235	7.53246e-29	2.43185e-24	0.494	0.021
8	ENSMUSG00000036478	Btg1	-0.796654	1.11315e-28	3.5938e-24	0.982	0.995
8	ENSMUSG00000026202	Tuba4a	1.08073	1.23996e-28	4.00322e-24	0.719	0.226
8	ENSMUSG00000020330	Hmmr	1.20797	1.33973e-28	4.32533e-24	0.468	0.005
8	ENSMUSG00000021614	Vcan	1.31815	2.40483e-28	7.76399e-24	0.735	0.242
8	ENSMUSG00000020914	Top2a	1.67276	3.35231e-28	1.08229e-23	0.481	0.016
8	ENSMUSG00000025290	Rps24	-0.312595	4.48814e-28	1.449e-23	1	1
8	ENSMUSG00000023034	Nr4a1	-1.18618	7.78924e-28	2.51476e-23	0.612	0.832
8	ENSMUSG00000060636	Rpl35a	-0.301948	9.75524e-28	3.14948e-23	1	1
8	ENSMUSG00000020048	Hsp90b1	0.801949	1.07532e-27	3.47166e-23	0.998	0.879
8	ENSMUSG00000068220	Lgals1	0.782874	1.23925e-27	4.00092e-23	0.991	0.958
8	ENSMUSG00000006398	Cdc20	1.14264	2.37383e-27	7.6639e-23	0.461	0.011
8	ENSMUSG00000024925	Rnaseh2c	0.78288	2.74509e-27	8.86253e-23	0.935	0.553
8	ENSMUSG00000040084	Bub1b	0.863144	3.11016e-27	1.00411e-22	0.479	0.021
8	ENSMUSG00000022452	Smdt1	0.646399	5.08562e-27	1.64189e-22	0.989	0.889
8	ENSMUSG00000060860	Ube2s	1.3025	7.42166e-27	2.39608e-22	0.817	0.458
8	ENSMUSG00000015340	Cybb	-0.553187	1.04939e-26	3.38795e-22	0.998	1
8	ENSMUSG00000046805	Mpeg1	-0.600228	2.28088e-26	7.36381e-22	0.996	1
8	ENSMUSG00000003429	Rps11	-0.347928	2.97593e-26	9.60779e-22	1	1
8	ENSMUSG00000027009	Itga4	-0.792361	4.19522e-26	1.35443e-21	0.902	0.968
8	ENSMUSG00000023944	Hsp90ab1	0.582191	5.82892e-26	1.88187e-21	1	0.995
8	ENSMUSG00000038252	Ncapd2	0.638025	6.76025e-26	2.18255e-21	0.437	0.005
8	ENSMUSG00000018293	Pfn1	0.49954	7.58865e-26	2.45e-21	0.998	0.995
8	ENSMUSG00000041754	Trem3	0.755408	1.50172e-25	4.84831e-21	0.53	0.068
8	ENSMUSG00000062328	Rpl17	-0.349116	2.09853e-25	6.7751e-21	1	1
8	ENSMUSG00000019370	Calm3	0.742219	2.2684e-25	7.32354e-21	0.96	0.684
8	ENSMUSG00000036768	Kif15	0.735359	3.45417e-25	1.11518e-20	0.443	0.016
8	ENSMUSG00000034892	Rps29	-0.278867	3.9456e-25	1.27384e-20	1	1
8	ENSMUSG00000046314	Stxbp6	-0.899347	6.04619e-25	1.95201e-20	0.267	0.6
8	ENSMUSG00000008682	Rpl10	-0.381223	6.20192e-25	2.00229e-20	1	1
8	ENSMUSG00000037313	Tacc3	0.699835	1.27401e-24	4.11316e-20	0.454	0.026
8	ENSMUSG00000041431	Ccnb1	1.02468	3.66674e-24	1.18381e-19	0.428	0.016
8	ENSMUSG00000053819	Camk2d	0.702912	4.789e-24	1.54613e-19	0.739	0.226
8	ENSMUSG00000036752	Tubb4b	1.56365	5.4872e-24	1.77154e-19	0.664	0.263
8	ENSMUSG00000091625	Lsm5	0.723639	8.49089e-24	2.74128e-19	0.904	0.537
8	ENSMUSG00000024844	Banf1	0.66032	1.25853e-23	4.06318e-19	0.875	0.495
8	ENSMUSG00000054428	Atpif1	0.644991	1.27091e-23	4.10314e-19	0.962	0.758
8	ENSMUSG00000022584	Ly6c2	0.578182	1.44605e-23	4.66857e-19	0.998	1
8	ENSMUSG00000056629	Fkbp2	0.684078	2.25058e-23	7.26601e-19	0.893	0.474
8	ENSMUSG00000025492	Ifitm3	-0.474854	4.03992e-23	1.30429e-18	1	1
8	ENSMUSG00000026385	Dbi	0.525401	4.15479e-23	1.34137e-18	0.998	0.963
8	ENSMUSG00000031722	Hp	0.62492	5.29932e-23	1.71089e-18	0.993	0.958
8	ENSMUSG00000049932	H2afx	1.1657	1.37554e-22	4.44094e-18	0.501	0.079
8	ENSMUSG00000045658	Pid1	-0.860039	1.53345e-22	4.95076e-18	0.584	0.795
8	ENSMUSG00000023004	Tuba1b	1.04925	1.64445e-22	5.30911e-18	0.855	0.484
8	ENSMUSG00000062006	Rpl34	-0.332788	1.71448e-22	5.5352e-18	1	1
8	ENSMUSG00000098178	Gm42418	-0.3984	1.91106e-22	6.16985e-18	1	1
8	ENSMUSG00000002885	Adgre5	-0.722469	2.38737e-22	7.70763e-18	0.929	0.953
8	ENSMUSG00000007041	Clic1	0.483597	3.3973e-22	1.09682e-17	0.998	0.979
8	ENSMUSG00000021270	Hsp90aa1	0.817174	3.72078e-22	1.20125e-17	0.931	0.711
8	ENSMUSG00000025393	Atp5b	0.571977	3.9983e-22	1.29085e-17	0.984	0.916
8	ENSMUSG00000009585	Apobec3	0.764067	4.15801e-22	1.34241e-17	0.653	0.205
8	ENSMUSG00000041841	Rpl37	-0.32659	4.43183e-22	1.43082e-17	1	1
8	ENSMUSG00000031838	Ifi30	0.57974	5.03723e-22	1.62627e-17	0.996	0.989
8	ENSMUSG00000030978	Rrm1	0.6229	6.99448e-22	2.25817e-17	0.428	0.032
8	ENSMUSG00000075266	Cenpw	0.556054	8.43447e-22	2.72307e-17	0.461	0.047
8	ENSMUSG00000001175	Calm1	0.451612	9.48835e-22	3.06331e-17	1	0.995
8	ENSMUSG00000003779	Kif20a	0.629092	1.03147e-21	3.3301e-17	0.379	0.005
8	ENSMUSG00000029836	Cbx3	0.702651	1.34906e-21	4.35543e-17	0.777	0.326
8	ENSMUSG00000041607	Mbp	-0.877819	1.95846e-21	6.32288e-17	0.483	0.7
8	ENSMUSG00000032330	Cox7a2	0.527321	2.01314e-21	6.49942e-17	0.987	0.947
8	ENSMUSG00000022314	Rad21	0.95429	2.31561e-21	7.47594e-17	0.735	0.342
8	ENSMUSG00000039208	Metrnl	-0.844256	2.44361e-21	7.88918e-17	0.557	0.774
8	ENSMUSG00000052336	Cx3cr1	-0.935849	2.68597e-21	8.67164e-17	0.497	0.763
8	ENSMUSG00000045817	Zfp36l2	-0.661905	3.47455e-21	1.12176e-16	0.973	0.984
8	ENSMUSG00000044786	Zfp36	-0.722302	3.52003e-21	1.13644e-16	0.964	0.989
8	ENSMUSG00000037725	Ckap2	0.598853	3.70318e-21	1.19557e-16	0.361	0
8	ENSMUSG00000020267	Hint1	0.459932	3.70967e-21	1.19767e-16	0.998	0.989
8	ENSMUSG00000027907	S100a11	0.561011	3.76812e-21	1.21654e-16	0.996	0.979
8	ENSMUSG00000021250	Fos	-0.704298	4.82526e-21	1.55783e-16	0.969	0.989
8	ENSMUSG00000033031	Cip2a	0.588974	5.58472e-21	1.80303e-16	0.37	0.005
8	ENSMUSG00000026822	Lcn2	1.67943	9.25893e-21	2.98925e-16	0.548	0.137
8	ENSMUSG00000047180	Neurl3	-0.719945	1.6019e-20	5.17174e-16	0.272	0.579
8	ENSMUSG00000006800	Sulf2	-0.699851	1.78328e-20	5.75732e-16	0.287	0.589
8	ENSMUSG00000026395	Ptprc	-0.531655	1.87621e-20	6.05735e-16	0.998	1
8	ENSMUSG00000022890	Atp5j	0.552346	2.11622e-20	6.83221e-16	0.989	0.895
8	ENSMUSG00000005481	Ddx39	0.609877	2.39302e-20	7.72586e-16	0.684	0.221
8	ENSMUSG00000047843	Bri3	-0.636835	4.19493e-20	1.35433e-15	0.927	0.958
8	ENSMUSG00000022391	Rangap1	0.599453	5.5024e-20	1.77645e-15	0.517	0.105
8	ENSMUSG00000037544	Dlgap5	0.583745	5.57861e-20	1.80105e-15	0.363	0.011
8	ENSMUSG00000058600	Rpl30	-0.28561	1.09287e-19	3.52832e-15	1	1
8	ENSMUSG00000021486	Prelid1	0.575103	1.1402e-19	3.68115e-15	0.951	0.721
8	ENSMUSG00000059743	Fdps	0.602401	1.17969e-19	3.80862e-15	0.541	0.121
8	ENSMUSG00000009418	Nav1	-0.808946	1.64686e-19	5.31688e-15	0.229	0.511
8	ENSMUSG00000070858	Gm1673	-0.678333	1.81718e-19	5.86678e-15	0.085	0.353
8	ENSMUSG00000030335	Mrpl51	0.684368	2.33969e-19	7.55367e-15	0.71	0.289
8	ENSMUSG00000030867	Plk1	0.67987	2.41248e-19	7.7887e-15	0.334	0
8	ENSMUSG00000052837	Junb	-0.773087	2.41872e-19	7.80885e-15	0.969	0.984
8	ENSMUSG00000015656	Hspa8	0.529008	2.80408e-19	9.05297e-15	1	0.995
8	ENSMUSG00000018819	Lsp1	-0.381337	5.01554e-19	1.61927e-14	1	1
8	ENSMUSG00000024516	Sec11c	0.563772	5.66169e-19	1.82788e-14	0.982	0.832
8	ENSMUSG00000057278	Snrpg	0.472008	5.75328e-19	1.85745e-14	0.996	0.963
8	ENSMUSG00000078812	Eif5a	0.514559	6.01159e-19	1.94084e-14	0.996	0.932
8	ENSMUSG00000041959	S100a10	0.481751	6.46179e-19	2.08619e-14	0.993	0.995
8	ENSMUSG00000010362	Rdm1	0.482595	6.52581e-19	2.10686e-14	0.479	0.079
8	ENSMUSG00000024953	Prdx5	-0.467409	8.23174e-19	2.65762e-14	0.998	1
8	ENSMUSG00000031059	Ndufb11	0.509543	8.60034e-19	2.77662e-14	0.991	0.858
8	ENSMUSG00000033952	Aspm	0.757802	8.68867e-19	2.80514e-14	0.334	0.005
8	ENSMUSG00000042675	Ypel3	-0.754362	1.04016e-18	3.35816e-14	0.684	0.795
8	ENSMUSG00000027326	Knl1	0.675439	1.06073e-18	3.42455e-14	0.396	0.042
8	ENSMUSG00000020737	Jpt1	0.72918	2.04865e-18	6.61406e-14	0.929	0.684
8	ENSMUSG00000098318	Lockd	0.533378	2.43703e-18	7.86796e-14	0.37	0.026
8	ENSMUSG00000014633	Cmc2	0.521243	2.61005e-18	8.42654e-14	0.528	0.121
8	ENSMUSG00000115338	Pnp	0.571797	2.87472e-18	9.28104e-14	0.949	0.763
8	ENSMUSG00000056501	Cebpb	-0.575842	3.3597e-18	1.08468e-13	0.998	1
8	ENSMUSG00000046364	Rpl27a	-0.293883	3.42273e-18	1.10503e-13	1	1
8	ENSMUSG00000012443	Kif11	0.805328	3.64792e-18	1.17773e-13	0.341	0.016
8	ENSMUSG00000005470	Asf1b	0.400584	4.04086e-18	1.30459e-13	0.339	0.011
8	ENSMUSG00000051748	Wfdc21	1.5868	4.07611e-18	1.31597e-13	0.423	0.074
8	ENSMUSG00000061518	Cox5b	0.450084	5.05139e-18	1.63084e-13	0.996	0.974
8	ENSMUSG00000005410	Mcm5	0.510665	5.94192e-18	1.91835e-13	0.403	0.047
8	ENSMUSG00000025428	Atp5a1	0.452152	8.91915e-18	2.87955e-13	0.996	0.926
8	ENSMUSG00000035351	Nup37	0.404628	1.29668e-17	4.18632e-13	0.33	0.011
8	ENSMUSG00000028843	Sh3bgrl3	0.321219	1.45369e-17	4.69325e-13	1	1
8	ENSMUSG00000034349	Smc4	1.01141	1.7448e-17	5.63309e-13	0.577	0.211
8	ENSMUSG00000024795	Kif20b	0.617722	2.0564e-17	6.63908e-13	0.314	0.005
8	ENSMUSG00000027379	Bub1	0.448153	2.3101e-17	7.45817e-13	0.314	0.005
8	ENSMUSG00000090553	Snrpe	0.460487	2.72175e-17	8.78718e-13	0.984	0.9
8	ENSMUSG00000071076	Jund	-0.745964	2.77684e-17	8.96504e-13	0.731	0.863
8	ENSMUSG00000020125	Elane	1.20632	3.163e-17	1.02117e-12	0.359	0.032
8	ENSMUSG00000021998	Lcp1	0.469093	3.53406e-17	1.14097e-12	0.998	0.968
8	ENSMUSG00000025747	Tyms	0.408198	3.84477e-17	1.24128e-12	0.312	0.005
8	ENSMUSG00000035242	Oaz1	0.355088	4.27373e-17	1.37977e-12	1	1
8	ENSMUSG00000025804	Ccr1	0.531491	4.4596e-17	1.43978e-12	0.477	0.1
8	ENSMUSG00000036781	Rps27l	0.482209	4.99392e-17	1.61229e-12	0.993	0.889
8	ENSMUSG00000020571	Pdia6	0.652311	5.055e-17	1.63201e-12	0.886	0.553
8	ENSMUSG00000058624	Gda	0.618181	5.51976e-17	1.78206e-12	0.955	0.758
8	ENSMUSG00000015947	Fcgr1	0.550357	5.64767e-17	1.82335e-12	0.546	0.147
8	ENSMUSG00000064373	Selenop	-0.651675	6.34493e-17	2.04846e-12	0.737	0.863
8	ENSMUSG00000024989	Cep55	0.45297	6.7144e-17	2.16774e-12	0.307	0.005
8	ENSMUSG00000030677	Kif22	0.444468	6.86375e-17	2.21596e-12	0.307	0.005
8	ENSMUSG00000026872	Zeb2	-0.511844	7.22687e-17	2.3332e-12	0.987	0.984
8	ENSMUSG00000042079	Hnrnpf	0.441677	7.82099e-17	2.52501e-12	0.998	0.932
8	ENSMUSG00000029516	Cit	0.417722	9.61595e-17	3.10451e-12	0.294	0
8	ENSMUSG00000031029	Eif3f	-0.416954	9.68692e-17	3.12742e-12	0.989	0.995
8	ENSMUSG00000028759	Hp1bp3	0.6382	1.04476e-16	3.37301e-12	0.802	0.442
8	ENSMUSG00000037152	Ndufc1	0.512907	1.14359e-16	3.69207e-12	0.931	0.632
8	ENSMUSG00000027752	Exosc8	0.517458	1.3439e-16	4.33877e-12	0.561	0.163
8	ENSMUSG00000055839	Elob	0.455107	1.34813e-16	4.35243e-12	0.998	0.921
8	ENSMUSG00000047798	Cd300lf	0.435448	1.51864e-16	4.90294e-12	0.401	0.058
8	ENSMUSG00000024338	Psmb8	0.496809	1.66961e-16	5.39032e-12	0.984	0.895
8	ENSMUSG00000022021	Diaph3	0.394888	2.52871e-16	8.16396e-12	0.287	0
8	ENSMUSG00000029471	Camkk2	-0.645627	2.90443e-16	9.37694e-12	0.708	0.811
8	ENSMUSG00000031537	Ikbkb	-0.544133	2.93653e-16	9.48059e-12	0.873	0.911
8	ENSMUSG00000043091	Tuba1c	0.717616	3.14895e-16	1.01664e-11	0.657	0.279
8	ENSMUSG00000031444	F10	0.612864	3.54607e-16	1.14485e-11	0.849	0.521
8	ENSMUSG00000002297	Dbf4	0.551387	3.71432e-16	1.19917e-11	0.428	0.084
8	ENSMUSG00000021932	Rnaseh2b	0.463182	3.97158e-16	1.28222e-11	0.49	0.116
8	ENSMUSG00000026683	Nuf2	0.381873	4.11403e-16	1.32822e-11	0.296	0.005
8	ENSMUSG00000023919	Cenpq	0.42795	4.57204e-16	1.47608e-11	0.376	0.047
8	ENSMUSG00000028066	Pmf1	0.432879	5.03575e-16	1.62579e-11	0.443	0.084
8	ENSMUSG00000020423	Btg2	-0.697818	5.39049e-16	1.74032e-11	0.833	0.874
8	ENSMUSG00000000088	Cox5a	0.447952	6.30082e-16	2.03422e-11	0.991	0.937
8	ENSMUSG00000029910	Mad2l1	0.427073	7.79145e-16	2.51547e-11	0.341	0.032
8	ENSMUSG00000052212	Cd177	-0.929644	8.95522e-16	2.89119e-11	0.285	0.532
8	ENSMUSG00000038612	Mcl1	-0.5046	9.09277e-16	2.9356e-11	0.996	0.984
8	ENSMUSG00000025154	Arhgap19	0.437801	1.04542e-15	3.37515e-11	0.318	0.021
8	ENSMUSG00000091537	Tma7	0.443739	1.1748e-15	3.79285e-11	0.996	0.889
8	ENSMUSG00000029038	Ssu72	0.535424	1.2161e-15	3.92619e-11	0.913	0.584
8	ENSMUSG00000014846	Tppp3	-1.0596	1.2832e-15	4.1428e-11	0.174	0.421
8	ENSMUSG00000027160	Ccdc34	0.56496	1.55916e-15	5.03375e-11	0.474	0.116
8	ENSMUSG00000003814	Calr	0.597435	1.6319e-15	5.26857e-11	0.944	0.789
8	ENSMUSG00000006715	Gmnn	0.495282	1.71787e-15	5.54615e-11	0.439	0.095
8	ENSMUSG00000029730	Mcm7	0.421638	1.77836e-15	5.74142e-11	0.336	0.032
8	ENSMUSG00000068101	Cenpm	0.372449	2.00361e-15	6.46866e-11	0.327	0.026
8	ENSMUSG00000041571	Selenow	-0.788453	2.03475e-15	6.5692e-11	0.483	0.658
8	ENSMUSG00000096727	Psmb9	0.54496	2.12553e-15	6.86226e-11	0.873	0.542
8	ENSMUSG00000022221	Ripk3	0.388901	2.16879e-15	7.00195e-11	0.39	0.058
8	ENSMUSG00000031584	Gsr	0.51772	2.2018e-15	7.10852e-11	0.969	0.895
8	ENSMUSG00000027306	Nusap1	0.878366	2.36595e-15	7.63846e-11	0.281	0.005
8	ENSMUSG00000021242	Npc2	-0.37207	2.40837e-15	7.77543e-11	1	1
8	ENSMUSG00000032254	Kif23	0.654011	2.59662e-15	8.38319e-11	0.465	0.126
8	ENSMUSG00000019961	Tmpo	0.606579	2.75147e-15	8.88311e-11	0.94	0.832
8	ENSMUSG00000028639	Ybx1	0.420656	2.84745e-15	9.193e-11	0.989	0.984
8	ENSMUSG00000040549	Ckap5	0.565685	2.95247e-15	9.53204e-11	0.465	0.121
8	ENSMUSG00000063229	Ldha	0.534101	3.04821e-15	9.84114e-11	0.862	0.532
8	ENSMUSG00000024621	Csf1r	-0.591714	4.69386e-15	1.51541e-10	0.895	0.889
8	ENSMUSG00000105703	Gm43305	0.564256	4.9676e-15	1.60379e-10	0.361	0.053
8	ENSMUSG00000056201	Cfl1	0.336436	5.70935e-15	1.84326e-10	1	1
8	ENSMUSG00000038147	Cd84	-0.606815	5.75268e-15	1.85725e-10	0.579	0.726
8	ENSMUSG00000001025	S100a6	-0.301699	5.91463e-15	1.90954e-10	1	1
8	ENSMUSG00000022354	Ndufb9	0.467478	6.21397e-15	2.00618e-10	0.982	0.811
8	ENSMUSG00000028649	Macf1	-0.593574	9.28279e-15	2.99695e-10	0.728	0.837
8	ENSMUSG00000054091	1810037I17Rik	0.533695	9.69864e-15	3.13121e-10	0.895	0.553
8	ENSMUSG00000024966	Stip1	0.480162	1.12766e-14	3.64065e-10	0.535	0.158
8	ENSMUSG00000060063	Alox5ap	-0.300892	1.1615e-14	3.74992e-10	1	1
8	ENSMUSG00000020018	Snrpf	0.499657	1.57801e-14	5.0946e-10	0.929	0.716
8	ENSMUSG00000021360	Gcnt2	0.433682	1.68626e-14	5.4441e-10	0.399	0.074
8	ENSMUSG00000027883	Gpsm2	0.340907	1.71498e-14	5.53681e-10	0.281	0.011
8	ENSMUSG00000007892	Rplp1	0.26993	1.97542e-14	6.37763e-10	1	1
8	ENSMUSG00000030793	Pycard	0.485957	2.02261e-14	6.53001e-10	0.978	0.884
8	ENSMUSG00000028678	Kif2c	0.364077	2.05828e-14	6.64514e-10	0.256	0
8	ENSMUSG00000044627	Swi5	0.49197	2.12006e-14	6.84461e-10	0.906	0.605
8	ENSMUSG00000007050	Lsm2	0.493895	2.15492e-14	6.95717e-10	0.65	0.258
8	ENSMUSG00000048327	Ckap2l	0.460854	2.44729e-14	7.90108e-10	0.285	0.016
8	ENSMUSG00000053128	Rnf26	0.336418	2.5349e-14	8.18392e-10	0.332	0.037
8	ENSMUSG00000034311	Kif4	0.360023	2.7987e-14	9.03562e-10	0.254	0
8	ENSMUSG00000038943	Prc1	0.886548	2.92318e-14	9.43747e-10	0.263	0.005
8	ENSMUSG00000027533	Fabp5	0.606604	2.97355e-14	9.6001e-10	0.777	0.416
8	ENSMUSG00000019942	Cdk1	0.685204	3.05348e-14	9.85817e-10	0.272	0.011
8	ENSMUSG00000029632	Ndufa4	0.37921	3.11094e-14	1.00437e-09	0.998	0.979
8	ENSMUSG00000028378	Ptgr1	0.395459	3.292e-14	1.06282e-09	0.43	0.095
8	ENSMUSG00000071068	Treml2	0.393421	3.64207e-14	1.17584e-09	0.367	0.058
8	ENSMUSG00000018848	Rars	0.403435	5.00616e-14	1.61624e-09	0.523	0.153
8	ENSMUSG00000031441	Atp11a	0.415685	5.6246e-14	1.8159e-09	0.414	0.089
8	ENSMUSG00000084786	Ubl5	0.397437	5.95762e-14	1.92342e-09	0.996	0.958
8	ENSMUSG00000018286	Psmb6	0.46037	6.04854e-14	1.95277e-09	0.911	0.689
8	ENSMUSG00000087107	AI662270	0.491322	6.79843e-14	2.19487e-09	0.92	0.621
8	ENSMUSG00000009687	Fxyd5	-0.416381	6.93628e-14	2.23938e-09	1	1
8	ENSMUSG00000021178	Psmc1	0.471991	7.26548e-14	2.34566e-09	0.655	0.258
8	ENSMUSG00000004096	Cwc15	0.490496	7.36507e-14	2.37781e-09	0.92	0.668
8	ENSMUSG00000021591	Glrx	0.481555	9.05102e-14	2.92212e-09	0.724	0.321
8	ENSMUSG00000076441	Ass1	0.513245	9.60667e-14	3.10151e-09	0.592	0.221
8	ENSMUSG00000044734	Serpinb1a	0.599626	1.098e-13	3.5449e-09	0.65	0.279
8	ENSMUSG00000020808	Pimreg	0.320745	1.11855e-13	3.61122e-09	0.254	0.005
8	ENSMUSG00000037095	Lrg1	0.496044	1.53693e-13	4.96199e-09	0.252	0.005
8	ENSMUSG00000070394	Tmem256	0.465154	1.60535e-13	5.18288e-09	0.942	0.768
8	ENSMUSG00000042747	Krtcap2	0.499569	1.73831e-13	5.61213e-09	0.935	0.716
8	ENSMUSG00000010406	Mrpl52	0.479036	1.79e-13	5.779e-09	0.969	0.737
8	ENSMUSG00000033589	Reep4	0.415397	1.9784e-13	6.38726e-09	0.412	0.095
8	ENSMUSG00000070493	Chchd2	0.340785	2.01256e-13	6.49756e-09	0.998	0.984
8	ENSMUSG00000046434	Hnrnpa1	0.454731	2.06804e-13	6.67667e-09	0.951	0.774
8	ENSMUSG00000023913	Pla2g7	0.761093	2.06939e-13	6.68101e-09	0.486	0.158
8	ENSMUSG00000021182	Ccdc88c	-0.649835	2.09265e-13	6.75614e-09	0.61	0.695
8	ENSMUSG00000025487	Psmd13	0.488572	2.1981e-13	7.09658e-09	0.833	0.442
8	ENSMUSG00000052776	Oas1a	0.353644	2.35799e-13	7.61278e-09	0.361	0.063
8	ENSMUSG00000041355	Ssr2	0.510087	2.4108e-13	7.78327e-09	0.811	0.453
8	ENSMUSG00000052534	Pbx1	0.495103	2.46095e-13	7.94517e-09	0.41	0.1
8	ENSMUSG00000044533	Rps2	0.325202	2.46558e-13	7.96011e-09	1	1
8	ENSMUSG00000000563	Atp5f1	0.350557	2.47415e-13	7.98779e-09	0.996	0.979
8	ENSMUSG00000030649	Anapc15	0.397896	2.52244e-13	8.1437e-09	0.488	0.137
8	ENSMUSG00000057789	Bak1	0.492272	2.66136e-13	8.59218e-09	0.717	0.326
8	ENSMUSG00000019505	Ubb	-0.382066	2.81522e-13	9.08894e-09	0.996	1
8	ENSMUSG00000024660	Incenp	0.56354	3.13959e-13	1.01362e-08	0.401	0.1
8	ENSMUSG00000042129	Rassf4	-0.498472	3.16659e-13	1.02233e-08	0.915	0.937
8	ENSMUSG00000020493	Prr11	0.323392	3.26502e-13	1.05411e-08	0.247	0.005
8	ENSMUSG00000041797	Abca9	-0.531232	3.68692e-13	1.19032e-08	0.107	0.321
8	ENSMUSG00000028609	Magoh	0.502798	4.17892e-13	1.34917e-08	0.822	0.447
8	ENSMUSG00000029472	Anapc5	0.494385	4.19092e-13	1.35304e-08	0.713	0.342
8	ENSMUSG00000022322	Shcbp1	0.349212	4.22204e-13	1.36309e-08	0.245	0.005
8	ENSMUSG00000032294	Pkm	0.384957	4.26271e-13	1.37622e-08	0.989	0.968
8	ENSMUSG00000106918	Mrpl33	0.354508	4.28547e-13	1.38356e-08	1	0.995
8	ENSMUSG00000059005	Hnrnpa3	0.401926	4.3526e-13	1.40524e-08	0.998	0.974
8	ENSMUSG00000021377	Dek	0.578018	4.71147e-13	1.5211e-08	0.933	0.742
8	ENSMUSG00000022769	Sdf2l1	0.485239	4.8766e-13	1.57441e-08	0.699	0.321
8	ENSMUSG00000031245	Hmgn5	0.379693	5.62725e-13	1.81676e-08	0.479	0.137
8	ENSMUSG00000009575	Cbx5	0.376796	5.88278e-13	1.89926e-08	0.33	0.053
8	ENSMUSG00000038811	Gngt2	0.774159	6.16239e-13	1.98953e-08	0.855	0.563
8	ENSMUSG00000028861	Mrps15	0.432843	8.15062e-13	2.63143e-08	0.751	0.353
8	ENSMUSG00000047139	Cd24a	0.522431	9.59063e-13	3.09633e-08	0.494	0.163
8	ENSMUSG00000027620	Rbm39	-0.378894	1.12894e-12	3.6448e-08	0.987	0.984
8	ENSMUSG00000029915	Clec5a	0.322531	1.27858e-12	4.12788e-08	0.41	0.095
8	ENSMUSG00000015290	Ubl4a	0.367154	1.39145e-12	4.49229e-08	0.465	0.132
8	ENSMUSG00000036777	Anln	0.30984	1.40129e-12	4.52407e-08	0.225	0
8	ENSMUSG00000024056	Ndc80	0.295412	1.40129e-12	4.52408e-08	0.225	0
8	ENSMUSG00000068566	Myadm	-0.613882	1.41449e-12	4.56667e-08	0.657	0.747
8	ENSMUSG00000004880	Lbr	0.58009	1.4204e-12	4.58578e-08	0.906	0.732
8	ENSMUSG00000032575	Manf	0.531113	1.51064e-12	4.87709e-08	0.829	0.489
8	ENSMUSG00000002477	Snrpd1	0.550045	1.53323e-12	4.95002e-08	0.8	0.532
8	ENSMUSG00000032508	Myd88	0.428417	1.58621e-12	5.12108e-08	0.746	0.342
8	ENSMUSG00000026835	Fcnb	0.543285	1.6255e-12	5.24794e-08	0.287	0.032
8	ENSMUSG00000014859	E2f4	0.314229	1.62959e-12	5.26112e-08	0.381	0.079
8	ENSMUSG00000024121	Atp6v0c	0.351481	1.70342e-12	5.49949e-08	1	0.958
8	ENSMUSG00000036223	Ska1	0.270999	1.88193e-12	6.0758e-08	0.223	0
8	ENSMUSG00000031848	Lsm4	0.469844	1.92325e-12	6.20922e-08	0.909	0.626
8	ENSMUSG00000038005	Hpf1	0.436097	1.95785e-12	6.32091e-08	0.617	0.253
8	ENSMUSG00000027330	Cdc25b	0.366944	2.03999e-12	6.58611e-08	0.256	0.016
8	ENSMUSG00000039145	Camk1d	-0.577364	2.43523e-12	7.86214e-08	0.359	0.553
8	ENSMUSG00000028161	Ppp3ca	-0.549015	2.56271e-12	8.27369e-08	0.684	0.753
8	ENSMUSG00000052833	Sae1	0.355214	3.09782e-12	1.00013e-07	0.474	0.142
8	ENSMUSG00000050856	Atp5k	0.418649	3.33703e-12	1.07736e-07	0.973	0.874
8	ENSMUSG00000053560	Ier2	-0.546758	3.46209e-12	1.11774e-07	0.913	0.937
8	ENSMUSG00000030126	Tmcc1	-0.525616	3.48973e-12	1.12666e-07	0.759	0.816
8	ENSMUSG00000028693	Nasp	0.482307	3.75014e-12	1.21073e-07	0.508	0.179
8	ENSMUSG00000025026	Add3	-0.55415	3.98865e-12	1.28773e-07	0.895	0.9
8	ENSMUSG00000027699	Ect2	0.359487	4.22804e-12	1.36502e-07	0.227	0.005
8	ENSMUSG00000035683	Melk	0.275294	4.53518e-12	1.46418e-07	0.216	0
8	ENSMUSG00000025289	Prdx4	0.462106	4.66721e-12	1.50681e-07	0.717	0.379
8	ENSMUSG00000031232	Magt1	0.457092	4.98853e-12	1.61055e-07	0.849	0.516
8	ENSMUSG00000003541	Ier3	0.526329	5.7135e-12	1.8446e-07	0.321	0.058
8	ENSMUSG00000071715	Ncf4	0.476786	5.99143e-12	1.93433e-07	0.924	0.705
8	ENSMUSG00000026628	Atf3	-0.624204	6.0942e-12	1.96751e-07	0.869	0.911
8	ENSMUSG00000075701	Selenos	0.467317	6.2989e-12	2.0336e-07	0.826	0.474
8	ENSMUSG00000025203	Scd2	0.458265	6.50379e-12	2.09975e-07	0.486	0.163
8	ENSMUSG00000034192	Lsm3	0.430087	6.83426e-12	2.20644e-07	0.726	0.332
8	ENSMUSG00000038690	Atp5j2	0.354804	6.95654e-12	2.24592e-07	0.993	0.947
8	ENSMUSG00000056054	S100a8	3.60688	8.28307e-12	2.67419e-07	0.902	0.779
8	ENSMUSG00000025613	Cct8	0.41074	8.5712e-12	2.76721e-07	0.891	0.558
8	ENSMUSG00000022439	Parvg	0.298347	8.67322e-12	2.80015e-07	0.345	0.068
8	ENSMUSG00000031167	Rbm3	0.355071	8.73549e-12	2.82025e-07	1	0.979
8	ENSMUSG00000028175	Depdc1a	0.295199	8.96662e-12	2.89487e-07	0.223	0.005
8	ENSMUSG00000027496	Aurka	0.4133	9.76011e-12	3.15105e-07	0.261	0.026
8	ENSMUSG00000026355	Mcm6	0.356764	1.03868e-11	3.35338e-07	0.254	0.021
8	ENSMUSG00000001270	Ckb	-0.510556	1.04082e-11	3.36029e-07	0.122	0.326
8	ENSMUSG00000030654	Arl6ip1	0.904787	1.04421e-11	3.37122e-07	0.929	0.779
8	ENSMUSG00000023963	Cyp39a1	0.320972	1.08745e-11	3.51082e-07	0.305	0.047
8	ENSMUSG00000033685	Ucp2	-0.404099	1.21751e-11	3.93072e-07	0.987	0.995
8	ENSMUSG00000060288	Ppih	0.365283	1.32826e-11	4.28828e-07	0.539	0.189
8	ENSMUSG00000018583	G3bp1	0.426541	1.44795e-11	4.67471e-07	0.679	0.311
8	ENSMUSG00000024208	Uqcc2	0.450564	1.51676e-11	4.89687e-07	0.851	0.526
8	ENSMUSG00000002055	Spag5	0.267989	1.54966e-11	5.00308e-07	0.218	0.005
8	ENSMUSG00000036112	Metap2	0.451855	1.59727e-11	5.1568e-07	0.84	0.526
8	ENSMUSG00000067194	Eif1ax	0.396089	1.66777e-11	5.38439e-07	0.728	0.347
8	ENSMUSG00000031231	Cox7b	0.354815	1.83494e-11	5.92411e-07	0.989	0.974
8	ENSMUSG00000018189	Uchl5	0.349435	1.8973e-11	6.12542e-07	0.452	0.137
8	ENSMUSG00000030214	Plbd1	-0.452327	1.91325e-11	6.17693e-07	0.871	0.9
8	ENSMUSG00000015880	Ncapg	0.260402	1.9316e-11	6.23616e-07	0.205	0
8	ENSMUSG00000066406	Akap13	-0.445407	2.02527e-11	6.53857e-07	0.958	0.937
8	ENSMUSG00000030091	Nup210	0.378854	2.09868e-11	6.77559e-07	0.541	0.195
8	ENSMUSG00000040339	Fam102b	-0.690351	2.20318e-11	7.11296e-07	0.388	0.532
8	ENSMUSG00000022956	Atp5o	0.420602	2.28231e-11	7.36844e-07	0.969	0.784
8	ENSMUSG00000015568	Lpl	-0.876333	2.32563e-11	7.50829e-07	0.158	0.368
8	ENSMUSG00000022353	Mtss1	-0.384186	2.4946e-11	8.05383e-07	0.065	0.242
8	ENSMUSG00000078771	Evi2a	-0.479562	2.60518e-11	8.41082e-07	0.8	0.842
8	ENSMUSG00000032555	Topbp1	0.380257	2.64531e-11	8.54038e-07	0.445	0.137
8	ENSMUSG00000026914	Psmd14	0.381303	2.71737e-11	8.77302e-07	0.759	0.368
8	ENSMUSG00000023940	Sgo1	0.260498	2.86769e-11	9.25834e-07	0.214	0.005
8	ENSMUSG00000031827	Cotl1	0.325982	2.92836e-11	9.45421e-07	0.998	0.984
8	ENSMUSG00000096917	2500002B13Rik	0.309593	3.06468e-11	9.89431e-07	0.296	0.047
8	ENSMUSG00000030934	Oat	0.317031	3.128e-11	1.00988e-06	0.488	0.158
8	ENSMUSG00000014226	Cacybp	0.430429	3.23837e-11	1.04551e-06	0.802	0.479
8	ENSMUSG00000021361	Tmem14c	0.386052	3.41145e-11	1.10139e-06	0.984	0.837
8	ENSMUSG00000021811	Dnajc9	0.30418	3.453e-11	1.1148e-06	0.323	0.063
8	ENSMUSG00000028581	Laptm5	-0.31827	3.51015e-11	1.13325e-06	1	0.995
8	ENSMUSG00000045273	Cenph	0.264514	3.60894e-11	1.16515e-06	0.212	0.005
8	ENSMUSG00000046841	Ckap4	0.480035	3.66472e-11	1.18315e-06	0.702	0.368
8	ENSMUSG00000074813	Morrbid	0.339184	3.79373e-11	1.22481e-06	0.532	0.189
8	ENSMUSG00000022205	Sub1	-0.35333	4.6005e-11	1.48527e-06	0.996	1
8	ENSMUSG00000006498	Ptbp1	0.404627	4.75215e-11	1.53423e-06	0.733	0.347
8	ENSMUSG00000021131	Erh	0.401687	4.85375e-11	1.56703e-06	0.699	0.347
8	ENSMUSG00000027947	Il6ra	-0.465094	4.88799e-11	1.57809e-06	0.873	0.895
8	ENSMUSG00000008348	Ubc	-0.487027	5.18472e-11	1.67389e-06	0.953	0.932
8	ENSMUSG00000020869	Lrrc59	0.424874	5.2608e-11	1.69845e-06	0.592	0.253
8	ENSMUSG00000011256	Adam19	-0.322586	5.4422e-11	1.75701e-06	0.022	0.158
8	ENSMUSG00000025491	Ifitm1	0.388796	5.59983e-11	1.8079e-06	0.229	0.016
8	ENSMUSG00000024480	Ap3s1	0.438142	5.6132e-11	1.81222e-06	0.755	0.405
8	ENSMUSG00000060962	Dmkn	0.318853	6.06588e-11	1.95837e-06	0.196	0
8	ENSMUSG00000001517	Foxm1	0.254764	6.09654e-11	1.96827e-06	0.232	0.016
8	ENSMUSG00000056394	Lig1	0.30876	6.84652e-11	2.2104e-06	0.218	0.011
8	ENSMUSG00000028837	Psmb2	0.41406	7.32127e-11	2.36367e-06	0.893	0.658
8	ENSMUSG00000020186	Csrp2	0.308864	8.3105e-11	2.68304e-06	0.49	0.163
8	ENSMUSG00000024014	Pim1	-0.546189	8.37797e-11	2.70483e-06	0.927	0.9
8	ENSMUSG00000018102	Hist1h2bc	0.510297	8.49161e-11	2.74152e-06	0.595	0.268
8	ENSMUSG00000078453	Abracl	0.347143	8.78592e-11	2.83654e-06	0.978	0.879
8	ENSMUSG00000021037	Ahsa1	0.357488	9.15376e-11	2.95529e-06	0.612	0.253
8	ENSMUSG00000112148	Lilrb4a	-0.502788	9.38264e-11	3.02918e-06	0.831	0.853
8	ENSMUSG00000029687	Ezh2	0.41774	9.46875e-11	3.05698e-06	0.419	0.137
8	ENSMUSG00000075010	AW112010	0.616032	9.94665e-11	3.21128e-06	0.543	0.232
8	ENSMUSG00000029553	Tfec	0.283919	1.04745e-10	3.38168e-06	0.296	0.053
8	ENSMUSG00000062683	Atp5g2	0.344003	1.05985e-10	3.42173e-06	0.984	0.895
8	ENSMUSG00000079553	Kifc1	0.269159	1.06969e-10	3.45351e-06	0.192	0
8	ENSMUSG00000037601	Nme1	0.415742	1.12517e-10	3.6326e-06	0.927	0.726
8	ENSMUSG00000041859	Mcm3	0.373597	1.36554e-10	4.40865e-06	0.318	0.068
8	ENSMUSG00000072596	Ear2	0.459773	1.44315e-10	4.65921e-06	0.432	0.137
8	ENSMUSG00000044894	Uqcrq	0.349257	1.79305e-10	5.78885e-06	0.996	0.9
8	ENSMUSG00000043008	Klhl6	0.337255	2.03023e-10	6.5546e-06	0.499	0.179
8	ENSMUSG00000034165	Ccnd3	0.403411	2.24999e-10	7.26411e-06	0.918	0.705
8	ENSMUSG00000062248	Cks2	0.782865	2.26117e-10	7.3002e-06	0.699	0.474
8	ENSMUSG00000005087	Cd44	-0.486028	2.3212e-10	7.494e-06	0.962	0.937
8	ENSMUSG00000052459	Atp6v1a	0.437868	2.52424e-10	8.1495e-06	0.813	0.532
8	ENSMUSG00000005233	Spc25	0.268776	2.5679e-10	8.29047e-06	0.207	0.011
8	ENSMUSG00000002658	Gtf2f1	0.32546	2.7007e-10	8.71921e-06	0.512	0.189
8	ENSMUSG00000034652	Cd300a	-0.473439	2.72642e-10	8.80225e-06	0.855	0.842
8	ENSMUSG00000015217	Hmgb3	0.263149	2.8269e-10	9.12666e-06	0.292	0.053
8	ENSMUSG00000049744	Arhgap15	-0.500924	2.86737e-10	9.25729e-06	0.722	0.758
8	ENSMUSG00000011752	Pgam1	0.438251	3.15811e-10	1.0196e-05	0.958	0.758
8	ENSMUSG00000018379	Srsf1	0.373096	3.17552e-10	1.02522e-05	0.682	0.311
8	ENSMUSG00000109865	Hspa14	0.301762	3.20409e-10	1.03444e-05	0.526	0.189
8	ENSMUSG00000024007	Ppil1	0.264553	3.27842e-10	1.05844e-05	0.29	0.053
8	ENSMUSG00000020290	Xpo1	0.392833	3.57426e-10	1.15395e-05	0.619	0.274
8	ENSMUSG00000033004	Mycbp2	-0.545618	3.67827e-10	1.18753e-05	0.777	0.8
8	ENSMUSG00000047534	Mis18bp1	0.314301	3.68968e-10	1.19121e-05	0.225	0.021
8	ENSMUSG00000031168	Ebp	0.376487	3.7114e-10	1.19823e-05	0.753	0.389
8	ENSMUSG00000026833	Olfm1	0.427724	3.71244e-10	1.19856e-05	0.708	0.379
8	ENSMUSG00000016024	Lbp	0.257523	3.83425e-10	1.23789e-05	0.247	0.032
8	ENSMUSG00000002985	Apoe	-1.31862	3.84806e-10	1.24235e-05	0.488	0.6
8	ENSMUSG00000057388	Mrpl18	0.408166	4.01835e-10	1.29733e-05	0.804	0.5
8	ENSMUSG00000058267	Mrps14	0.399593	4.0958e-10	1.32233e-05	0.884	0.642
8	ENSMUSG00000036751	Cox6b1	0.302052	4.43745e-10	1.43263e-05	0.998	0.979
8	ENSMUSG00000028820	Sfpq	0.39708	4.44636e-10	1.43551e-05	0.935	0.763
8	ENSMUSG00000037685	Atp8a1	0.307818	4.59947e-10	1.48494e-05	0.532	0.2
8	ENSMUSG00000038642	Ctss	-0.329579	4.72543e-10	1.52561e-05	0.996	1
8	ENSMUSG00000029465	Arpc3	0.258055	4.80382e-10	1.55091e-05	1	1
8	ENSMUSG00000035885	Cox8a	0.263767	4.83985e-10	1.56255e-05	0.998	0.995
8	ENSMUSG00000018362	Kpna2	0.506809	5.11909e-10	1.6527e-05	0.294	0.068
8	ENSMUSG00000038622	Med30	0.413012	5.52515e-10	1.78379e-05	0.621	0.289
8	ENSMUSG00000024248	Cox7a2l	-0.35477	5.62423e-10	1.81578e-05	0.973	0.963
8	ENSMUSG00000021764	Ndufs4	0.415557	5.73632e-10	1.85197e-05	0.831	0.505
8	ENSMUSG00000033938	Ndufb7	0.371417	6.15452e-10	1.98699e-05	0.982	0.911
8	ENSMUSG00000055044	Pdlim1	-0.581622	6.16217e-10	1.98945e-05	0.499	0.621
8	ENSMUSG00000027018	Hat1	0.307861	6.19884e-10	2.00129e-05	0.474	0.163
8	ENSMUSG00000037966	Ninj1	-0.566644	6.24761e-10	2.01704e-05	0.401	0.532
8	ENSMUSG00000060639	Hist1h4i	0.291803	6.3859e-10	2.06169e-05	0.399	0.116
8	ENSMUSG00000026039	Sgo2a	0.282043	6.67635e-10	2.15546e-05	0.22	0.021
8	ENSMUSG00000027637	Rab5if	0.297971	7.088e-10	2.28836e-05	0.984	0.916
8	ENSMUSG00000006941	Eif1b	0.344212	7.12145e-10	2.29916e-05	0.824	0.495
8	ENSMUSG00000041697	Cox6a1	0.357319	7.29682e-10	2.35578e-05	0.967	0.853
8	ENSMUSG00000032370	Lactb	0.321285	7.50219e-10	2.42208e-05	0.648	0.279
8	ENSMUSG00000031820	Babam1	0.333939	7.98231e-10	2.57709e-05	0.586	0.242
8	ENSMUSG00000030512	Snrpa1	0.372326	8.84541e-10	2.85574e-05	0.568	0.247
8	ENSMUSG00000041920	Slc16a6	0.254967	9.2606e-10	2.98978e-05	0.321	0.074
8	ENSMUSG00000037465	Klf10	-0.560004	9.80062e-10	3.16413e-05	0.454	0.584
8	ENSMUSG00000071646	Mta2	0.312654	1.02277e-09	3.30202e-05	0.546	0.216
8	ENSMUSG00000020644	Id2	-0.625681	1.11053e-09	3.58536e-05	0.67	0.747
8	ENSMUSG00000003423	Pih1d1	0.36479	1.11806e-09	3.60966e-05	0.566	0.237
8	ENSMUSG00000063694	Cycs	0.397891	1.17368e-09	3.78924e-05	0.927	0.779
8	ENSMUSG00000040128	Pnrc1	-0.445265	1.21325e-09	3.91698e-05	0.688	0.747
8	ENSMUSG00000026281	Dtymk	0.270957	1.22373e-09	3.95082e-05	0.408	0.126
8	ENSMUSG00000038489	Polr2l	0.324452	1.22448e-09	3.95324e-05	0.61	0.274
8	ENSMUSG00000030223	Ptpro	-0.526884	1.2757e-09	4.11861e-05	0.588	0.674
8	ENSMUSG00000025130	P4hb	0.416125	1.32813e-09	4.28786e-05	0.924	0.747
8	ENSMUSG00000023456	Tpi1	0.412015	1.33427e-09	4.30769e-05	0.791	0.468
8	ENSMUSG00000030082	Sec61a1	0.362448	1.45477e-09	4.69673e-05	0.728	0.353
8	ENSMUSG00000019122	Ccl9	-0.425671	1.51216e-09	4.88201e-05	0.913	0.974
8	ENSMUSG00000001056	Nhp2	0.355681	1.60923e-09	5.19541e-05	0.699	0.337
8	ENSMUSG00000037361	Sf3b6	0.349752	1.89695e-09	6.1243e-05	0.969	0.816
8	ENSMUSG00000025134	Alyref	0.43375	1.97153e-09	6.36509e-05	0.717	0.426
8	ENSMUSG00000019179	Mdh2	0.399067	1.9738e-09	6.37241e-05	0.846	0.558
8	ENSMUSG00000030603	Psmc4	0.350896	2.06645e-09	6.67153e-05	0.646	0.295
8	ENSMUSG00000029198	Grpel1	0.368435	2.10038e-09	6.78109e-05	0.702	0.358
8	ENSMUSG00000016256	Ctsz	0.294879	2.24448e-09	7.2463e-05	0.996	0.942
8	ENSMUSG00000025758	Plk4	0.254492	2.33804e-09	7.54836e-05	0.252	0.042
8	ENSMUSG00000004897	Hdgf	0.41131	2.49043e-09	8.04034e-05	0.833	0.611
8	ENSMUSG00000028599	Tnfrsf1b	-0.457022	2.50596e-09	8.0905e-05	0.702	0.737
8	ENSMUSG00000021496	Pcbd2	0.391181	2.8434e-09	9.17993e-05	0.619	0.3
8	ENSMUSG00000003992	Ssbp2	-0.464158	2.99121e-09	9.65713e-05	0.174	0.342
8	ENSMUSG00000038235	F11r	0.294445	3.07564e-09	9.92971e-05	0.218	0.026
8	ENSMUSG00000041219	Arhgap11a	0.356862	3.17678e-09	0.000102562	0.445	0.168
8	ENSMUSG00000031765	Mt1	0.418208	3.2425e-09	0.000104684	0.552	0.247
8	ENSMUSG00000026229	Psmd1	0.384853	3.25861e-09	0.000105204	0.646	0.3
8	ENSMUSG00000023015	Racgap1	0.525455	3.34604e-09	0.000108027	0.599	0.342
8	ENSMUSG00000031353	Rbbp7	0.300576	3.44555e-09	0.00011124	0.441	0.158
8	ENSMUSG00000019579	Mydgf	0.34088	3.53337e-09	0.000114075	0.719	0.405
8	ENSMUSG00000030062	Rpn1	0.380578	3.65102e-09	0.000117873	0.766	0.416
8	ENSMUSG00000015092	Edf1	0.342301	3.71971e-09	0.000120091	0.92	0.737
8	ENSMUSG00000084957	Bbip1	0.371327	3.87471e-09	0.000125095	0.713	0.363
8	ENSMUSG00000026581	Sell	0.377802	3.95421e-09	0.000127662	0.933	0.732
8	ENSMUSG00000026864	Hspa5	0.46782	4.07764e-09	0.000131647	0.98	0.868
8	ENSMUSG00000024640	Psat1	0.256988	4.19524e-09	0.000135443	0.37	0.111
8	ENSMUSG00000008540	Mgst1	-0.36992	4.31708e-09	0.000139377	0.949	0.953
8	ENSMUSG00000006932	Ctnnb1	0.361552	4.32754e-09	0.000139714	0.753	0.389
8	ENSMUSG00000024190	Dusp1	-0.509409	4.3713e-09	0.000141127	0.92	0.916
8	ENSMUSG00000027523	Gnas	-0.33734	4.63431e-09	0.000149619	0.969	0.968
8	ENSMUSG00000075706	Gpx4	-0.408242	4.95424e-09	0.000159948	0.944	0.947
8	ENSMUSG00000021196	Pfkp	0.294003	5.08844e-09	0.00016428	0.532	0.221
8	ENSMUSG00000028927	Padi2	-0.539031	5.09403e-09	0.000164461	0.256	0.416
8	ENSMUSG00000031494	Cd209a	-0.43863	5.39175e-09	0.000174072	0.016	0.121
8	ENSMUSG00000020328	Nudcd2	0.280489	5.4625e-09	0.000176357	0.419	0.142
8	ENSMUSG00000021025	Nfkbia	-0.766637	7.00118e-09	0.000226033	0.706	0.758
8	ENSMUSG00000021127	Zfp36l1	0.3698	7.0944e-09	0.000229043	0.256	0.053
8	ENSMUSG00000021477	Ctsl	0.324167	7.61732e-09	0.000245925	0.597	0.263
8	ENSMUSG00000097328	Tnfsf12	-0.44858	7.71878e-09	0.000249201	0.131	0.295
8	ENSMUSG00000060591	Ifitm2	-0.346675	8.01918e-09	0.000258899	0.996	0.995
8	ENSMUSG00000050608	Micos10	0.339772	8.19962e-09	0.000264725	0.922	0.753
8	ENSMUSG00000060550	H2-Q7	0.39605	8.8865e-09	0.000286901	0.209	0.026
8	ENSMUSG00000025374	Nabp2	0.252773	9.66091e-09	0.000311902	0.53	0.216
8	ENSMUSG00000017221	Psmd3	0.272328	9.67209e-09	0.000312263	0.521	0.211
8	ENSMUSG00000021457	Syk	-0.479279	9.84334e-09	0.000317792	0.806	0.774
8	ENSMUSG00000034317	Trim59	0.262409	1.02712e-08	0.000331606	0.238	0.042
8	ENSMUSG00000004460	Dnajb11	0.339751	1.16342e-08	0.000375609	0.693	0.358
8	ENSMUSG00000033713	Foxn3	-0.581869	1.18953e-08	0.000384041	0.354	0.489
8	ENSMUSG00000060073	Psma3	0.316502	1.20569e-08	0.000389258	0.958	0.784
8	ENSMUSG00000031197	Vbp1	0.336378	1.20996e-08	0.000390637	0.592	0.268
8	ENSMUSG00000019432	Ddx39b	0.354759	1.28071e-08	0.000413476	0.764	0.432
8	ENSMUSG00000032116	Stt3a	0.289513	1.31322e-08	0.000423973	0.673	0.311
8	ENSMUSG00000020593	Lpin1	-0.341846	1.34022e-08	0.00043269	0.06	0.2
8	ENSMUSG00000044783	Hjurp	0.287985	1.36467e-08	0.000440583	0.419	0.153
8	ENSMUSG00000096472	Cdkn2d	0.41209	1.37238e-08	0.000443074	0.762	0.442
8	ENSMUSG00000030557	Mef2a	-0.470277	1.52703e-08	0.000493002	0.786	0.811
8	ENSMUSG00000006585	Cdt1	0.263429	1.55381e-08	0.000501647	0.285	0.068
8	ENSMUSG00000032554	Trf	-0.612357	1.57844e-08	0.0005096	0.258	0.411
8	ENSMUSG00000026766	Mmadhc	0.288029	1.6601e-08	0.000535963	0.434	0.158
8	ENSMUSG00000068921	Dap3	0.267367	1.74616e-08	0.000563747	0.53	0.216
8	ENSMUSG00000074088	Snrnp40	0.290803	1.89243e-08	0.000610972	0.528	0.226
8	ENSMUSG00000038352	Arl5c	-0.456475	1.89404e-08	0.00061149	0.392	0.537
8	ENSMUSG00000028800	Hdac1	0.315722	1.92023e-08	0.000619946	0.626	0.3
8	ENSMUSG00000055531	Cpsf6	0.336021	2.05471e-08	0.000663364	0.581	0.263
8	ENSMUSG00000027968	Larp7	0.257175	2.13963e-08	0.000690778	0.468	0.179
8	ENSMUSG00000022051	Bnip3l	-0.429715	2.20152e-08	0.000710762	0.78	0.816
8	ENSMUSG00000021794	Glud1	-0.376273	2.20696e-08	0.000712517	0.96	0.979
8	ENSMUSG00000026480	Ncf2	-0.354574	2.28944e-08	0.000739147	0.98	0.947
8	ENSMUSG00000024360	Etf1	0.306092	2.45309e-08	0.00079198	0.646	0.316
8	ENSMUSG00000005779	Psmb4	0.316809	2.47899e-08	0.000800342	0.971	0.874
8	ENSMUSG00000079197	Psme2	0.323465	2.49504e-08	0.000805522	0.949	0.779
8	ENSMUSG00000024067	Dpy30	0.281343	2.6351e-08	0.000850742	0.53	0.226
8	ENSMUSG00000021957	Tkt	0.335748	2.7657e-08	0.000892907	0.984	0.895
8	ENSMUSG00000036372	Tmem258	0.319068	2.88652e-08	0.000931913	0.964	0.816
8	ENSMUSG00000040809	Chil3	0.61339	3.14654e-08	0.00101586	0.862	0.642
8	ENSMUSG00000020849	Ywhae	0.334705	3.23818e-08	0.00104545	0.978	0.9
8	ENSMUSG00000022186	Oxct1	0.305259	3.47085e-08	0.00112056	0.472	0.195
8	ENSMUSG00000031586	Rbpms	-0.449546	3.60519e-08	0.00116394	0.183	0.337
8	ENSMUSG00000027940	Tpm3	0.321745	3.75391e-08	0.00121195	0.996	0.921
8	ENSMUSG00000022503	Nubp1	0.279012	3.75629e-08	0.00121272	0.57	0.253
8	ENSMUSG00000024387	Csnk2b	0.348319	3.76982e-08	0.00121709	0.882	0.579
8	ENSMUSG00000020180	Snrpd3	0.323123	3.86073e-08	0.00124644	0.906	0.658
8	ENSMUSG00000033066	Gas7	-0.457944	4.03731e-08	0.00130345	0.528	0.611
8	ENSMUSG00000021116	Eif2s1	0.310622	4.18445e-08	0.00135095	0.604	0.295
8	ENSMUSG00000022193	Psmb5	0.300637	4.26071e-08	0.00137557	0.927	0.747
8	ENSMUSG00000055541	Lair1	0.294231	4.30487e-08	0.00138983	0.332	0.105
8	ENSMUSG00000018770	Atp5g3	0.338637	4.64094e-08	0.00149833	0.924	0.768
8	ENSMUSG00000042111	Ccdc115	0.288616	4.70834e-08	0.00152009	0.568	0.253
8	ENSMUSG00000020897	Aurkb	0.415052	4.98713e-08	0.00161009	0.283	0.084
8	ENSMUSG00000032436	Cmtm7	0.327182	5.14586e-08	0.00166134	0.96	0.842
8	ENSMUSG00000004099	Dnmt1	0.321079	5.413e-08	0.00174759	0.481	0.211
8	ENSMUSG00000030750	Nsmce1	0.26917	5.41448e-08	0.00174807	0.508	0.211
8	ENSMUSG00000056708	Ier5	-0.449214	5.47287e-08	0.00176692	0.8	0.784
8	ENSMUSG00000027639	Samhd1	-0.33418	5.53765e-08	0.00178783	0.976	0.979
8	ENSMUSG00000037992	Rara	-0.424115	6.18937e-08	0.00199824	0.713	0.721
8	ENSMUSG00000020143	Dock2	-0.467614	6.34411e-08	0.0020482	0.762	0.742
8	ENSMUSG00000046949	Nqo2	0.250177	6.36574e-08	0.00205518	0.454	0.179
8	ENSMUSG00000021024	Psma6	0.338153	6.73579e-08	0.00217465	0.811	0.532
8	ENSMUSG00000021040	Slirp	0.299929	6.73827e-08	0.00217545	0.766	0.437
8	ENSMUSG00000020585	Laptm4a	-0.453123	6.79725e-08	0.00219449	0.797	0.805
8	ENSMUSG00000004610	Etfb	0.348827	6.81964e-08	0.00220172	0.875	0.689
8	ENSMUSG00000020235	Fzr1	0.256889	7.02652e-08	0.00226851	0.341	0.111
8	ENSMUSG00000051355	Commd1	0.379484	7.0568e-08	0.00227829	0.777	0.505
8	ENSMUSG00000012422	Tmem167	0.329643	7.08133e-08	0.00228621	0.92	0.705
8	ENSMUSG00000032382	Snx1	0.342329	7.43975e-08	0.00240192	0.795	0.5
8	ENSMUSG00000050022	Amz1	-0.354612	7.69176e-08	0.00248328	0.087	0.226
8	ENSMUSG00000031007	Atp6ap2	0.2801	7.73304e-08	0.00249661	0.737	0.416
8	ENSMUSG00000029014	Dnajc2	0.292024	7.7608e-08	0.00250557	0.577	0.279
8	ENSMUSG00000024206	Rfx2	-0.329171	8.39249e-08	0.00270952	0.049	0.174
8	ENSMUSG00000066979	Bub3	0.460943	8.87299e-08	0.00286465	0.675	0.384
8	ENSMUSG00000041133	Smc1a	0.378219	9.9588e-08	0.0032152	0.788	0.526
8	ENSMUSG00000027613	Eif6	0.329108	1.00242e-07	0.00323631	0.751	0.447
8	ENSMUSG00000035673	Sbno2	0.300514	1.00514e-07	0.00324509	0.628	0.305
8	ENSMUSG00000039515	Ptpa	0.344182	1.01647e-07	0.00328167	0.673	0.358
8	ENSMUSG00000020863	Luc7l3	0.365982	1.11209e-07	0.00359038	0.829	0.537
8	ENSMUSG00000026500	Cox20	0.280635	1.14715e-07	0.00370359	0.592	0.289
8	ENSMUSG00000046245	Pilra	0.285669	1.25652e-07	0.00405667	0.479	0.205
8	ENSMUSG00000068039	Tcp1	0.315983	1.32349e-07	0.00427289	0.775	0.474
8	ENSMUSG00000017466	Timp2	-0.37117	1.35556e-07	0.00437644	0.096	0.237
8	ENSMUSG00000038393	Txnip	-0.483788	1.38563e-07	0.0044735	0.666	0.711
8	ENSMUSG00000038991	Txndc5	0.301353	1.38678e-07	0.00447722	0.608	0.305
8	ENSMUSG00000020708	Psmc5	0.307823	1.38887e-07	0.00448398	0.664	0.342
8	ENSMUSG00000036748	Cuedc2	0.268087	1.39896e-07	0.00451655	0.722	0.384
8	ENSMUSG00000028648	Ndufs5	0.277572	1.4739e-07	0.00475849	0.902	0.695
8	ENSMUSG00000024397	Aif1	0.310449	1.60264e-07	0.00517411	0.577	0.279
8	ENSMUSG00000022255	Mtdh	-0.43104	1.6106e-07	0.00519983	0.811	0.779
8	ENSMUSG00000058258	Idi1	0.26409	1.64581e-07	0.0053135	0.307	0.095
8	ENSMUSG00000027248	Pdia3	0.380006	1.71954e-07	0.00555154	0.929	0.779
8	ENSMUSG00000033220	Rac2	0.27293	1.72362e-07	0.0055647	0.982	0.926
8	ENSMUSG00000029462	Vps29	0.292153	1.75545e-07	0.00566748	0.742	0.411
8	ENSMUSG00000030007	Cct7	0.312217	1.81459e-07	0.0058584	0.817	0.542
8	ENSMUSG00000032301	Psma4	0.329462	1.8911e-07	0.00610541	0.94	0.805
8	ENSMUSG00000027763	Mbnl1	-0.298039	1.90566e-07	0.00615242	0.984	0.968
8	ENSMUSG00000026526	Fh1	0.277668	1.95142e-07	0.00630016	0.512	0.232
8	ENSMUSG00000067847	Romo1	0.307139	2.00671e-07	0.00647865	0.817	0.521
8	ENSMUSG00000008892	Vdac3	0.302607	2.11553e-07	0.00683	0.851	0.611
8	ENSMUSG00000024146	Cript	0.267508	2.296e-07	0.00741264	0.835	0.5
8	ENSMUSG00000002379	Ndufa11	0.305467	2.32797e-07	0.00751584	0.886	0.658
8	ENSMUSG00000031683	Lsm6	0.315568	2.333e-07	0.00753209	0.837	0.553
8	ENSMUSG00000025366	Esyt1	0.332415	2.33304e-07	0.00753221	0.815	0.553
8	ENSMUSG00000020680	Taf15	0.256373	2.33306e-07	0.00753229	0.452	0.189
8	ENSMUSG00000020029	Nudt4	0.283129	2.36455e-07	0.00763396	0.528	0.242
8	ENSMUSG00000002603	Tgfb1	-0.400234	2.38713e-07	0.00770686	0.9	0.911
8	ENSMUSG00000038965	Ube2l3	0.30486	2.4787e-07	0.0080025	0.964	0.795
8	ENSMUSG00000097296	Gm26532	-0.546193	2.4966e-07	0.00806026	0.483	0.579
8	ENSMUSG00000024740	Ddb1	0.254829	2.57607e-07	0.00831683	0.55	0.253
8	ENSMUSG00000036606	Plxnb2	-0.335328	2.5809e-07	0.00833243	0.621	0.689
8	ENSMUSG00000032050	Rdx	0.310075	2.62978e-07	0.00849023	0.675	0.374
8	ENSMUSG00000058773	Hist1h1b	0.393685	2.65553e-07	0.00857336	0.439	0.2
8	ENSMUSG00000054452	Tle5	0.292128	2.65905e-07	0.00858475	0.922	0.737
8	ENSMUSG00000018381	Abi3	0.291283	2.71556e-07	0.0087672	0.381	0.153
8	ENSMUSG00000041084	Ostc	0.322965	2.72335e-07	0.00879234	0.904	0.674
8	ENSMUSG00000021537	Cetn3	0.327176	2.82231e-07	0.00911181	0.641	0.342
8	ENSMUSG00000016559	H3f3b	-0.3052	2.82615e-07	0.00912422	1	1
8	ENSMUSG00000051177	Plcb1	-0.487556	3.07447e-07	0.00992593	0.339	0.458
8	ENSMUSG00000021996	Esd	0.302298	3.40718e-07	0.0110001	0.98	0.874
8	ENSMUSG00000027642	Rpn2	0.30404	3.49683e-07	0.0112895	0.886	0.595
8	ENSMUSG00000086841	2410006H16Rik	-0.485898	3.5213e-07	0.0113685	0.895	0.858
8	ENSMUSG00000036398	Ppp1r11	0.253733	3.53903e-07	0.0114257	0.494	0.216
8	ENSMUSG00000060791	Gmfg	0.30538	4.03161e-07	0.013016	0.996	0.921
8	ENSMUSG00000049299	Trappc1	0.358327	4.18454e-07	0.0135098	0.737	0.479
8	ENSMUSG00000054405	Dnajc8	0.335783	4.19004e-07	0.0135275	0.86	0.574
8	ENSMUSG00000015932	Dstn	0.332755	4.20797e-07	0.0135854	0.898	0.716
8	ENSMUSG00000008690	Ncaph2	0.256424	4.7012e-07	0.0151778	0.445	0.189
8	ENSMUSG00000019837	Gtf3c6	0.258284	4.75938e-07	0.0153656	0.499	0.216
8	ENSMUSG00000021606	Ndufs6	0.333304	4.87763e-07	0.0157474	0.915	0.679
8	ENSMUSG00000021832	Psmc6	0.290899	4.92289e-07	0.0158935	0.728	0.405
8	ENSMUSG00000035152	Ap2b1	0.259882	4.95823e-07	0.0160077	0.541	0.253
8	ENSMUSG00000034957	Cebpa	-0.421552	5.28223e-07	0.0170537	0.334	0.442
8	ENSMUSG00000005103	Wdr1	0.308378	5.50868e-07	0.0177848	0.878	0.6
8	ENSMUSG00000060373	Hnrnpc	0.280556	5.69947e-07	0.0184007	0.922	0.742
8	ENSMUSG00000006058	Snf8	0.29186	5.70833e-07	0.0184294	0.837	0.547
8	ENSMUSG00000022884	Eif4a2	-0.425126	5.8578e-07	0.0189119	0.753	0.753
8	ENSMUSG00000020362	Cnot6	0.269547	5.96771e-07	0.0192667	0.521	0.242
8	ENSMUSG00000037062	Sh3glb1	-0.358975	6.43829e-07	0.020786	0.927	0.916
8	ENSMUSG00000025364	Pa2g4	0.269636	6.54423e-07	0.021128	0.494	0.226
8	ENSMUSG00000071533	Pcnp	0.265574	6.66891e-07	0.0215306	0.659	0.337
8	ENSMUSG00000024217	Snrpc	0.288414	6.86826e-07	0.0221742	0.853	0.574
8	ENSMUSG00000020101	Vsir	-0.352767	6.91428e-07	0.0223227	0.938	0.932
8	ENSMUSG00000002102	Psmc3	0.294788	7.08917e-07	0.0228874	0.808	0.568
8	ENSMUSG00000026483	Fam129a	-0.40204	7.12055e-07	0.0229887	0.755	0.753
8	ENSMUSG00000025980	Hspd1	0.261861	7.21075e-07	0.0232799	0.688	0.363
8	ENSMUSG00000055148	Klf2	-0.41182	7.49522e-07	0.0241983	0.94	0.953
8	ENSMUSG00000078974	Sec61g	0.2727	7.75096e-07	0.025024	1	0.979
8	ENSMUSG00000001999	Blvra	0.279468	7.98326e-07	0.025774	0.541	0.258
8	ENSMUSG00000040907	Atp1a3	-0.43067	8.22885e-07	0.0265668	0.584	0.611
8	ENSMUSG00000031627	Irf2	-0.362075	8.37912e-07	0.027052	0.786	0.779
8	ENSMUSG00000017670	Elmo2	-0.418372	8.78903e-07	0.0283754	0.459	0.537
8	ENSMUSG00000038650	Rnh1	0.322928	8.85022e-07	0.0285729	0.909	0.684
8	ENSMUSG00000035227	Spcs2	0.329502	9.52991e-07	0.0307673	0.927	0.753
8	ENSMUSG00000039067	Psmd7	0.255806	9.55723e-07	0.0308555	0.63	0.321
8	ENSMUSG00000048058	Ldlrad3	-0.453574	9.66843e-07	0.0312145	0.372	0.479
8	ENSMUSG00000020272	Stk10	-0.463191	1.00836e-06	0.0325548	0.61	0.658
8	ENSMUSG00000073616	Cops9	0.282919	1.02933e-06	0.0332319	0.935	0.758
8	ENSMUSG00000028560	Usp1	0.305497	1.07255e-06	0.0346274	0.546	0.284
8	ENSMUSG00000098112	Bin2	0.287128	1.07752e-06	0.0347876	0.922	0.732
8	ENSMUSG00000027514	Zbp1	0.388209	1.11573e-06	0.0360215	0.695	0.411
8	ENSMUSG00000025868	Higd2a	-0.346987	1.19371e-06	0.038539	0.784	0.763
8	ENSMUSG00000063015	Ccni	0.28329	1.20003e-06	0.038743	0.653	0.347
8	ENSMUSG00000021737	Psmd6	0.268508	1.20456e-06	0.0388891	0.753	0.437
8	ENSMUSG00000021967	Mrpl57	0.277992	1.21454e-06	0.0392114	0.833	0.542
8	ENSMUSG00000001128	Cfp	0.339602	1.21483e-06	0.0392206	0.824	0.595
8	ENSMUSG00000031672	Got2	0.276856	1.22377e-06	0.0395095	0.628	0.337
8	ENSMUSG00000026750	Psmb7	0.301412	1.25304e-06	0.0404543	0.788	0.495
8	ENSMUSG00000003032	Klf4	-0.49166	1.25385e-06	0.0404805	0.88	0.9
8	ENSMUSG00000050029	Rap2c	0.269307	1.2764e-06	0.0412085	0.608	0.311
8	ENSMUSG00000004730	Adgre1	-0.532815	1.27803e-06	0.0412612	0.41	0.505
8	ENSMUSG00000026630	Batf3	-0.368513	1.2993e-06	0.0419479	0.114	0.247
8	ENSMUSG00000022360	Atad2	0.259405	1.32817e-06	0.04288	0.405	0.179
8	ENSMUSG00000015671	Psma2	0.281403	1.34873e-06	0.0435436	0.955	0.816
8	ENSMUSG00000042312	S100a13	0.294396	1.36631e-06	0.0441115	0.96	0.805
8	ENSMUSG00000018965	Ywhah	0.310392	1.3705e-06	0.0442465	0.762	0.484
8	ENSMUSG00000013160	Atp6v0d1	0.33904	1.38263e-06	0.0446381	0.84	0.563
8	ENSMUSG00000025612	Bach1	-0.45127	1.43271e-06	0.0462551	0.753	0.732
8	ENSMUSG00000026511	Srp9	0.259564	1.4435e-06	0.0466035	0.969	0.884
8	ENSMUSG00000031479	Vps36	0.29646	1.50116e-06	0.0484649	0.668	0.389
8	ENSMUSG00000027404	Snrpb	0.280812	1.54683e-06	0.0499393	0.967	0.858
8	ENSMUSG00000004455	Ppp1cc	0.275873	1.56321e-06	0.0504684	0.766	0.447
8	ENSMUSG00000028416	Bag1	0.295912	1.57079e-06	0.0507131	0.802	0.574
8	ENSMUSG00000022551	Cyc1	0.274619	1.6494e-06	0.0532508	0.699	0.4
8	ENSMUSG00000044408	Sptssa	0.279032	1.6715e-06	0.0539643	0.829	0.537
8	ENSMUSG00000076432	Ywhaq	0.25879	1.74307e-06	0.056275	0.846	0.521
8	ENSMUSG00000071172	Srsf3	0.273963	1.78712e-06	0.0576971	0.964	0.879
8	ENSMUSG00000005142	Man2b1	-0.424512	1.79841e-06	0.0580617	0.853	0.826
8	ENSMUSG00000021676	Iqgap2	-0.392133	1.81537e-06	0.0586091	0.677	0.716
8	ENSMUSG00000026094	Stk17b	-0.371733	1.82404e-06	0.0588892	0.918	0.863
8	ENSMUSG00000069272	Hist1h2ae	0.252961	1.88946e-06	0.0610012	0.563	0.289
8	ENSMUSG00000022663	Atg3	0.290167	1.92799e-06	0.0622451	0.833	0.563
8	ENSMUSG00000024054	Smchd1	0.307367	1.96458e-06	0.0634265	0.84	0.616
8	ENSMUSG00000019873	Reep3	-0.468391	2.01164e-06	0.0649458	0.595	0.653
8	ENSMUSG00000010376	Nedd8	0.256006	2.10511e-06	0.0679636	0.969	0.868
8	ENSMUSG00000022377	Asap1	-0.349956	2.16954e-06	0.0700435	0.8	0.784
8	ENSMUSG00000048578	Mlec	0.270668	2.18299e-06	0.0704779	0.586	0.305
8	ENSMUSG00000002580	Mien1	0.297807	2.39954e-06	0.0774691	0.748	0.463
8	ENSMUSG00000035493	Tgfbi	0.276087	2.42985e-06	0.0784478	0.996	0.974
8	ENSMUSG00000051223	Bzw1	0.27175	2.52977e-06	0.0816736	0.884	0.632
8	ENSMUSG00000024981	Acsl5	0.258502	2.64004e-06	0.0852337	0.61	0.316
8	ENSMUSG00000016534	Lamp2	0.278229	2.6433e-06	0.0853391	0.967	0.837
8	ENSMUSG00000026032	Ndufb3	0.272761	2.77891e-06	0.089717	0.962	0.821
8	ENSMUSG00000039771	Polr2j	0.31934	2.8127e-06	0.090808	0.849	0.579
8	ENSMUSG00000069255	Dusp22	-0.430965	2.9159e-06	0.0941399	0.566	0.6
8	ENSMUSG00000045664	Cdc42ep2	-0.341871	3.02775e-06	0.097751	0.105	0.226
8	ENSMUSG00000025135	Anapc11	0.264901	3.05468e-06	0.0986203	0.724	0.432
8	ENSMUSG00000030844	Rgs10	-0.333971	3.0929e-06	0.0998544	0.759	0.768
8	ENSMUSG00000007817	Zmiz1	-0.414867	3.09603e-06	0.0999552	0.637	0.647
8	ENSMUSG00000004268	Emg1	0.299631	3.19234e-06	0.103065	0.835	0.547
8	ENSMUSG00000070031	Sp140	0.251375	3.26451e-06	0.105395	0.572	0.295
8	ENSMUSG00000071072	Ptges3	0.309963	3.31981e-06	0.10718	0.788	0.526
8	ENSMUSG00000061981	Flot2	0.26261	3.4514e-06	0.111428	0.592	0.311
8	ENSMUSG00000026358	Rgs1	-0.592789	3.49944e-06	0.112979	0.107	0.237
8	ENSMUSG00000035697	Arhgap45	-0.346884	3.50606e-06	0.113193	0.744	0.737
8	ENSMUSG00000029647	Pan3	-0.378646	3.59987e-06	0.116222	0.479	0.547
8	ENSMUSG00000024456	Diaph1	-0.346393	3.72908e-06	0.120393	0.875	0.858
8	ENSMUSG00000025212	Sfxn3	-0.378708	3.90368e-06	0.12603	0.187	0.311
8	ENSMUSG00000030067	Foxp1	-0.357161	4.11772e-06	0.132941	0.708	0.742
8	ENSMUSG00000029401	Rilpl2	-0.420336	4.13511e-06	0.133502	0.519	0.589
8	ENSMUSG00000038623	Tm6sf1	-0.32954	4.24565e-06	0.137071	0.842	0.847
8	ENSMUSG00000019528	Gyg	0.281228	4.37331e-06	0.141192	0.824	0.558
8	ENSMUSG00000028452	Vcp	0.263883	4.51742e-06	0.145845	0.904	0.705
8	ENSMUSG00000019810	Fuca2	0.25552	4.56798e-06	0.147477	0.575	0.289
8	ENSMUSG00000020219	Timm13	0.257911	4.75025e-06	0.153362	0.898	0.711
8	ENSMUSG00000068749	Psma5	0.287607	5.18612e-06	0.167434	0.866	0.595
8	ENSMUSG00000063200	Nol7	0.324613	5.28142e-06	0.170511	0.764	0.521
8	ENSMUSG00000022901	Cd86	-0.434632	5.30838e-06	0.171381	0.441	0.511
8	ENSMUSG00000028180	Zranb2	0.253198	5.557e-06	0.179408	0.697	0.384
8	ENSMUSG00000020022	Ndufa12	0.261847	5.57467e-06	0.179978	0.664	0.374
8	ENSMUSG00000034120	Srsf2	0.300964	5.83722e-06	0.188455	0.871	0.668
8	ENSMUSG00000033033	Calhm2	-0.359479	5.85559e-06	0.189048	0.272	0.389
8	ENSMUSG00000029455	Aldh2	-0.32876	6.57149e-06	0.21216	0.938	0.926
8	ENSMUSG00000021281	Tnfaip2	-0.344972	6.76061e-06	0.218266	0.822	0.805
8	ENSMUSG00000025724	Sec11a	0.280762	6.84401e-06	0.220959	0.824	0.553
8	ENSMUSG00000038872	Zfhx3	-0.495904	6.91811e-06	0.223351	0.247	0.363
8	ENSMUSG00000030224	Strap	0.261015	7.16235e-06	0.231237	0.635	0.358
8	ENSMUSG00000041926	Rnpep	0.278304	7.26205e-06	0.234455	0.829	0.589
8	ENSMUSG00000004789	Dlst	-0.33466	7.82172e-06	0.252524	0.699	0.7
8	ENSMUSG00000024309	Pfdn6	0.276401	7.98029e-06	0.257644	0.788	0.495
8	ENSMUSG00000025066	Sfr1	-0.380704	8.03756e-06	0.259493	0.766	0.763
8	ENSMUSG00000048076	Arf1	0.261357	8.37884e-06	0.270511	0.96	0.853
8	ENSMUSG00000046516	Cox17	0.304512	8.61064e-06	0.277994	0.898	0.647
8	ENSMUSG00000031400	G6pdx	0.259406	8.64312e-06	0.279043	0.786	0.505
8	ENSMUSG00000019782	Rwdd1	0.259212	8.71139e-06	0.281247	0.815	0.532
8	ENSMUSG00000031715	Smarca5	0.311019	8.99462e-06	0.290391	0.791	0.574
8	ENSMUSG00000053641	Dennd4a	-0.362438	9.05131e-06	0.292222	0.568	0.626
8	ENSMUSG00000000594	Gm2a	-0.264745	9.10736e-06	0.294031	0.984	0.963
8	ENSMUSG00000028559	Osbpl9	0.256639	9.53107e-06	0.307711	0.697	0.4
8	ENSMUSG00000049866	Arl4c	-0.396462	9.61746e-06	0.3105	0.581	0.621
8	ENSMUSG00000006731	B4galnt1	-0.362042	9.74012e-06	0.31446	0.521	0.568
8	ENSMUSG00000023915	Tnfrsf21	-0.375864	9.76218e-06	0.315172	0.552	0.589
8	ENSMUSG00000094777	Hist1h2ap	0.427088	1.10575e-05	0.356992	0.8	0.6
8	ENSMUSG00000028719	Cmpk1	0.261022	1.21617e-05	0.392639	0.931	0.763
8	ENSMUSG00000020009	Ifngr1	-0.397109	1.26471e-05	0.408312	0.913	0.837
8	ENSMUSG00000041685	Fcho2	-0.360643	1.33278e-05	0.430287	0.655	0.653
8	ENSMUSG00000038374	Rbm8a	0.255167	1.37146e-05	0.442775	0.878	0.632
8	ENSMUSG00000031799	Tpm4	0.253161	1.43092e-05	0.461972	0.866	0.647
8	ENSMUSG00000007458	M6pr	0.252018	1.43181e-05	0.46226	0.82	0.526
8	ENSMUSG00000022148	Fyb	-0.371227	1.53365e-05	0.495138	0.938	0.879
8	ENSMUSG00000048970	C1galt1c1	0.380339	1.56738e-05	0.506028	0.657	0.463
8	ENSMUSG00000052681	Rap1b	-0.262321	1.93056e-05	0.623283	0.996	0.979
8	ENSMUSG00000027479	Mapre1	0.25537	1.99712e-05	0.64477	0.782	0.516
8	ENSMUSG00000022336	Eif3e	-0.328456	2.12299e-05	0.685406	0.904	0.874
8	ENSMUSG00000025204	Ndufb8	0.250163	2.12932e-05	0.687452	0.964	0.837
8	ENSMUSG00000029817	Tra2a	-0.294096	2.1358e-05	0.689543	0.766	0.779
8	ENSMUSG00000026034	Clk1	-0.379126	2.50687e-05	0.809342	0.813	0.779
8	ENSMUSG00000022234	Cct5	0.268943	2.55226e-05	0.823998	0.895	0.7
8	ENSMUSG00000061232	H2-K1	0.323271	2.58885e-05	0.835809	0.993	0.963
8	ENSMUSG00000052397	Ezr	-0.375747	2.59468e-05	0.837693	0.579	0.611
8	ENSMUSG00000032089	Il10ra	-0.43699	2.63322e-05	0.850136	0.452	0.495
8	ENSMUSG00000024677	Ms4a6b	0.271677	2.7626e-05	0.891904	0.955	0.842
8	ENSMUSG00000049037	Clec4a1	-0.42831	2.88429e-05	0.931194	0.724	0.705
8	ENSMUSG00000046223	Plaur	-0.337103	2.98525e-05	0.963786	0.684	0.695
8	ENSMUSG00000048142	Nat8l	-0.302265	3.13841e-05	1	0.089	0.195
8	ENSMUSG00000025144	Cenpx	0.286348	3.16311e-05	1	0.739	0.495
8	ENSMUSG00000020402	Vdac1	0.276406	3.20733e-05	1	0.704	0.437
8	ENSMUSG00000063406	Tmed5	0.258758	3.24115e-05	1	0.84	0.574
8	ENSMUSG00000064254	Ethe1	0.276621	3.29216e-05	1	0.849	0.653
8	ENSMUSG00000039218	Srrm2	-0.26576	3.72853e-05	1	0.951	0.911
8	ENSMUSG00000022387	Brd1	-0.330317	3.99171e-05	1	0.561	0.584
8	ENSMUSG00000031897	Psmb10	0.286099	4.17702e-05	1	0.882	0.658
8	ENSMUSG00000043336	Filip1l	-0.455493	4.19925e-05	1	0.586	0.621
8	ENSMUSG00000031609	Sap30	0.254561	4.29494e-05	1	0.748	0.5
8	ENSMUSG00000005732	Ranbp1	0.312806	4.30266e-05	1	0.742	0.526
8	ENSMUSG00000020358	Hnrnpab	0.278255	4.61842e-05	1	0.846	0.626
8	ENSMUSG00000035202	Lars2	-0.288968	5.01562e-05	1	0.909	0.868
8	ENSMUSG00000078713	Tomm5	0.265937	5.17194e-05	1	0.82	0.568
8	ENSMUSG00000061136	Prpf40a	0.257951	5.21548e-05	1	0.893	0.663
8	ENSMUSG00000007891	Ctsd	0.298777	5.24697e-05	1	0.878	0.7
8	ENSMUSG00000116114	Gm35853	-0.375275	5.59165e-05	1	0.136	0.242
8	ENSMUSG00000079658	Eloc	0.282074	5.82571e-05	1	0.773	0.516
8	ENSMUSG00000025939	Ube2w	-0.317097	5.87195e-05	1	0.245	0.353
8	ENSMUSG00000040314	Ctsg	0.381783	6.25193e-05	1	0.149	0.037
8	ENSMUSG00000025795	Rassf3	-0.338338	6.46578e-05	1	0.753	0.7
8	ENSMUSG00000052331	Ankrd44	-0.33641	6.58793e-05	1	0.702	0.679
8	ENSMUSG00000090394	4930523C07Rik	-0.509561	6.61918e-05	1	0.521	0.537
8	ENSMUSG00000033319	Fem1c	-0.461506	7.1927e-05	1	0.49	0.511
8	ENSMUSG00000029771	Irf5	-0.309414	7.3468e-05	1	0.8	0.784
8	ENSMUSG00000044583	Tlr7	-0.364477	7.49666e-05	1	0.256	0.363
8	ENSMUSG00000029840	Mtpn	0.261078	7.89779e-05	1	0.967	0.811
8	ENSMUSG00000025647	Shisa5	-0.292835	8.78594e-05	1	0.902	0.874
8	ENSMUSG00000024975	Pdcd4	-0.379575	0.00010129	1	0.488	0.526
8	ENSMUSG00000051989	Smim11	0.25013	0.000104887	1	0.628	0.379
8	ENSMUSG00000022433	Csnk1e	-0.411085	0.000109416	1	0.318	0.389
8	ENSMUSG00000036452	Arhgap26	-0.307466	0.000114916	1	0.55	0.584
8	ENSMUSG00000022372	Sla	-0.341913	0.000117916	1	0.849	0.747
8	ENSMUSG00000020883	Fbxl20	-0.3092	0.000124731	1	0.18	0.284
8	ENSMUSG00000065990	Aurkaip1	0.259551	0.000125094	1	0.862	0.658
8	ENSMUSG00000001833	2023-09-07	0.257714	0.000131818	1	0.811	0.621
8	ENSMUSG00000028793	Rnf19b	-0.32918	0.000131957	1	0.343	0.421
8	ENSMUSG00000037260	Hgsnat	-0.419015	0.000133724	1	0.448	0.468
8	ENSMUSG00000036469	2023-03-01	-0.333251	0.000140992	1	0.641	0.621
8	ENSMUSG00000004285	Atp6v1f	-0.281738	0.000145532	1	0.94	0.9
8	ENSMUSG00000003420	Fcgrt	-0.32922	0.000149399	1	0.163	0.258
8	ENSMUSG00000032501	Trib1	-0.528816	0.000164998	1	0.394	0.442
8	ENSMUSG00000021948	Prkcd	-0.340087	0.000172947	1	0.898	0.832
8	ENSMUSG00000002897	Il17ra	-0.299336	0.000181406	1	0.844	0.811
8	ENSMUSG00000003746	Man1a	-0.399693	0.000183691	1	0.287	0.363
8	ENSMUSG00000026170	Cyp27a1	-0.278288	0.000190962	1	0.194	0.295
8	ENSMUSG00000031367	Ap1s2	-0.300077	0.000208883	1	0.8	0.789
8	ENSMUSG00000025314	Ptprj	-0.285477	0.0002103	1	0.445	0.511
8	ENSMUSG00000019256	Ahr	-0.36903	0.000215078	1	0.247	0.337
8	ENSMUSG00000025068	Gsto1	-0.390425	0.00021685	1	0.474	0.495
8	ENSMUSG00000001473	Tubb6	-0.330986	0.000219686	1	0.194	0.289
8	ENSMUSG00000020034	Tcp11l2	-0.306342	0.000221412	1	0.285	0.368
8	ENSMUSG00000035847	Ids	-0.355824	0.000229198	1	0.292	0.374
8	ENSMUSG00000003380	Rabac1	-0.281195	0.000229891	1	0.748	0.716
8	ENSMUSG00000020368	Canx	0.256607	0.000233513	1	0.942	0.774
8	ENSMUSG00000005583	Mef2c	-0.442665	0.00023557	1	0.552	0.574
8	ENSMUSG00000030365	Clec2i	-0.423329	0.000239871	1	0.352	0.426
8	ENSMUSG00000022822	Abcc5	-0.318013	0.000246902	1	0.2	0.295
8	ENSMUSG00000017760	Ctsa	-0.290389	0.000247312	1	0.938	0.895
8	ENSMUSG00000038608	Dock10	-0.293607	0.000251076	1	0.804	0.753
8	ENSMUSG00000030122	Ptms	0.363443	0.000271397	1	0.661	0.489
8	ENSMUSG00000028630	Dyrk2	-0.306204	0.000272095	1	0.183	0.274
8	ENSMUSG00000034160	Ogt	-0.366295	0.000273875	1	0.63	0.616
8	ENSMUSG00000029490	Mfsd7a	-0.361988	0.000279396	1	0.372	0.421
8	ENSMUSG00000008496	Pou2f2	-0.356455	0.000280286	1	0.824	0.789
8	ENSMUSG00000053332	Gas5	-0.290045	0.000283968	1	0.969	0.868
8	ENSMUSG00000022194	Pabpn1	-0.251641	0.000290318	1	0.775	0.732
8	ENSMUSG00000045094	Arhgef37	-0.37782	0.000295981	1	0.399	0.447
8	ENSMUSG00000046688	Tifa	-0.262269	0.000327061	1	0.575	0.584
8	ENSMUSG00000038127	Ccdc50	-0.346842	0.000337311	1	0.628	0.605
8	ENSMUSG00000056737	Capg	-0.27143	0.00034258	1	0.944	0.921
8	ENSMUSG00000002992	Apoc2	-0.457728	0.000365102	1	0.423	0.505
8	ENSMUSG00000034557	Zfyve9	-0.272844	0.00036886	1	0.305	0.384
8	ENSMUSG00000026360	Rgs2	-0.379873	0.000369602	1	0.969	0.9
8	ENSMUSG00000020580	Rock2	-0.352531	0.000371678	1	0.499	0.521
8	ENSMUSG00000037649	H2-DMa	-0.256038	0.000381176	1	0.813	0.789
8	ENSMUSG00000022812	Gsk3b	-0.253153	0.000395345	1	0.615	0.605
8	ENSMUSG00000024730	Ms4a8a	-0.326745	0.00042166	1	0.334	0.411
8	ENSMUSG00000030921	Trim30a	0.251945	0.000441287	1	0.742	0.5
8	ENSMUSG00000037926	Ssh2	-0.315519	0.0004492	1	0.802	0.763
8	ENSMUSG00000034563	Ccpg1	-0.357966	0.00049241	1	0.434	0.474
8	ENSMUSG00000039316	Rftn1	-0.306045	0.000495003	1	0.178	0.263
8	ENSMUSG00000056216	Cebpg	-0.333732	0.000506277	1	0.503	0.511
8	ENSMUSG00000026786	Apbb1ip	-0.296676	0.000539562	1	0.889	0.847
8	ENSMUSG00000000530	Acvrl1	-0.283913	0.000545379	1	0.116	0.2
8	ENSMUSG00000030447	Cyfip1	-0.280903	0.000548078	1	0.746	0.7
8	ENSMUSG00000039697	Ncoa7	-0.44292	0.000559327	1	0.323	0.379
8	ENSMUSG00000079017	Ifi27l2a	0.484339	0.000657882	1	0.933	0.816
8	ENSMUSG00000074677	Sirpb1c	-0.376761	0.000684244	1	0.481	0.526
8	ENSMUSG00000074748	Atxn7l3b	-0.261188	0.000686874	1	0.791	0.758
8	ENSMUSG00000061665	Cd2ap	-0.277793	0.000705976	1	0.744	0.716
8	ENSMUSG00000035199	Arl6ip5	-0.274343	0.000735262	1	0.811	0.779
8	ENSMUSG00000038518	Jarid2	-0.325518	0.000760134	1	0.657	0.637
8	ENSMUSG00000037902	Sirpa	-0.287971	0.0007864	1	0.895	0.842
8	ENSMUSG00000029478	Ncor2	-0.321785	0.000892725	1	0.452	0.468
8	ENSMUSG00000040249	Lrp1	-0.30483	0.000945183	1	0.802	0.763
8	ENSMUSG00000020941	Map3k14	-0.327859	0.000963489	1	0.147	0.226
8	ENSMUSG00000027368	Dusp2	-0.28894	0.000979206	1	0.158	0.247
8	ENSMUSG00000003031	Cdkn1b	-0.315321	0.000980173	1	0.584	0.568
8	ENSMUSG00000029823	Luc7l2	-0.29274	0.00101837	1	0.842	0.795
8	ENSMUSG00000037235	Mxd4	-0.30154	0.00104629	1	0.241	0.326
8	ENSMUSG00000048442	Smim5	-0.259416	0.00107012	1	0.127	0.211
8	ENSMUSG00000056515	Rab31	-0.292615	0.00111299	1	0.541	0.537
8	ENSMUSG00000055538	Zcchc24	-0.302104	0.00116826	1	0.305	0.368
8	ENSMUSG00000024042	Sik1	-0.338733	0.00120046	1	0.327	0.395
8	ENSMUSG00000054823	Nsd3	-0.285248	0.00123637	1	0.679	0.642
8	ENSMUSG00000036875	Dna2	-0.25622	0.00123856	1	0.577	0.547
8	ENSMUSG00000022708	Zbtb20	-0.348828	0.00133301	1	0.127	0.205
8	ENSMUSG00000020120	Plek	-0.38355	0.0013424	1	0.555	0.558
8	ENSMUSG00000048874	Phf3	-0.283687	0.00140564	1	0.655	0.6
8	ENSMUSG00000011884	Gltp	-0.315477	0.00142435	1	0.762	0.705
8	ENSMUSG00000055053	Nfic	-0.302387	0.00146411	1	0.514	0.505
8	ENSMUSG00000032475	Nck1	-0.253669	0.0014938	1	0.267	0.332
8	ENSMUSG00000055436	Srsf11	-0.250846	0.00163343	1	0.811	0.784
8	ENSMUSG00000001472	Tcf25	-0.280391	0.00165758	1	0.742	0.668
8	ENSMUSG00000048779	P2ry6	-0.290775	0.00170815	1	0.209	0.284
8	ENSMUSG00000055435	Maf	-0.263889	0.00178602	1	0.14	0.221
8	ENSMUSG00000021959	Lats2	-0.334658	0.00181327	1	0.423	0.442
8	ENSMUSG00000028760	Eif4g3	-0.329303	0.00195235	1	0.55	0.537
8	ENSMUSG00000041515	Irf8	-0.32112	0.00198459	1	0.826	0.768
8	ENSMUSG00000040710	St8sia4	-0.296749	0.00217072	1	0.71	0.684
8	ENSMUSG00000024235	Map3k8	-0.342356	0.00220677	1	0.39	0.442
8	ENSMUSG00000058099	Nfam1	-0.282284	0.00230076	1	0.933	0.837
8	ENSMUSG00000036918	Ttc7	-0.270442	0.00231788	1	0.744	0.684
8	ENSMUSG00000034724	Cnot6l	-0.313869	0.00232718	1	0.559	0.553
8	ENSMUSG00000030522	Mtmr10	-0.292292	0.00236261	1	0.118	0.195
8	ENSMUSG00000036943	Rab8b	-0.262891	0.00241574	1	0.715	0.637
8	ENSMUSG00000032688	Malt1	-0.27203	0.0024377	1	0.604	0.626
8	ENSMUSG00000042659	Arrdc4	-0.301279	0.00254883	1	0.229	0.295
8	ENSMUSG00000048118	Arid4a	-0.309313	0.00254955	1	0.628	0.595
8	ENSMUSG00000023186	Vwa5a	-0.288348	0.00254966	1	0.499	0.5
8	ENSMUSG00000015745	Plekho1	-0.252098	0.00261589	1	0.653	0.632
8	ENSMUSG00000024921	Smarca2	-0.293925	0.00271343	1	0.2	0.268
8	ENSMUSG00000031431	Tsc22d3	-0.262863	0.00286031	1	0.757	0.7
8	ENSMUSG00000098188	Sowahc	-0.37111	0.00286625	1	0.459	0.458
8	ENSMUSG00000074212	Dnajb14	-0.27311	0.00298961	1	0.61	0.584
8	ENSMUSG00000024646	Cyb5a	-0.252378	0.00307533	1	0.693	0.663
8	ENSMUSG00000032412	Atp1b3	-0.252208	0.00313203	1	0.786	0.774
8	ENSMUSG00000035354	Uvrag	-0.28157	0.00316607	1	0.543	0.532
8	ENSMUSG00000000078	Klf6	-0.322401	0.00331465	1	0.889	0.832
8	ENSMUSG00000034613	Ppm1h	-0.333429	0.00353549	1	0.274	0.321
8	ENSMUSG00000029004	Kmt2e	-0.259969	0.0035442	1	0.775	0.7
8	ENSMUSG00000047446	Arl4a	-0.313048	0.00368278	1	0.143	0.211
8	ENSMUSG00000028329	Xpa	-0.29145	0.00368477	1	0.303	0.347
8	ENSMUSG00000021895	Arhgef3	-0.354541	0.00370718	1	0.216	0.279
8	ENSMUSG00000024030	Abcg1	-0.349528	0.00371501	1	0.278	0.332
8	ENSMUSG00000022911	Arl13b	-0.305643	0.0037531	1	0.131	0.2
8	ENSMUSG00000074305	Peak1	-0.266324	0.00376195	1	0.156	0.226
8	ENSMUSG00000024781	Lipa	-0.334099	0.00383832	1	0.523	0.521
8	ENSMUSG00000043832	Clec4a3	-0.265656	0.00384559	1	0.831	0.816
8	ENSMUSG00000026458	Ppfia4	-0.271164	0.00396981	1	0.514	0.5
8	ENSMUSG00000027351	Spred1	-0.256761	0.00416138	1	0.122	0.189
8	ENSMUSG00000033705	Stard9	-0.253992	0.00419515	1	0.267	0.326
8	ENSMUSG00000008730	Hipk1	-0.251136	0.00434304	1	0.757	0.663
8	ENSMUSG00000033863	Klf9	-0.298963	0.00447543	1	0.336	0.384
8	ENSMUSG00000061119	Prcp	-0.322769	0.00487458	1	0.648	0.611
8	ENSMUSG00000028053	Ash1l	-0.267258	0.00488176	1	0.494	0.505
8	ENSMUSG00000018425	Dhx40	-0.318128	0.00488787	1	0.352	0.384
8	ENSMUSG00000058013	2023-09-11	-0.348104	0.00506424	1	0.528	0.5
8	ENSMUSG00000063931	Pepd	-0.316851	0.0051565	1	0.334	0.358
8	ENSMUSG00000026721	Rabgap1l	-0.30464	0.00557261	1	0.249	0.305
8	ENSMUSG00000049940	Pgrmc2	-0.252795	0.00582017	1	0.174	0.237
8	ENSMUSG00000026851	BC005624	-0.283693	0.00607303	1	0.572	0.526
8	ENSMUSG00000000605	Clcn4	-0.335621	0.00620666	1	0.367	0.384
8	ENSMUSG00000024187	Fam234a	-0.298422	0.00639431	1	0.263	0.311
8	ENSMUSG00000051495	Irf2bp2	-0.25423	0.00641618	1	0.746	0.716
8	ENSMUSG00000030123	Plxnd1	-0.274213	0.00692467	1	0.461	0.458
8	ENSMUSG00000021451	Sema4d	-0.29862	0.00699962	1	0.492	0.484
8	ENSMUSG00000022488	Nckap1l	-0.275109	0.00727015	1	0.695	0.653
8	ENSMUSG00000072772	Grcc10	-0.250994	0.00727507	1	0.871	0.821
8	ENSMUSG00000029030	Tprgl	-0.283843	0.00762844	1	0.606	0.553
8	ENSMUSG00000032349	Elovl5	-0.289947	0.00793711	1	0.216	0.268
8	ENSMUSG00000011831	Evi5	-0.319228	0.00818313	1	0.332	0.358
8	ENSMUSG00000042105	Inpp5f	-0.329105	0.00823308	1	0.314	0.353
8	ENSMUSG00000003545	Fosb	-0.450067	0.00829881	1	0.595	0.579
8	ENSMUSG00000030272	Camk1	-0.27061	0.00853983	1	0.196	0.253
8	ENSMUSG00000049086	Bmyc	-0.307852	0.00862174	1	0.363	0.389
8	ENSMUSG00000052298	Cdc42se2	-0.257646	0.00924977	1	0.541	0.5
8	ENSMUSG00000041132	N4bp2l1	-0.286576	0.00947301	1	0.314	0.353
8	ENSMUSG00000017485	Top2b	-0.263527	0.00951892	1	0.608	0.584
8	ENSMUSG00000020275	Rel	-0.255203	0.00955396	1	0.684	0.637
8	ENSMUSG00000038056	Kmt2c	-0.330523	0.0113093	1	0.448	0.437
8	ENSMUSG00000009291	Pttg1ip	-0.29331	0.0113242	1	0.35	0.363
8	ENSMUSG00000034041	Lyl1	-0.254638	0.0116409	1	0.51	0.505
8	ENSMUSG00000002064	Sdf2	-0.268233	0.0117895	1	0.459	0.458
8	ENSMUSG00000019960	Dusp6	-0.379906	0.0118691	1	0.343	0.368
8	ENSMUSG00000061731	Ext1	-0.276865	0.0120782	1	0.198	0.253
8	ENSMUSG00000021298	Gpr132	-0.285324	0.0123009	1	0.243	0.289
8	ENSMUSG00000021969	Zdhhc20	-0.304842	0.0124531	1	0.45	0.442
8	ENSMUSG00000054404	Slfn5	-0.321469	0.0127189	1	0.664	0.637
8	ENSMUSG00000038894	Irs2	-0.272095	0.0130395	1	0.169	0.226
8	ENSMUSG00000056602	Fry	-0.261426	0.0137739	1	0.396	0.405
8	ENSMUSG00000028525	Pde4b	-0.3752	0.0138546	1	0.394	0.405
8	ENSMUSG00000091337	Eid1	-0.281263	0.0149668	1	0.51	0.479
8	ENSMUSG00000035967	Ints6l	-0.259144	0.0153198	1	0.301	0.326
8	ENSMUSG00000043953	Ccrl2	-0.435137	0.0154506	1	0.214	0.263
8	ENSMUSG00000036594	H2-Aa	0.264421	0.0162144	1	0.209	0.116
8	ENSMUSG00000041040	Fam117b	-0.29865	0.016582	1	0.474	0.458
8	ENSMUSG00000004530	Coro1c	-0.268137	0.0172877	1	0.557	0.495
8	ENSMUSG00000007872	Id3	-0.324547	0.0174478	1	0.12	0.179
8	ENSMUSG00000069049	Eif2s3y	-0.327125	0.0175783	1	0.443	0.442
8	ENSMUSG00000005871	Apc	-0.320487	0.0187046	1	0.298	0.332
8	ENSMUSG00000049606	Zfp644	-0.261	0.0189705	1	0.517	0.479
8	ENSMUSG00000040751	Lat2	-0.269965	0.021837	1	0.483	0.474
8	ENSMUSG00000051627	Hist1h1e	-0.291031	0.0221376	1	0.69	0.637
8	ENSMUSG00000022636	Alcam	-0.349061	0.0226756	1	0.325	0.342
8	ENSMUSG00000047604	Frat2	-0.271329	0.0266998	1	0.267	0.295
8	ENSMUSG00000075415	Fnbp1	-0.262274	0.0269437	1	0.483	0.453
8	ENSMUSG00000035828	Pim3	-0.306221	0.0271194	1	0.238	0.279
8	ENSMUSG00000035953	Pip4p1	-0.274862	0.0274274	1	0.477	0.442
8	ENSMUSG00000042249	Grk3	-0.295142	0.0284485	1	0.321	0.342
8	ENSMUSG00000030055	Rab43	-0.259966	0.0285511	1	0.318	0.337
8	ENSMUSG00000024277	Mapre2	-0.279161	0.0296604	1	0.434	0.416
8	ENSMUSG00000046207	Pik3r6	-0.25044	0.0304464	1	0.423	0.405
8	ENSMUSG00000032551	1110059G10Rik	-0.277888	0.0305262	1	0.385	0.384
8	ENSMUSG00000062345	Serpinb2	-0.260618	0.0309427	1	0.265	0.3
8	ENSMUSG00000018412	Kansl1	-0.267925	0.0333616	1	0.59	0.5
8	ENSMUSG00000014470	Rnf166	-0.255378	0.0357703	1	0.526	0.474
8	ENSMUSG00000050931	Sgms2	-0.321475	0.0379727	1	0.243	0.268
8	ENSMUSG00000020064	Herc4	-0.370111	0.0380901	1	0.619	0.521
8	ENSMUSG00000024900	Cpt1a	-0.261751	0.0387613	1	0.492	0.442
8	ENSMUSG00000019820	Utrn	-0.268941	0.0414477	1	0.305	0.321
8	ENSMUSG00000030805	Stx4a	-0.260456	0.0438645	1	0.361	0.358
8	ENSMUSG00000095609	Gm21188	-0.250024	0.0449817	1	0.635	0.558
8	ENSMUSG00000095098	Ccdc85b	-0.263608	0.0456951	1	0.365	0.358
8	ENSMUSG00000032691	Nlrp3	-0.315162	0.0515219	1	0.412	0.4
8	ENSMUSG00000019970	Sgk1	-0.328042	0.0517341	1	0.423	0.416
8	ENSMUSG00000087590	Epb41l4aos	-0.258334	0.0546411	1	0.263	0.279
8	ENSMUSG00000046908	Ltb4r1	-0.265455	0.0552793	1	0.559	0.511
8	ENSMUSG00000053477	Tcf4	-0.290975	0.0558734	1	0.443	0.432
8	ENSMUSG00000085148	Mir22hg	-0.293736	0.0576685	1	0.374	0.374
8	ENSMUSG00000035781	R3hdm4	-0.258129	0.058679	1	0.452	0.411
8	ENSMUSG00000034832	Tet3	-0.288873	0.060203	1	0.416	0.384
8	ENSMUSG00000030703	Gdpd3	-0.30236	0.061059	1	0.303	0.321
8	ENSMUSG00000019850	Tnfaip3	-0.287604	0.0611663	1	0.347	0.358
8	ENSMUSG00000037876	Jmjd1c	-0.259174	0.0628511	1	0.539	0.474
8	ENSMUSG00000021143	Pacs2	-0.284265	0.0642856	1	0.314	0.316
8	ENSMUSG00000022018	Rgcc	-0.259736	0.0687021	1	0.225	0.258
8	ENSMUSG00000027130	Slc12a6	-0.262781	0.0741533	1	0.548	0.468
8	ENSMUSG00000001627	Ifrd1	-0.292847	0.0788269	1	0.492	0.447
8	ENSMUSG00000044811	Cd300c2	-0.253383	0.0809536	1	0.401	0.4
8	ENSMUSG00000026014	Raph1	-0.260234	0.0814055	1	0.388	0.368
8	ENSMUSG00000074622	Mafb	-0.562491	0.0866367	1	0.454	0.432
8	ENSMUSG00000027522	Stx16	-0.250291	0.0972887	1	0.45	0.411
8	ENSMUSG00000038357	Camp	1.1255	0.121628	1	0.383	0.253
8	ENSMUSG00000023923	Tbc1d5	-0.270919	0.134919	1	0.285	0.284
8	ENSMUSG00000038418	Egr1	-0.310726	0.139615	1	0.085	0.116
8	ENSMUSG00000032000	Birc3	-0.262778	0.195864	1	0.392	0.363
8	ENSMUSG00000032484	Ngp	0.744617	0.228715	1	0.305	0.211
8	ENSMUSG00000056071	S100a9	2.90188	0.264408	1	0.833	0.711
8	ENSMUSG00000078783	Gm9733	-0.287678	0.298698	1	0.43	0.395

## Sheet: DEGs_cluster 9
cluster	gene	symbol	avg_log2FC	p_val	p_val_adj	pct.1	pct.2
9	ENSMUSG00000041736	Tspo	0.76088	2.90047e-37	9.36417e-33	1	0.973
9	ENSMUSG00000024679	Ms4a6d	1.0368	1.09472e-29	3.5343e-25	0.698	0.267
9	ENSMUSG00000053819	Camk2d	0.829644	1.82425e-29	5.88958e-25	0.626	0.165
9	ENSMUSG00000031838	Ifi30	0.649719	4.40556e-29	1.42234e-24	1	0.988
9	ENSMUSG00000038811	Gngt2	0.966496	1.18412e-28	3.82294e-24	0.874	0.523
9	ENSMUSG00000020857	Nme2	0.448204	3.45592e-24	1.11574e-19	1	0.991
9	ENSMUSG00000060591	Ifitm2	0.487818	1.23895e-23	3.99994e-19	1	0.994
9	ENSMUSG00000021360	Gcnt2	0.681128	1.92469e-23	6.21386e-19	0.45	0.093
9	ENSMUSG00000031722	Hp	0.974655	5.71592e-23	1.84538e-18	0.871	0.652
9	ENSMUSG00000030560	Ctsc	0.723028	2.39575e-22	7.73469e-18	0.964	0.805
9	ENSMUSG00000057666	Gapdh	0.466295	1.76677e-21	5.704e-17	1	0.982
9	ENSMUSG00000017707	Serinc3	-0.61239	3.76039e-21	1.21404e-16	0.928	0.97
9	ENSMUSG00000029322	Plac8	0.598667	1.41969e-20	4.58347e-16	1	0.985
9	ENSMUSG00000024675	Ms4a4c	0.607907	7.43095e-20	2.39908e-15	1	0.916
9	ENSMUSG00000025491	Ifitm1	1.17569	1.63924e-19	5.29229e-15	0.299	0.033
9	ENSMUSG00000031613	Hpgd	-1.01874	5.73636e-19	1.85198e-14	0.388	0.7
9	ENSMUSG00000069792	Wfdc17	0.588413	6.72232e-19	2.1703e-14	0.996	0.964
9	ENSMUSG00000010406	Mrpl52	0.54457	1.19528e-18	3.85898e-14	0.986	0.847
9	ENSMUSG00000038235	F11r	0.453798	1.88174e-17	6.0752e-13	0.259	0.024
9	ENSMUSG00000018381	Abi3	0.566018	1.10061e-16	3.55332e-12	0.518	0.189
9	ENSMUSG00000115338	Pnp	0.564822	1.48318e-16	4.78843e-12	0.914	0.769
9	ENSMUSG00000058624	Gda	0.760697	1.57869e-16	5.09679e-12	0.741	0.45
9	ENSMUSG00000021614	Vcan	0.861333	1.72663e-16	5.57442e-12	0.309	0.06
9	ENSMUSG00000030748	Il4ra	0.529263	3.99505e-16	1.2898e-11	0.464	0.147
9	ENSMUSG00000022584	Ly6c2	0.620038	4.11661e-16	1.32905e-11	0.978	0.91
9	ENSMUSG00000031765	Mt1	0.763986	4.89619e-16	1.58074e-11	0.478	0.168
9	ENSMUSG00000069833	Ahnak	-0.43072	1.44616e-15	4.66893e-11	0.989	0.997
9	ENSMUSG00000023034	Nr4a1	-0.773186	1.76492e-15	5.69803e-11	0.647	0.817
9	ENSMUSG00000031231	Cox7b	0.432568	4.31253e-15	1.3923e-10	0.978	0.895
9	ENSMUSG00000049103	Ccr2	0.444848	9.74005e-15	3.14458e-10	0.996	0.982
9	ENSMUSG00000055839	Elob	0.418198	1.26479e-14	4.08339e-10	0.978	0.91
9	ENSMUSG00000035530	Eif1	-0.307477	1.5209e-14	4.91021e-10	1	1
9	ENSMUSG00000024677	Ms4a6b	0.482814	2.08862e-14	6.74312e-10	0.978	0.88
9	ENSMUSG00000059714	Flot1	0.519216	3.54473e-14	1.14442e-09	0.46	0.171
9	ENSMUSG00000003814	Calr	0.551666	5.50347e-14	1.7768e-09	0.939	0.802
9	ENSMUSG00000019806	Aig1	0.382469	6.64716e-14	2.14603e-09	0.284	0.057
9	ENSMUSG00000021880	Rnase6	-0.592516	7.22268e-14	2.33184e-09	0.576	0.76
9	ENSMUSG00000031494	Cd209a	-0.612553	8.16982e-14	2.63763e-09	0.36	0.679
9	ENSMUSG00000023367	Tmem176a	0.759549	9.18879e-14	2.9666e-09	0.791	0.559
9	ENSMUSG00000041607	Mbp	-0.533938	1.53587e-13	4.95855e-09	0.55	0.748
9	ENSMUSG00000032554	Trf	-0.693558	1.74405e-13	5.63066e-09	0.511	0.7
9	ENSMUSG00000057729	Prtn3	0.481902	3.99475e-13	1.2897e-08	0.353	0.108
9	ENSMUSG00000052534	Pbx1	0.475383	6.49487e-13	2.09687e-08	0.335	0.096
9	ENSMUSG00000027907	S100a11	0.40748	8.42631e-13	2.72043e-08	0.996	0.955
9	ENSMUSG00000037601	Nme1	0.502571	1.33583e-12	4.31273e-08	0.849	0.634
9	ENSMUSG00000018927	Ccl6	-0.516316	1.43202e-12	4.62326e-08	0.96	0.973
9	ENSMUSG00000039191	Rbpj	-0.545615	2.59433e-12	8.3758e-08	0.392	0.616
9	ENSMUSG00000029401	Rilpl2	-0.55702	4.5119e-12	1.45667e-07	0.353	0.574
9	ENSMUSG00000037266	Rsrp1	0.40736	5.45173e-12	1.76009e-07	0.968	0.931
9	ENSMUSG00000002058	Unc119	-0.471705	8.11503e-12	2.61994e-07	0.227	0.462
9	ENSMUSG00000035493	Tgfbi	0.436869	1.48536e-11	4.79548e-07	0.975	0.919
9	ENSMUSG00000052336	Cx3cr1	-0.493907	1.53852e-11	4.96711e-07	0.827	0.913
9	ENSMUSG00000079419	Ms4a6c	0.338792	2.10456e-11	6.79457e-07	1	0.988
9	ENSMUSG00000032330	Cox7a2	0.384633	2.17703e-11	7.02853e-07	0.953	0.88
9	ENSMUSG00000045658	Pid1	-0.502757	2.40361e-11	7.76006e-07	0.827	0.886
9	ENSMUSG00000024772	Ehd1	-0.386864	3.53751e-11	1.14209e-06	0.032	0.21
9	ENSMUSG00000068220	Lgals1	0.45035	3.61184e-11	1.16608e-06	0.989	0.934
9	ENSMUSG00000038690	Atp5j2	0.339176	5.43013e-11	1.75312e-06	0.982	0.943
9	ENSMUSG00000005161	Prdx2	0.364772	5.54432e-11	1.78998e-06	0.939	0.796
9	ENSMUSG00000021948	Prkcd	-0.478062	1.01067e-10	3.26294e-06	0.82	0.883
9	ENSMUSG00000053113	Socs3	0.451571	1.20249e-10	3.88225e-06	0.331	0.111
9	ENSMUSG00000038642	Ctss	0.27148	1.25466e-10	4.05066e-06	1	1
9	ENSMUSG00000024338	Psmb8	0.376457	1.72036e-10	5.55418e-06	0.982	0.922
9	ENSMUSG00000028691	Prdx1	0.420975	2.10491e-10	6.79571e-06	0.993	0.922
9	ENSMUSG00000021998	Lcp1	0.364418	3.05136e-10	9.85131e-06	0.986	0.913
9	ENSMUSG00000042747	Krtcap2	0.391305	3.50183e-10	1.13057e-05	0.903	0.709
9	ENSMUSG00000043832	Clec4a3	0.459332	4.04204e-10	1.30497e-05	0.928	0.742
9	ENSMUSG00000078974	Sec61g	0.303883	4.04802e-10	1.3069e-05	1	0.979
9	ENSMUSG00000029810	Tmem176b	0.57313	4.11404e-10	1.32822e-05	0.885	0.784
9	ENSMUSG00000090394	4930523C07Rik	-0.517898	4.43057e-10	1.43041e-05	0.54	0.7
9	ENSMUSG00000058818	Pirb	0.378532	6.27563e-10	2.02609e-05	0.928	0.778
9	ENSMUSG00000020272	Stk10	-0.43952	8.56842e-10	2.76632e-05	0.518	0.667
9	ENSMUSG00000015568	Lpl	-0.708847	1.01935e-09	3.29097e-05	0.072	0.249
9	ENSMUSG00000056888	Glipr1	-0.478675	1.42121e-09	4.58836e-05	0.489	0.613
9	ENSMUSG00000056201	Cfl1	0.267021	1.44736e-09	4.67281e-05	0.993	0.994
9	ENSMUSG00000021025	Nfkbia	-0.67306	1.77908e-09	5.74375e-05	0.734	0.829
9	ENSMUSG00000036751	Cox6b1	0.301483	2.23522e-09	7.21641e-05	0.993	0.976
9	ENSMUSG00000063229	Ldha	0.417228	2.26881e-09	7.32484e-05	0.827	0.625
9	ENSMUSG00000022255	Mtdh	-0.402189	2.55561e-09	8.25078e-05	0.705	0.787
9	ENSMUSG00000061518	Cox5b	0.327698	2.85761e-09	9.2258e-05	0.986	0.946
9	ENSMUSG00000027248	Pdia3	0.472661	3.55298e-09	0.000114708	0.903	0.787
9	ENSMUSG00000038147	Cd84	-0.44885	3.68756e-09	0.000119053	0.327	0.526
9	ENSMUSG00000028228	Cpne3	0.405775	3.82239e-09	0.000123406	0.59	0.33
9	ENSMUSG00000059883	Irak4	0.320673	3.89523e-09	0.000125757	0.414	0.177
9	ENSMUSG00000027540	Ptpn1	0.430653	6.6618e-09	0.000215076	0.885	0.76
9	ENSMUSG00000002885	Adgre5	-0.449644	6.97046e-09	0.000225041	0.896	0.955
9	ENSMUSG00000060703	Cd302	0.428299	6.99268e-09	0.000225759	0.712	0.45
9	ENSMUSG00000024014	Pim1	-0.393235	7.99107e-09	0.000257992	0.942	0.952
9	ENSMUSG00000032383	Ppib	0.268772	8.61877e-09	0.000278257	0.964	0.925
9	ENSMUSG00000022452	Smdt1	0.332602	9.25993e-09	0.000298957	0.975	0.928
9	ENSMUSG00000031444	F10	0.407388	1.17064e-08	0.00037794	0.385	0.171
9	ENSMUSG00000031584	Gsr	0.418364	1.28145e-08	0.000413715	0.853	0.736
9	ENSMUSG00000022587	Ly6e	0.32902	1.37542e-08	0.000444056	1	0.982
9	ENSMUSG00000006360	Crip1	-0.337895	1.46509e-08	0.000473004	1	0.997
9	ENSMUSG00000022353	Mtss1	-0.269268	1.86402e-08	0.0006018	0.032	0.171
9	ENSMUSG00000044197	Gpr146	0.272998	2.03743e-08	0.000657785	0.281	0.096
9	ENSMUSG00000020571	Pdia6	0.419898	2.36419e-08	0.00076328	0.795	0.607
9	ENSMUSG00000031586	Rbpms	-0.431287	2.65653e-08	0.000857662	0.23	0.408
9	ENSMUSG00000059108	Ifitm6	-0.392508	2.67386e-08	0.000863256	0.939	0.976
9	ENSMUSG00000033427	Upb1	-0.458037	2.69463e-08	0.000869963	0.104	0.273
9	ENSMUSG00000075705	Msrb1	0.364464	3.4749e-08	0.00112187	0.978	0.961
9	ENSMUSG00000028367	Txn1	0.388654	3.72647e-08	0.00120309	0.939	0.817
9	ENSMUSG00000022890	Atp5j	0.351347	4.08014e-08	0.00131727	0.946	0.85
9	ENSMUSG00000021127	Zfp36l1	0.304347	5.38801e-08	0.00173952	0.345	0.15
9	ENSMUSG00000040253	Gbp7	0.307601	7.88876e-08	0.00254689	0.248	0.084
9	ENSMUSG00000000088	Cox5a	0.304567	9.99649e-08	0.00322737	0.964	0.886
9	ENSMUSG00000056091	St3gal5	-0.35835	1.00393e-07	0.00324117	0.061	0.207
9	ENSMUSG00000036138	Acaa1a	0.358925	1.0923e-07	0.00352649	0.763	0.517
9	ENSMUSG00000053063	Clec12a	-0.446264	1.12569e-07	0.00363429	0.532	0.676
9	ENSMUSG00000052212	Cd177	-0.532523	1.22681e-07	0.00396074	0.14	0.309
9	ENSMUSG00000016427	Ndufa1	0.349169	1.22982e-07	0.00397048	0.878	0.721
9	ENSMUSG00000005800	Mmp8	0.367084	1.30791e-07	0.00422257	0.302	0.123
9	ENSMUSG00000015947	Fcgr1	0.331174	1.31226e-07	0.00423664	0.493	0.261
9	ENSMUSG00000026712	Mrc1	-0.613278	1.41294e-07	0.00456167	0.191	0.366
9	ENSMUSG00000036478	Btg1	-0.386195	1.48327e-07	0.00478874	0.989	0.991
9	ENSMUSG00000013707	Tnfaip8l2	0.353486	1.50854e-07	0.00487032	0.809	0.598
9	ENSMUSG00000050856	Atp5k	0.366657	1.95108e-07	0.00629907	0.881	0.763
9	ENSMUSG00000023913	Pla2g7	0.368021	2.3775e-07	0.00767577	0.234	0.081
9	ENSMUSG00000047843	Bri3	-0.324401	2.91786e-07	0.00942032	0.932	0.943
9	ENSMUSG00000072620	Slfn2	0.287177	2.98485e-07	0.0096366	0.942	0.898
9	ENSMUSG00000028648	Ndufs5	0.351556	3.00016e-07	0.009686	0.777	0.583
9	ENSMUSG00000038352	Arl5c	-0.384845	3.95176e-07	0.0127582	0.453	0.601
9	ENSMUSG00000029632	Ndufa4	0.278653	3.99136e-07	0.0128861	0.968	0.946
9	ENSMUSG00000025428	Atp5a1	0.268395	4.40691e-07	0.0142277	0.939	0.874
9	ENSMUSG00000022400	Rbx1	0.298628	4.54063e-07	0.0146594	0.906	0.808
9	ENSMUSG00000025130	P4hb	0.383855	5.32218e-07	0.0171827	0.82	0.658
9	ENSMUSG00000020577	Tspan13	0.385673	6.11628e-07	0.0197464	0.709	0.505
9	ENSMUSG00000021182	Ccdc88c	-0.439133	6.30482e-07	0.0203551	0.532	0.625
9	ENSMUSG00000089847	Timm10b	0.314686	6.61621e-07	0.0213604	0.946	0.799
9	ENSMUSG00000021361	Tmem14c	0.333857	6.64962e-07	0.0214683	0.892	0.775
9	ENSMUSG00000027523	Gnas	-0.286398	7.82543e-07	0.0252644	0.971	0.967
9	ENSMUSG00000037731	Themis2	-0.302117	8.54385e-07	0.0275838	0.442	0.577
9	ENSMUSG00000020275	Rel	-0.420002	8.54527e-07	0.0275884	0.601	0.682
9	ENSMUSG00000029471	Camkk2	-0.359418	9.69805e-07	0.0313101	0.647	0.709
9	ENSMUSG00000025026	Add3	-0.33307	9.849e-07	0.0317975	0.817	0.862
9	ENSMUSG00000056708	Ier5	-0.361783	1.07585e-06	0.0347339	0.874	0.904
9	ENSMUSG00000040249	Lrp1	0.350141	1.0786e-06	0.0348227	0.86	0.706
9	ENSMUSG00000074677	Sirpb1c	0.431026	1.08599e-06	0.035061	0.687	0.502
9	ENSMUSG00000027398	Il1b	0.540781	1.11629e-06	0.0360395	0.317	0.15
9	ENSMUSG00000044786	Zfp36	-0.328107	1.14408e-06	0.0369366	0.96	0.985
9	ENSMUSG00000044080	S100a1	0.311524	1.14463e-06	0.0369543	0.424	0.222
9	ENSMUSG00000004709	Cd244a	0.258804	1.21e-06	0.039065	0.59	0.345
9	ENSMUSG00000062345	Serpinb2	-0.34532	1.37526e-06	0.0444002	0.14	0.294
9	ENSMUSG00000052681	Rap1b	-0.281925	1.46082e-06	0.0471624	0.964	0.985
9	ENSMUSG00000023861	Mpc1	0.304456	1.62447e-06	0.0524462	0.849	0.694
9	ENSMUSG00000004952	Rasa4	-0.344124	1.7502e-06	0.0565052	0.291	0.432
9	ENSMUSG00000032294	Pkm	0.288865	1.79737e-06	0.058028	0.95	0.877
9	ENSMUSG00000040907	Atp1a3	-0.331273	1.84334e-06	0.0595123	0.493	0.607
9	ENSMUSG00000006281	Tep1	-0.315584	1.87476e-06	0.0605265	0.644	0.763
9	ENSMUSG00000052331	Ankrd44	-0.251887	1.92955e-06	0.0622954	0.626	0.742
9	ENSMUSG00000024349	Tmem173	0.360945	1.96488e-06	0.0634363	0.586	0.381
9	ENSMUSG00000022788	Fgd4	-0.384053	2.18895e-06	0.0706702	0.385	0.529
9	ENSMUSG00000004788	Eif2b2	0.256208	2.32888e-06	0.075188	0.345	0.162
9	ENSMUSG00000033475	Tomm6	0.292247	2.39495e-06	0.0773209	0.881	0.778
9	ENSMUSG00000054428	Atpif1	0.272334	2.82691e-06	0.0912666	0.881	0.754
9	ENSMUSG00000032740	Ccdc88a	-0.346902	3.00277e-06	0.0969444	0.665	0.739
9	ENSMUSG00000070394	Tmem256	0.299234	3.64792e-06	0.117773	0.835	0.664
9	ENSMUSG00000024038	Ndufv3	0.288836	4.08345e-06	0.131834	0.712	0.517
9	ENSMUSG00000063524	Eno1	0.277322	4.45664e-06	0.143883	0.903	0.772
9	ENSMUSG00000028465	Tln1	-0.281282	4.53351e-06	0.146364	0.971	0.967
9	ENSMUSG00000021607	Mrpl36	0.317506	4.93677e-06	0.159383	0.619	0.393
9	ENSMUSG00000025393	Atp5b	0.260743	5.09295e-06	0.164426	0.942	0.856
9	ENSMUSG00000008348	Ubc	-0.317975	5.11049e-06	0.164992	0.971	0.97
9	ENSMUSG00000022174	Dad1	0.272693	5.3149e-06	0.171592	0.888	0.784
9	ENSMUSG00000038633	Degs1	-0.343344	5.38847e-06	0.173967	0.701	0.802
9	ENSMUSG00000086841	2410006H16Rik	-0.33183	5.50684e-06	0.177788	0.924	0.94
9	ENSMUSG00000020477	Mrps24	0.290426	5.80884e-06	0.187538	0.788	0.613
9	ENSMUSG00000007891	Ctsd	0.33181	5.87541e-06	0.189688	0.637	0.426
9	ENSMUSG00000096727	Psmb9	0.302072	6.91478e-06	0.223244	0.773	0.574
9	ENSMUSG00000027368	Dusp2	-0.483708	7.10634e-06	0.229428	0.205	0.339
9	ENSMUSG00000084786	Ubl5	0.254221	7.48199e-06	0.241556	0.964	0.931
9	ENSMUSG00000078515	Ddi2	0.305223	7.67268e-06	0.247713	0.59	0.396
9	ENSMUSG00000021486	Prelid1	0.25932	7.7083e-06	0.248862	0.849	0.715
9	ENSMUSG00000030062	Rpn1	0.303957	8.16038e-06	0.263458	0.565	0.36
9	ENSMUSG00000098188	Sowahc	-0.327545	8.82836e-06	0.285024	0.367	0.508
9	ENSMUSG00000031897	Psmb10	0.307934	9.787e-06	0.315973	0.845	0.736
9	ENSMUSG00000079017	Ifi27l2a	0.356124	1.02424e-05	0.330677	0.914	0.826
9	ENSMUSG00000035673	Sbno2	0.330193	1.02782e-05	0.331832	0.565	0.366
9	ENSMUSG00000030536	Iqgap1	-0.259224	1.04632e-05	0.337804	0.975	0.979
9	ENSMUSG00000069662	Marcks	-0.426933	1.04735e-05	0.338137	0.777	0.805
9	ENSMUSG00000058267	Mrps14	0.32436	1.06415e-05	0.343561	0.77	0.583
9	ENSMUSG00000036781	Rps27l	0.271469	1.08462e-05	0.350168	0.971	0.874
9	ENSMUSG00000034165	Ccnd3	0.332999	1.19009e-05	0.384222	0.824	0.658
9	ENSMUSG00000035227	Spcs2	0.28355	1.21766e-05	0.393121	0.853	0.691
9	ENSMUSG00000009013	Dynll1	0.313799	1.28412e-05	0.414579	0.914	0.811
9	ENSMUSG00000038650	Rnh1	0.271266	1.36245e-05	0.439868	0.813	0.685
9	ENSMUSG00000023992	Trem2	0.325263	1.40375e-05	0.4532	0.331	0.171
9	ENSMUSG00000024829	Mrpl21	0.295131	1.55063e-05	0.50062	0.554	0.351
9	ENSMUSG00000015937	H2afy	0.277403	1.93993e-05	0.626307	0.986	0.943
9	ENSMUSG00000054312	Mrps21	0.293155	2.00762e-05	0.64816	0.781	0.625
9	ENSMUSG00000030123	Plxnd1	-0.269254	2.2665e-05	0.73174	0.349	0.474
9	ENSMUSG00000058013	2023-09-11	-0.329023	2.33434e-05	0.753642	0.468	0.559
9	ENSMUSG00000026581	Sell	0.328824	2.34294e-05	0.756419	0.637	0.462
9	ENSMUSG00000061981	Flot2	0.258297	2.42466e-05	0.7828	0.331	0.174
9	ENSMUSG00000015396	Cd83	-0.283464	2.56212e-05	0.82718	0.09	0.204
9	ENSMUSG00000052298	Cdc42se2	-0.313827	2.58042e-05	0.833089	0.486	0.559
9	ENSMUSG00000013974	Mcemp1	-0.38327	2.65016e-05	0.855603	0.716	0.751
9	ENSMUSG00000037465	Klf10	-0.402676	2.73267e-05	0.882242	0.46	0.577
9	ENSMUSG00000039910	Cited2	0.386514	2.84776e-05	0.919401	0.586	0.408
9	ENSMUSG00000029823	Luc7l2	-0.320808	2.96263e-05	0.956485	0.795	0.841
9	ENSMUSG00000054717	Hmgb2	0.292995	2.97693e-05	0.961103	0.957	0.874
9	ENSMUSG00000017670	Elmo2	-0.321438	3.28928e-05	1	0.45	0.538
9	ENSMUSG00000029413	Naaa	0.29415	3.34164e-05	1	0.827	0.664
9	ENSMUSG00000053560	Ier2	-0.324582	3.35139e-05	1	0.91	0.901
9	ENSMUSG00000028062	Lamtor2	0.262054	3.39688e-05	1	0.842	0.7
9	ENSMUSG00000015755	Tab2	-0.310701	3.47624e-05	1	0.604	0.685
9	ENSMUSG00000005583	Mef2c	-0.43161	3.66322e-05	1	0.633	0.694
9	ENSMUSG00000056737	Capg	-0.295096	3.9119e-05	1	0.773	0.859
9	ENSMUSG00000006057	Atp5g1	0.275673	3.95366e-05	1	0.892	0.82
9	ENSMUSG00000039936	Pik3cd	0.298205	3.95556e-05	1	0.658	0.477
9	ENSMUSG00000079547	H2-DMb1	0.366235	4.08111e-05	1	0.791	0.649
9	ENSMUSG00000036372	Tmem258	0.270653	5.10493e-05	1	0.924	0.802
9	ENSMUSG00000071708	Sms	-0.315209	5.55812e-05	1	0.205	0.333
9	ENSMUSG00000029650	Slc46a3	-0.252128	5.69299e-05	1	0.086	0.198
9	ENSMUSG00000078780	Gm5150	0.259536	6.08582e-05	1	0.327	0.174
9	ENSMUSG00000018286	Psmb6	0.310885	6.08673e-05	1	0.827	0.703
9	ENSMUSG00000037966	Ninj1	-0.324379	6.52121e-05	1	0.317	0.42
9	ENSMUSG00000044162	Tnip3	-0.312283	7.11211e-05	1	0.09	0.201
9	ENSMUSG00000038608	Dock10	-0.316058	7.19448e-05	1	0.781	0.775
9	ENSMUSG00000022504	Ciita	0.274635	7.58808e-05	1	0.471	0.294
9	ENSMUSG00000037405	Icam1	-0.353285	8.07031e-05	1	0.299	0.411
9	ENSMUSG00000056501	Cebpb	-0.398415	8.44896e-05	1	0.957	0.919
9	ENSMUSG00000022769	Sdf2l1	0.274968	8.54803e-05	1	0.558	0.36
9	ENSMUSG00000031495	Cd209d	-0.421029	8.68558e-05	1	0.04	0.129
9	ENSMUSG00000055681	Cope	0.281952	9.70665e-05	1	0.766	0.601
9	ENSMUSG00000028268	Gbp3	0.295583	0.000101813	1	0.299	0.162
9	ENSMUSG00000009418	Nav1	-0.336185	0.000108061	1	0.554	0.637
9	ENSMUSG00000041891	Lman1	0.255409	0.000110846	1	0.41	0.246
9	ENSMUSG00000038393	Txnip	-0.355739	0.000118529	1	0.579	0.658
9	ENSMUSG00000027997	Casp6	0.279626	0.00012727	1	0.349	0.195
9	ENSMUSG00000079197	Psme2	0.26806	0.000128985	1	0.871	0.76
9	ENSMUSG00000019943	Atp2b1	-0.313774	0.000130833	1	0.96	0.949
9	ENSMUSG00000032193	Ldlr	-0.398138	0.000133306	1	0.619	0.661
9	ENSMUSG00000039262	Prrc2b	-0.264946	0.000136408	1	0.155	0.261
9	ENSMUSG00000024070	Prkd3	-0.281373	0.00016771	1	0.266	0.369
9	ENSMUSG00000007850	Hnrnph1	-0.267279	0.000170176	1	0.547	0.64
9	ENSMUSG00000040128	Pnrc1	-0.353403	0.000177671	1	0.777	0.787
9	ENSMUSG00000070868	Skint3	-0.322518	0.000185064	1	0.112	0.219
9	ENSMUSG00000020120	Plek	-0.279487	0.000185883	1	0.576	0.646
9	ENSMUSG00000001627	Ifrd1	-0.264658	0.000198886	1	0.464	0.55
9	ENSMUSG00000026317	Cln8	-0.280332	0.00020609	1	0.378	0.483
9	ENSMUSG00000049516	Spty2d1	-0.29305	0.000209216	1	0.363	0.462
9	ENSMUSG00000046314	Stxbp6	-0.270067	0.000219899	1	0.543	0.607
9	ENSMUSG00000032382	Snx1	0.257152	0.00022694	1	0.586	0.384
9	ENSMUSG00000038894	Irs2	-0.26372	0.000227973	1	0.194	0.3
9	ENSMUSG00000028964	Park7	0.267261	0.000228673	1	0.795	0.631
9	ENSMUSG00000027514	Zbp1	0.256051	0.000229219	1	0.658	0.477
9	ENSMUSG00000045216	Hs6st1	-0.254571	0.000232539	1	0.122	0.225
9	ENSMUSG00000028757	Ddost	0.294592	0.000234335	1	0.683	0.505
9	ENSMUSG00000029705	Cux1	0.305583	0.000247832	1	0.629	0.447
9	ENSMUSG00000021190	Lgmn	0.258547	0.00025559	1	0.554	0.366
9	ENSMUSG00000037152	Ndufc1	0.262539	0.000275184	1	0.788	0.622
9	ENSMUSG00000016534	Lamp2	0.293285	0.000276776	1	0.917	0.85
9	ENSMUSG00000034041	Lyl1	-0.283416	0.000334411	1	0.374	0.474
9	ENSMUSG00000030869	Ndufab1	0.274159	0.000357801	1	0.615	0.426
9	ENSMUSG00000019873	Reep3	-0.275469	0.000369402	1	0.561	0.631
9	ENSMUSG00000020048	Hsp90b1	0.264331	0.000391123	1	0.921	0.874
9	ENSMUSG00000002603	Tgfb1	-0.270015	0.000415708	1	0.906	0.91
9	ENSMUSG00000051457	Spn	-0.293053	0.00042528	1	0.299	0.408
9	ENSMUSG00000021451	Sema4d	-0.264373	0.000427189	1	0.464	0.547
9	ENSMUSG00000052397	Ezr	-0.311349	0.000431993	1	0.547	0.616
9	ENSMUSG00000026193	Fn1	-0.28952	0.000449111	1	0.953	0.952
9	ENSMUSG00000022636	Alcam	-0.275903	0.000453238	1	0.378	0.462
9	ENSMUSG00000003206	Ebi3	-0.257753	0.000533923	1	0.162	0.255
9	ENSMUSG00000055053	Nfic	-0.296732	0.000544809	1	0.435	0.511
9	ENSMUSG00000011884	Gltp	-0.29839	0.000560954	1	0.669	0.694
9	ENSMUSG00000071637	Cebpd	0.300948	0.000583739	1	0.669	0.508
9	ENSMUSG00000069515	Lyz1	-0.329384	0.000585299	1	0.05	0.129
9	ENSMUSG00000008496	Pou2f2	-0.328753	0.000637987	1	0.766	0.79
9	ENSMUSG00000023915	Tnfrsf21	-0.250196	0.000638584	1	0.471	0.55
9	ENSMUSG00000063931	Pepd	-0.290396	0.000667921	1	0.392	0.456
9	ENSMUSG00000026365	Cfh	0.341604	0.000678627	1	0.406	0.273
9	ENSMUSG00000003032	Klf4	-0.317906	0.000698124	1	0.906	0.88
9	ENSMUSG00000005087	Cd44	-0.275093	0.000720215	1	0.935	0.916
9	ENSMUSG00000023015	Racgap1	-0.256756	0.000757724	1	0.288	0.381
9	ENSMUSG00000006800	Sulf2	-0.269989	0.000906156	1	0.482	0.556
9	ENSMUSG00000097328	Tnfsf12	-0.279395	0.000941476	1	0.151	0.234
9	ENSMUSG00000026833	Olfm1	0.258488	0.000987624	1	0.712	0.538
9	ENSMUSG00000026630	Batf3	-0.284	0.00101271	1	0.338	0.417
9	ENSMUSG00000075415	Fnbp1	-0.257627	0.00103791	1	0.428	0.498
9	ENSMUSG00000034152	Exoc3	0.252323	0.00103885	1	0.464	0.315
9	ENSMUSG00000026628	Atf3	-0.354096	0.00110166	1	0.946	0.955
9	ENSMUSG00000030149	Klrk1	-0.345361	0.00123335	1	0.162	0.258
9	ENSMUSG00000003226	Ranbp2	-0.256377	0.00149123	1	0.608	0.619
9	ENSMUSG00000043263	Ifi209	0.26293	0.00150297	1	0.802	0.658
9	ENSMUSG00000003545	Fosb	-0.406188	0.0018317	1	0.755	0.778
9	ENSMUSG00000024063	Lbh	-0.285794	0.00187797	1	0.464	0.505
9	ENSMUSG00000048779	P2ry6	-0.250859	0.00207805	1	0.227	0.306
9	ENSMUSG00000116114	Gm35853	-0.288781	0.0021488	1	0.158	0.24
9	ENSMUSG00000021823	Vcl	-0.259131	0.00226047	1	0.27	0.351
9	ENSMUSG00000033319	Fem1c	-0.282941	0.00259391	1	0.396	0.459
9	ENSMUSG00000003348	Mob3a	-0.283365	0.00273337	1	0.313	0.381
9	ENSMUSG00000024235	Map3k8	-0.294028	0.00290821	1	0.439	0.508
9	ENSMUSG00000002083	Bbc3	-0.282677	0.00297701	1	0.183	0.264
9	ENSMUSG00000039208	Metrnl	-0.301852	0.00334321	1	0.759	0.742
9	ENSMUSG00000075010	AW112010	0.316254	0.00341994	1	0.353	0.246
9	ENSMUSG00000026547	Tagln2	-0.264111	0.0040105	1	0.932	0.931
9	ENSMUSG00000033066	Gas7	-0.300443	0.00407876	1	0.388	0.462
9	ENSMUSG00000026360	Rgs2	-0.2659	0.00429733	1	0.91	0.931
9	ENSMUSG00000040435	Ppp1r15a	-0.264184	0.00476552	1	0.612	0.634
9	ENSMUSG00000046908	Ltb4r1	-0.270515	0.00523962	1	0.342	0.405
9	ENSMUSG00000019850	Tnfaip3	-0.280745	0.00550365	1	0.381	0.462
9	ENSMUSG00000060586	H2-Eb1	0.29496	0.00614256	1	0.536	0.411
9	ENSMUSG00000030103	Bhlhe40	-0.254512	0.00740391	1	0.18	0.258
9	ENSMUSG00000059248	2023-09-09	-0.259985	0.0085945	1	0.676	0.658
9	ENSMUSG00000042249	Grk3	-0.288673	0.0103266	1	0.486	0.529
9	ENSMUSG00000040809	Chil3	0.460083	0.0125282	1	0.388	0.285
9	ENSMUSG00000026358	Rgs1	-0.442955	0.0125987	1	0.266	0.339
9	ENSMUSG00000030365	Clec2i	-0.29193	0.0139249	1	0.403	0.459
9	ENSMUSG00000062248	Cks2	-0.272468	0.0175948	1	0.356	0.411
9	ENSMUSG00000042284	Itga1	-0.262549	0.017984	1	0.317	0.366
9	ENSMUSG00000039153	Runx2	-0.251805	0.0473323	1	0.119	0.168
9	ENSMUSG00000002985	Apoe	-0.38067	0.0611148	1	0.547	0.583
9	ENSMUSG00000035356	Nfkbiz	-0.269278	0.0788385	1	0.486	0.465
9	ENSMUSG00000035385	Ccl2	-0.287576	0.0802689	1	0.191	0.246
9	ENSMUSG00000005413	Hmox1	-0.453742	0.0959895	1	0.234	0.159

[truncated: 3 more sheets: DEGs_cluster 10, DEGs_cluster 11, DEGs_cluster 12]
