# Supplementary material for: Single cell RNA-seq reveals cellular and transcriptional heterogeneity in the splenic CD11b+Ly6Chigh monocyte population expanded in sepsis-surviving mice
Source: Mol Med. 2024 Nov 6;30:202. doi: 10.1186/s10020-024-00970-0 (PMC11539566; doi:10.1186/s10020-024-00970-0)
Supplement: Supplementary file 2 — Supplementary Material 2. Table 1. Summary of quality control. (*.xlsx). Table 2. Frequency of cell sets. (*.xlsx). Table 3. Cell Set Frequency Statistics (13 clusters). (*.xlsx). Table 4. Marker genes for each cluster of C57BL/6J mice. (*.xlsx). Table 5. Combined Cell Set Frequency Statistics (7 subsets). (*.xlsx). Table 6. List of differentially expressed genes between sham vs. CLP in each cluster of C57BL/6J mice. (*.xlsx). Table 7. Lists of glycolysis and oxidative phosphorylation genes for UCell scores. (*.xlsx). Table 8. List of differentially expressed genes between sham vs. CLP in each cluster of BALB/c mice. (*.xlsx) [file 10020_2024_970_MOESM2_ESM.zip › Supplementary Table 7 - 072224.xlsx]

## Sheet: Sheet1
Glycolysis	Oxidative phosphorylation
Hk2	mt-Nd1
Nup214	mt-Nd2
Ranbp2	mt-Nd3
Eno2	mt-Nd4
Tpr	mt-Nd4l
Pgam1	mt-Nd5
Nup50	mt-Nd6
Aldoc	Ndufs1
Pfkl	Ndufs2
Pgam2	Ndufs3
Nup85	Ndufs4
Pfkp	Ndufs5
Nup153	Ndufs6
Nup155	Ndufs7
Tpi1	Ndufs8
Adpgk	Ndufv1
Pfkfb1	Ndufv2
Pfkfb4	Ndufv3
Hk3	Ndufa1
Pfkfb2	Ndufa2
Pfkfb3	Ndufa3
Nup35	Ndufa4
Rae1	Ndufa4l2
Aldob	Ndufa5
Ndc1	Ndufa6
Gnpda2	Ndufa7
Nup210	Ndufa8
Sec13	Ndufa9
Aldoa	Ndufa10
Pgm2l1	Ndufab1
Pgk2	Ndufa11
Pkm	Ndufa12
Nup93	Ndufa13
Pfkm	Ndufb2
Nup54	Ndufb3
Nup37	Ndufb4
Gpi1	Ndufb4b
Aaas	Ndufb4c
Nup205	Ndufb5
Bpgm	Ndufb6
Nup133	Ndufb7
Nup43	Ndufb8
Nup88	Ndufb9
Gck	Ndufb10
Nupl2	Ndufb11
Nup160	Ndufc1
Gnpda1	Ndufc2
Nup188	Sdha
Nup107	Sdhb
Pom121	Sdhc
Gapdh	Sdhd
Eno1b	Uqcrfs1
Gckr	CYTB
Eno3	Cyc1
Gapdhs	Uqcrc1
Pgk1	Uqcrc2
Eno1	Uqcrh
Nup98	Uqcrb
Nupl1	Uqcrq
Seh1l	Uqcr10
Nup62	Uqcr11
	Cox10
	COX3
	COX1
	COX2
	Cox4i1
	Cox4i2
	Cox5a
	Cox5b
	Cox6a1
	Cox6a2
	Cox6b1
	Cox6b2
	Cox6c
	Cox7a2
	Cox7a1
	Cox7a2l
	Cox7b
	Cox7b2
	Cox7c
	Cox8a
	Cox8b
	Cox8c
	Cox11
	Cox15
	Cox17
	Cycs
	Cyct
	Atp5a1
	Atp5b
	Atp5c1
	Atp5d
	Atp5e
	Atp5o
	ATP6
	Atp5pb
	Atp5g1
	Atp5g2
	Atp5g3
	Atp5h
	Atp5k
	Atp5j2
	Atp5l
	Atp5j
	ATP8
	Atp6v1a
	Atp6v1b2
	Atp6v1b1
	Atp6v1c1
	Atp6v1c2
	Atp6v1d
	Atp6v1e1
	Atp6v1e2
	Atp6v1f
	Atp6v1g2
	Atp6v1g1
	Atp6v1g3
	Atp6v1h
	Atp6v0a1
	Atp6v0a2
	Tcirg1
	Atp6v0a4
	Atp6v0c
	Atp6v0b
	Atp6v0d1
	Atp6v0d2
	Atp6v0e
	Atp6v0e2
	Atp6ap1
	Atp4a
	Atp4b
	Atp12a
	Ppa1
	Ppa2
	Lhpp
