# Supplementary material for: Single cell RNA-seq reveals cellular and transcriptional heterogeneity in the splenic CD11b+Ly6Chigh monocyte population expanded in sepsis-surviving mice
Source: Mol Med. 2024 Nov 6;30:202. doi: 10.1186/s10020-024-00970-0 (PMC11539566; doi:10.1186/s10020-024-00970-0)
Supplement: Supplementary file 2 — Supplementary Material 2. Table 1. Summary of quality control. (*.xlsx). Table 2. Frequency of cell sets. (*.xlsx). Table 3. Cell Set Frequency Statistics (13 clusters). (*.xlsx). Table 4. Marker genes for each cluster of C57BL/6J mice. (*.xlsx). Table 5. Combined Cell Set Frequency Statistics (7 subsets). (*.xlsx). Table 6. List of differentially expressed genes between sham vs. CLP in each cluster of C57BL/6J mice. (*.xlsx). Table 7. Lists of glycolysis and oxidative phosphorylation genes for UCell scores. (*.xlsx). Table 8. List of differentially expressed genes between sham vs. CLP in each cluster of BALB/c mice. (*.xlsx) [file 10020_2024_970_MOESM2_ESM.zip › Supplementary Table 8 - 072224.xlsx]

## Sheet: BALBc_DEGs_cluster 0
cluster	gene	symbol	avg_log2FC	p_val	p_val_adj	pct.1	pct.2
0	ENSMUSG00000041736	Tspo	0.693397	9.10616e-106	2.93992e-101	0.994	0.937		100.532
0	ENSMUSG00000049103	Ccr2	0.643129	1.26927e-101	4.09783e-97	1	0.993		96.3874
0	ENSMUSG00000069792	Wfdc17	0.726517	3.06025e-84	9.88001e-80	1	0.979		79.0052
0	ENSMUSG00000031722	Hp	0.684199	8.29221e-82	2.67714e-77	0.999	0.925		76.5723
0	ENSMUSG00000058624	Gda	0.823349	2.37501e-79	7.66773e-75	0.965	0.785		74.1153
0	ENSMUSG00000021360	Gcnt2	0.80907	1.05257e-77	3.39821e-73	0.595	0.176		72.4687
0	ENSMUSG00000029322	Plac8	0.658152	1.24185e-70	4.00931e-66	0.999	0.987		65.3969
0	ENSMUSG00000069833	Ahnak	-0.597932	2.56487e-65	8.28068e-61	0.996	0.999		60.0819
0	ENSMUSG00000069516	Lyz2	-0.300156	4.24747e-56	1.3713e-51	1	1		50.8629
0	ENSMUSG00000038811	Gngt2	0.808589	1.82726e-54	5.89931e-50	0.724	0.387		49.2292
0	ENSMUSG00000006360	Crip1	-0.803327	1.82189e-53	5.88199e-49	0.986	0.992		48.2305
0	ENSMUSG00000037266	Rsrp1	0.51486	1.05115e-52	3.39364e-48	0.984	0.911		47.4693
0	ENSMUSG00000060591	Ifitm2	0.446126	3.37935e-52	1.09102e-47	1	0.996		46.9622
0	ENSMUSG00000028410	Dnaja1	-0.708412	6.60819e-51	2.13345e-46	0.795	0.884		45.6709
0	ENSMUSG00000053819	Camk2d	0.688654	7.06861e-51	2.2821e-46	0.67	0.328		45.6417
0	ENSMUSG00000024679	Ms4a6d	0.612109	1.60066e-47	5.16772e-43	0.941	0.739		42.2867
0	ENSMUSG00000031444	F10	0.638483	8.51225e-45	2.74818e-40	0.656	0.332		39.561
0	ENSMUSG00000021998	Lcp1	0.450875	6.20055e-43	2.00185e-38	0.988	0.944		37.6986
0	ENSMUSG00000027506	Tpd52	0.444262	1.1005e-42	3.55298e-38	0.983	0.929		37.4494
0	ENSMUSG00000021614	Vcan	0.82126	7.49284e-42	2.41906e-37	0.491	0.203		36.6164
0	ENSMUSG00000028367	Txn1	0.495665	2.95175e-41	9.52971e-37	0.961	0.86		36.0209
0	ENSMUSG00000013974	Mcemp1	0.560727	1.82018e-40	5.87647e-36	0.883	0.649		35.2309
0	ENSMUSG00000057729	Prtn3	0.551528	2.52471e-40	8.15103e-36	0.437	0.157		35.0888
0	ENSMUSG00000037095	Lrg1	0.564259	1.14734e-39	3.70418e-35	0.182	0.007		34.4313
0	ENSMUSG00000075705	Msrb1	0.345941	1.19092e-39	3.84488e-35	1	0.992		34.4151
0	ENSMUSG00000031167	Rbm3	0.416976	3.8474e-39	1.24213e-34	0.996	0.942		33.9058
0	ENSMUSG00000023046	Igfbp6	0.326562	1.18949e-37	3.84026e-33	0.188	0.012		32.4156
0	ENSMUSG00000052336	Cx3cr1	-0.643521	1.61947e-37	5.22847e-33	0.463	0.679		32.2816
0	ENSMUSG00000027540	Ptpn1	0.440666	1.96712e-36	6.35085e-32	0.973	0.861		31.1972
0	ENSMUSG00000042770	Hebp1	0.526007	3.66339e-35	1.18273e-30	0.582	0.29		29.9271
0	ENSMUSG00000041607	Mbp	-0.578125	7.85805e-35	2.53697e-30	0.551	0.722		29.5957
0	ENSMUSG00000026385	Dbi	0.436086	1.31719e-34	4.25254e-30	0.966	0.888		29.3714
0	ENSMUSG00000071713	Csf2rb	0.525829	6.94996e-34	2.2438e-29	0.82	0.589		28.649
0	ENSMUSG00000061981	Flot2	0.477843	5.67335e-33	1.83164e-28	0.452	0.188		27.7372
0	ENSMUSG00000026581	Sell	0.556359	3.20852e-32	1.03587e-27	0.771	0.526		26.9847
0	ENSMUSG00000056054	S100a8	1.21023	4.9605e-31	1.6015e-26	0.543	0.292		25.7955
0	ENSMUSG00000018381	Abi3	0.42987	1.46601e-30	4.73301e-26	0.369	0.135		25.3249
0	ENSMUSG00000010406	Mrpl52	0.446305	4.20505e-30	1.3576e-25	0.9	0.688		24.8672
0	ENSMUSG00000020857	Nme2	0.296313	1.51038e-29	4.87625e-25	0.999	0.983		24.3119
0	ENSMUSG00000032381	Ciao2a	0.440618	2.48644e-29	8.02746e-25	0.922	0.759		24.0954
0	ENSMUSG00000057666	Gapdh	0.317856	3.38638e-29	1.09329e-24	0.995	0.972		23.9613
0	ENSMUSG00000027907	S100a11	0.403483	3.94425e-29	1.2734e-24	0.995	0.978		23.895
0	ENSMUSG00000035493	Tgfbi	0.41994	5.64894e-29	1.82376e-24	0.949	0.896		23.739
0	ENSMUSG00000026547	Tagln2	-0.690284	8.01375e-29	2.58724e-24	0.588	0.726		23.5872
0	ENSMUSG00000019528	Gyg	0.490914	1.32298e-28	4.27125e-24	0.763	0.52		23.3694
0	ENSMUSG00000028691	Prdx1	0.371044	1.97205e-28	6.36676e-24	0.984	0.927		23.1961
0	ENSMUSG00000005800	Mmp8	0.583565	4.73633e-28	1.52912e-23	0.789	0.58		22.8156
0	ENSMUSG00000025804	Ccr1	0.458316	9.66156e-28	3.11923e-23	0.392	0.16		22.506
0	ENSMUSG00000060703	Cd302	0.432696	3.5065e-27	1.13207e-22	0.804	0.555		21.9461
0	ENSMUSG00000044533	Rps2	0.25321	4.38611e-27	1.41606e-22	0.999	0.996		21.8489
0	ENSMUSG00000078780	Gm5150	0.461813	1.74127e-26	5.6217e-22	0.86	0.698		21.2501
0	ENSMUSG00000016534	Lamp2	0.35633	7.0238e-26	2.26763e-21	0.956	0.871		20.6444
0	ENSMUSG00000027447	Cst3	-0.287359	5.82293e-25	1.87993e-20	1	0.999		19.7259
0	ENSMUSG00000030142	Clec4e	0.443192	1.31746e-24	4.25343e-20	0.647	0.394		19.3713
0	ENSMUSG00000029471	Camkk2	-0.449001	2.79636e-24	9.02803e-20	0.549	0.663		19.0444
0	ENSMUSG00000059714	Flot1	0.401612	4.24042e-24	1.36902e-19	0.424	0.199		18.8636
0	ENSMUSG00000047798	Cd300lf	0.282695	7.05736e-24	2.27847e-19	0.219	0.057		18.6424
0	ENSMUSG00000023944	Hsp90ab1	-0.342599	8.68246e-24	2.80313e-19	0.996	0.992		18.5524
0	ENSMUSG00000019943	Atp2b1	-0.38739	9.05271e-24	2.92267e-19	0.974	0.978		18.5342
0	ENSMUSG00000089847	Timm10b	0.381199	1.88973e-23	6.10098e-19	0.945	0.806		18.2146
0	ENSMUSG00000021125	Arg2	0.384025	2.13491e-23	6.89256e-19	0.373	0.158		18.1616
0	ENSMUSG00000070394	Tmem256	0.379382	3.49635e-23	1.1288e-18	0.905	0.753		17.9474
0	ENSMUSG00000032508	Myd88	0.418234	3.96912e-23	1.28143e-18	0.601	0.357		17.8923
0	ENSMUSG00000071715	Ncf4	0.351713	5.37311e-23	1.73471e-18	0.956	0.871		17.7608
0	ENSMUSG00000027346	Gpcpd1	0.456245	5.78131e-23	1.8665e-18	0.587	0.355		17.729
0	ENSMUSG00000079419	Ms4a6c	0.253614	6.70685e-23	2.16531e-18	1	0.998		17.6645
0	ENSMUSG00000002885	Adgre5	-0.373032	9.40835e-23	3.03749e-18	0.894	0.933		17.5175
0	ENSMUSG00000052534	Pbx1	0.417937	9.96657e-23	3.21771e-18	0.372	0.166		17.4925
0	ENSMUSG00000022667	Cd200r1	0.279241	1.24616e-22	4.02324e-18	0.216	0.06		17.3954
0	ENSMUSG00000074656	Eif2s2	0.419003	2.92947e-22	9.45781e-18	0.889	0.752		17.0242
0	ENSMUSG00000040026	Saa3	0.509529	6.96132e-22	2.24746e-17	0.104	0.005		16.6483
0	ENSMUSG00000052681	Rap1b	-0.293444	1.00508e-21	3.2449e-17	0.98	0.976		16.4888
0	ENSMUSG00000024675	Ms4a4c	0.375334	1.58265e-21	5.10959e-17	0.943	0.861		16.2916
0	ENSMUSG00000018927	Ccl6	-0.372211	3.89979e-21	1.25905e-16	0.982	0.994		15.9
0	ENSMUSG00000019876	Pkib	0.336841	4.05937e-21	1.31057e-16	0.393	0.18		15.8825
0	ENSMUSG00000078515	Ddi2	0.39382	6.63871e-21	2.14331e-16	0.778	0.577		15.6689
0	ENSMUSG00000117379	Gm50022	0.381577	6.71211e-21	2.167e-16	0.87	0.711		15.6641
0	ENSMUSG00000017707	Serinc3	-0.369356	2.73789e-20	8.83929e-16	0.851	0.89		15.0536
0	ENSMUSG00000039109	F13a1	0.336675	1.02816e-19	3.31943e-15	0.978	0.936		14.4789
0	ENSMUSG00000031441	Atp11a	0.293328	1.67785e-19	5.41693e-15	0.277	0.109		14.2662
0	ENSMUSG00000029657	Hsph1	-0.40715	3.43376e-19	1.10859e-14	0.121	0.264		13.9552
0	ENSMUSG00000026822	Lcn2	0.382968	7.21598e-19	2.32968e-14	0.166	0.042		13.6327
0	ENSMUSG00000015947	Fcgr1	0.283763	1.57724e-18	5.09212e-14	0.267	0.103		13.2931
0	ENSMUSG00000030560	Ctsc	0.266979	2.41519e-18	7.79743e-14	0.979	0.935		13.108
0	ENSMUSG00000038622	Med30	0.316691	2.47855e-18	8.00198e-14	0.474	0.252		13.0968
0	ENSMUSG00000002992	Apoc2	0.51	2.91418e-18	9.40844e-14	0.659	0.444		13.0265
0	ENSMUSG00000028657	Ppt1	0.355498	3.02856e-18	9.77772e-14	0.742	0.528		13.0098
0	ENSMUSG00000029705	Cux1	0.382785	3.16799e-18	1.02279e-13	0.593	0.382		12.9902
0	ENSMUSG00000029401	Rilpl2	-0.423024	4.79845e-18	1.54918e-13	0.434	0.565		12.8099
0	ENSMUSG00000039208	Metrnl	-0.411812	5.32221e-18	1.71827e-13	0.789	0.845		12.7649
0	ENSMUSG00000041959	S100a10	-0.387108	6.53115e-18	2.10858e-13	0.963	0.964		12.676
0	ENSMUSG00000024349	Tmem173	0.378913	1.08439e-17	3.50096e-13	0.53	0.325		12.4558
0	ENSMUSG00000040212	Emp3	-0.329327	1.48083e-17	4.78086e-13	0.957	0.961		12.3205
0	ENSMUSG00000021270	Hsp90aa1	-0.402125	1.61622e-17	5.21797e-13	0.815	0.828		12.2825
0	ENSMUSG00000031586	Rbpms	-0.376635	1.95776e-17	6.32062e-13	0.16	0.303		12.1992
0	ENSMUSG00000023367	Tmem176a	0.449349	2.84988e-17	9.20083e-13	0.442	0.253		12.0362
0	ENSMUSG00000089942	Pira2	0.385464	4.35349e-17	1.40552e-12	0.788	0.632		11.8522
0	ENSMUSG00000020272	Stk10	-0.394806	4.62527e-17	1.49327e-12	0.464	0.573		11.8259
0	ENSMUSG00000021948	Prkcd	-0.3459	5.71003e-17	1.84348e-12	0.644	0.714		11.7344
0	ENSMUSG00000022947	Cbr3	0.261756	6.41679e-17	2.07166e-12	0.297	0.13		11.6837
0	ENSMUSG00000027808	Serp1	0.289569	9.34806e-17	3.01802e-12	0.934	0.827		11.5203
0	ENSMUSG00000015766	Eps8	0.289218	1.49664e-16	4.83189e-12	0.348	0.171		11.3159
0	ENSMUSG00000020275	Rel	-0.358441	1.6378e-16	5.28764e-12	0.633	0.701		11.2767
0	ENSMUSG00000037685	Atp8a1	0.313477	3.14842e-16	1.01647e-11	0.458	0.26		10.9929
0	ENSMUSG00000010609	Psen2	0.287736	5.26794e-16	1.70076e-11	0.355	0.179		10.7694
0	ENSMUSG00000038393	Txnip	-0.39758	6.42994e-16	2.07591e-11	0.685	0.778		10.6828
0	ENSMUSG00000045658	Pid1	-0.364916	7.52928e-16	2.43083e-11	0.702	0.767		10.6142
0	ENSMUSG00000047409	Ctdspl	0.290352	8.4734e-16	2.73564e-11	0.319	0.154		10.5629
0	ENSMUSG00000022452	Smdt1	0.294881	9.35126e-16	3.01905e-11	0.916	0.827		10.5201
0	ENSMUSG00000032740	Ccdc88a	-0.422583	1.68031e-15	5.42489e-11	0.756	0.78		10.2656
0	ENSMUSG00000029810	Tmem176b	0.444381	3.89085e-15	1.25616e-10	0.596	0.411		9.90095
0	ENSMUSG00000070858	Gm1673	-0.41585	5.11403e-15	1.65107e-10	0.385	0.502		9.78224
0	ENSMUSG00000026728	Vim	-0.282382	5.20904e-15	1.68174e-10	0.999	0.998		9.77424
0	ENSMUSG00000085786	Gm15987	0.328845	5.9465e-15	1.91983e-10	0.662	0.457		9.71674
0	ENSMUSG00000032915	Adgre4	-0.359388	6.52627e-15	2.10701e-10	0.238	0.372		9.67633
0	ENSMUSG00000022663	Atg3	0.31892	1.00654e-14	3.24961e-10	0.71	0.507		9.48817
0	ENSMUSG00000034663	Bmp2k	0.305472	1.14552e-14	3.6983e-10	0.507	0.315		9.432
0	ENSMUSG00000045636	Mtus1	0.316866	1.27764e-14	4.12486e-10	0.708	0.499		9.38459
0	ENSMUSG00000026365	Cfh	0.36916	1.5436e-14	4.98351e-10	0.614	0.432		9.30246
0	ENSMUSG00000036138	Acaa1a	0.31327	1.99716e-14	6.44783e-10	0.482	0.295		9.19059
0	ENSMUSG00000037710	Cisd1	0.287271	2.1481e-14	6.93515e-10	0.524	0.323		9.15894
0	ENSMUSG00000022884	Eif4a2	-0.354734	2.41733e-14	7.80434e-10	0.69	0.732		9.10766
0	ENSMUSG00000079017	Ifi27l2a	0.37614	2.95316e-14	9.53426e-10	0.961	0.936		9.02071
0	ENSMUSG00000034789	Rab24	0.313608	3.10992e-14	1.00404e-09	0.556	0.349		8.99825
0	ENSMUSG00000005583	Mef2c	-0.373702	6.15625e-14	1.98755e-09	0.618	0.713		8.70168
0	ENSMUSG00000058818	Pirb	0.280377	7.82828e-14	2.52736e-09	0.894	0.772		8.59733
0	ENSMUSG00000021361	Tmem14c	0.270992	1.03489e-13	3.34116e-09	0.908	0.782		8.4761
0	ENSMUSG00000026872	Zeb2	-0.263741	1.05944e-13	3.42039e-09	0.99	0.993		8.46592
0	ENSMUSG00000022564	Grina	0.330814	1.3572e-13	4.38171e-09	0.532	0.346		8.35836
0	ENSMUSG00000098178	Gm42418	-0.251591	1.61808e-13	5.22397e-09	0.999	1		8.282
0	ENSMUSG00000025026	Add3	-0.274443	2.41125e-13	7.78471e-09	0.811	0.844		8.10876
0	ENSMUSG00000027514	Zbp1	0.277455	2.68138e-13	8.65682e-09	0.391	0.221		8.06264
0	ENSMUSG00000008496	Pou2f2	-0.359908	3.9732e-13	1.28275e-08	0.825	0.836		7.89186
0	ENSMUSG00000034652	Cd300a	-0.274244	4.12272e-13	1.33102e-08	0.861	0.883		7.87582
0	ENSMUSG00000054263	Lifr	0.253118	4.31807e-13	1.39409e-08	0.259	0.124		7.85571
0	ENSMUSG00000042082	Arsb	-0.348506	5.28684e-13	1.70686e-08	0.513	0.603		7.7678
0	ENSMUSG00000027199	Gatm	0.299895	8.99386e-13	2.90367e-08	0.605	0.408		7.53705
0	ENSMUSG00000044197	Gpr146	0.258573	1.10471e-12	3.56655e-08	0.296	0.154		7.44775
0	ENSMUSG00000055044	Pdlim1	-0.36267	1.13522e-12	3.66507e-08	0.485	0.565		7.43592
0	ENSMUSG00000047180	Neurl3	-0.294961	1.23395e-12	3.9838e-08	0.445	0.547		7.3997
0	ENSMUSG00000015937	H2afy	0.256507	1.81899e-12	5.87262e-08	0.929	0.805		7.23117
0	ENSMUSG00000094777	Hist1h2ap	-0.434478	2.09669e-12	6.76917e-08	0.415	0.521		7.16946
0	ENSMUSG00000040339	Fam102b	-0.348449	6.70283e-12	2.16401e-07	0.522	0.586		6.66474
0	ENSMUSG00000068798	Rap1a	-0.272798	7.38507e-12	2.38427e-07	0.885	0.889		6.62264
0	ENSMUSG00000021486	Prelid1	0.27765	7.92955e-12	2.56006e-07	0.801	0.641		6.59175
0	ENSMUSG00000021477	Ctsl	0.298772	8.92972e-12	2.88296e-07	0.68	0.492		6.54016
0	ENSMUSG00000024066	Xdh	0.267497	1.68622e-11	5.44396e-07	0.766	0.601		6.26408
0	ENSMUSG00000026833	Olfm1	0.300436	2.03562e-11	6.57199e-07	0.641	0.471		6.1823
0	ENSMUSG00000068566	Myadm	-0.310292	2.25559e-11	7.28218e-07	0.626	0.673		6.13774
0	ENSMUSG00000014226	Cacybp	-0.276977	2.41556e-11	7.79864e-07	0.66	0.693		6.10798
0	ENSMUSG00000037152	Ndufc1	0.253873	2.81839e-11	9.09916e-07	0.631	0.449		6.041
0	ENSMUSG00000024772	Ehd1	-0.282946	4.16315e-11	1.34407e-06	0.108	0.205		5.87158
0	ENSMUSG00000004709	Cd244a	0.265421	4.50796e-11	1.45539e-06	0.489	0.308		5.83702
0	ENSMUSG00000024236	Svil	0.266371	5.97669e-11	1.92957e-06	0.784	0.625		5.71454
0	ENSMUSG00000035673	Sbno2	0.265209	6.14809e-11	1.98491e-06	0.513	0.337		5.70226
0	ENSMUSG00000026630	Batf3	-0.329233	7.02712e-11	2.26871e-06	0.306	0.403		5.64422
0	ENSMUSG00000022148	Fyb	-0.257289	7.29505e-11	2.35521e-06	0.955	0.95		5.62797
0	ENSMUSG00000051627	Hist1h1e	-0.375214	1.01429e-10	3.27465e-06	0.631	0.678		5.48484
0	ENSMUSG00000005483	Dnajb1	-0.303462	1.5556e-10	5.02226e-06	0.309	0.405		5.2991
0	ENSMUSG00000029771	Irf5	-0.265267	1.67921e-10	5.42133e-06	0.703	0.745		5.26589
0	ENSMUSG00000112023	Lilr4b	0.262265	1.78142e-10	5.75133e-06	0.641	0.469		5.24023
0	ENSMUSG00000032946	Rasgrp2	-0.291514	2.57312e-10	8.30731e-06	0.519	0.578		5.08054
0	ENSMUSG00000021127	Zfp36l1	0.281866	2.93628e-10	9.47978e-06	0.217	0.11		5.0232
0	ENSMUSG00000021892	Sh3bp5	-0.275811	3.10374e-10	1.00204e-05	0.356	0.449		4.99911
0	ENSMUSG00000019873	Reep3	-0.278419	3.22381e-10	1.04081e-05	0.659	0.697		4.98263
0	ENSMUSG00000054720	Lrrc8c	-0.254642	3.81631e-10	1.2321e-05	0.174	0.275		4.90936
0	ENSMUSG00000056071	S100a9	0.259619	4.08358e-10	1.31838e-05	0.277	0.153		4.87996
0	ENSMUSG00000061665	Cd2ap	-0.265399	5.6173e-10	1.81354e-05	0.662	0.703		4.74147
0	ENSMUSG00000020315	Sptbn1	-0.314139	5.77633e-10	1.86489e-05	0.6	0.644		4.72935
0	ENSMUSG00000037649	H2-DMa	-0.275286	6.66427e-10	2.15156e-05	0.74	0.76		4.66725
0	ENSMUSG00000046314	Stxbp6	-0.288674	7.44753e-10	2.40443e-05	0.206	0.304		4.61899
0	ENSMUSG00000098557	Kctd12	-0.275048	8.13118e-10	2.62515e-05	0.678	0.715		4.58085
0	ENSMUSG00000023015	Racgap1	-0.274673	8.55506e-10	2.762e-05	0.147	0.241		4.55878
0	ENSMUSG00000002083	Bbc3	-0.261998	1.01066e-09	3.26292e-05	0.149	0.242		4.48639
0	ENSMUSG00000069662	Marcks	-0.29602	1.25082e-09	4.03827e-05	0.715	0.786		4.3938
0	ENSMUSG00000052397	Ezr	-0.301196	1.41009e-09	4.55246e-05	0.429	0.514		4.34175
0	ENSMUSG00000022565	Plec	-0.358514	1.82662e-09	5.89726e-05	0.527	0.583		4.22935
0	ENSMUSG00000056888	Glipr1	-0.287731	2.4075e-09	7.7726e-05	0.539	0.604		4.10943
0	ENSMUSG00000022636	Alcam	-0.29998	2.78772e-09	9.00017e-05	0.349	0.435		4.04575
0	ENSMUSG00000030123	Plxnd1	-0.2547	2.94596e-09	9.51105e-05	0.238	0.332		4.02177
0	ENSMUSG00000029413	Naaa	0.288174	3.69471e-09	0.000119284	0.619	0.462		3.92342
0	ENSMUSG00000020589	Fam49a	-0.270456	5.40518e-09	0.000174506	0.533	0.593		3.75819
0	ENSMUSG00000042249	Grk3	-0.263885	8.70396e-09	0.000281007	0.327	0.419		3.55128
0	ENSMUSG00000006800	Sulf2	-0.268606	1.32022e-08	0.000426234	0.231	0.321		3.37035
0	ENSMUSG00000017002	Slpi	0.279678	1.34923e-08	0.000435599	0.751	0.593		3.36091
0	ENSMUSG00000043336	Filip1l	-0.250745	1.40726e-08	0.000454333	0.707	0.736		3.34263
0	ENSMUSG00000055053	Nfic	-0.3022	1.79308e-08	0.000578896	0.423	0.475		3.2374
0	ENSMUSG00000032193	Ldlr	-0.364417	1.80888e-08	0.000583997	0.272	0.363		3.23359
0	ENSMUSG00000047735	Samd9l	-0.273287	1.93287e-08	0.000624028	0.439	0.497		3.2048
0	ENSMUSG00000000982	Ccl3	-0.514903	2.24881e-08	0.000726027	0.297	0.393		3.13905
0	ENSMUSG00000003541	Ier3	0.27712	5.23068e-08	0.00168873	0.312	0.199		2.77244
0	ENSMUSG00000056216	Cebpg	-0.257408	1.10373e-07	0.0035634	0.46	0.516		2.44813
0	ENSMUSG00000033066	Gas7	-0.264395	1.37018e-07	0.00442362	0.368	0.425		2.35422
0	ENSMUSG00000024235	Map3k8	-0.260539	1.67382e-07	0.00540394	0.425	0.501		2.26729
0	ENSMUSG00000017754	Pltp	-0.281404	1.77534e-07	0.00573167	0.129	0.208		2.24172
0	ENSMUSG00000030208	Emp1	-0.316405	2.18541e-07	0.00705561	0.507	0.578		2.15147
0	ENSMUSG00000092274	Neat1	-0.26082	3.01281e-07	0.00972687	0.848	0.865		2.01203
0	ENSMUSG00000053453	Thoc7	0.263164	3.28429e-07	0.0106033	0.641	0.522		1.97456
0	ENSMUSG00000024856	Cdk2ap2	-0.288265	3.87468e-07	0.0125094	0.885	0.868		1.90276
0	ENSMUSG00000030122	Ptms	-0.277147	4.12653e-07	0.0133225	0.493	0.539		1.87541
0	ENSMUSG00000052459	Atp6v1a	0.25671	5.89527e-07	0.0190329	0.679	0.564		1.7205
0	ENSMUSG00000007872	Id3	-0.359067	6.05845e-07	0.0195597	0.14	0.216		1.70864
0	ENSMUSG00000058427	Cxcl2	0.310057	7.2191e-07	0.0233069	0.528	0.406		1.63252
0	ENSMUSG00000090877	Hspa1b	-0.277569	7.81462e-07	0.0252295	0.458	0.542		1.59809
0	ENSMUSG00000030830	Itgal	-0.261831	1.2901e-06	0.0416509	0.658	0.683		1.38038
0	ENSMUSG00000035011	Zbtb7a	-0.258654	1.31486e-06	0.0424503	0.614	0.618		1.37212
0	ENSMUSG00000023034	Nr4a1	-0.292584	2.41699e-06	0.0780325	0.721	0.716		1.10772
0	ENSMUSG00000014846	Tppp3	-0.441172	2.51161e-06	0.0810874	0.346	0.407		1.09105
0	ENSMUSG00000021025	Nfkbia	-0.312585	1.89555e-05	0.611977	0.782	0.778		0.213265
0	ENSMUSG00000024521	Pmaip1	-0.287826	4.06317e-05	1	0.239	0.291		0
0	ENSMUSG00000019960	Dusp6	-0.251107	4.50227e-05	1	0.374	0.417		0
0	ENSMUSG00000002985	Apoe	-0.395469	4.61724e-05	1	0.845	0.848		0
0	ENSMUSG00000027398	Il1b	0.27587	0.00011291	1	0.559	0.466		0
0	ENSMUSG00000062248	Cks2	-0.265454	0.000178693	1	0.209	0.261		0
0	ENSMUSG00000024610	Cd74	-0.433834	0.000199362	1	0.224	0.278		0
0	ENSMUSG00000058773	Hist1h1b	-0.254915	0.00732457	1	0.145	0.183		0
0	ENSMUSG00000076609	Igkc	0.433155	0.583601	1	0.135	0.121		0

## Sheet: BALBc_DEGs_cluster 1
cluster	gene	symbol	avg_log2FC	p_val	p_val_adj	pct.1	pct.2
1	ENSMUSG00000069792	Wfdc17	0.786609	2.53853e-62	8.19566e-58	0.991	0.967		57.0864
1	ENSMUSG00000031722	Hp	0.908462	2.85235e-54	9.20881e-50	0.911	0.666		49.0358
1	ENSMUSG00000023944	Hsp90ab1	-0.576331	9.25442e-49	2.98779e-44	0.988	1		43.5247
1	ENSMUSG00000028410	Dnaja1	-0.782026	8.50123e-46	2.74462e-41	0.806	0.906		40.5615
1	ENSMUSG00000029322	Plac8	0.532167	1.99438e-45	6.43884e-41	1	0.995		40.1912
1	ENSMUSG00000041736	Tspo	0.481366	3.18559e-35	1.02847e-30	0.982	0.916		29.9878
1	ENSMUSG00000038156	Spon1	0.665601	3.55478e-35	1.14766e-30	0.279	0.048		29.9402
1	ENSMUSG00000049103	Ccr2	0.465564	9.39714e-34	3.03387e-29	0.994	0.977		28.518
1	ENSMUSG00000037266	Rsrp1	0.500369	3.90552e-30	1.2609e-25	0.973	0.887		24.8993
1	ENSMUSG00000010406	Mrpl52	0.484204	3.54788e-29	1.14543e-24	0.918	0.747		23.941
1	ENSMUSG00000021360	Gcnt2	0.549797	6.78642e-29	2.191e-24	0.377	0.126		23.6594
1	ENSMUSG00000029657	Hsph1	-0.585629	9.3479e-26	3.01797e-21	0.165	0.384		20.5203
1	ENSMUSG00000069516	Lyz2	-0.320107	7.50017e-25	2.42143e-20	1	1		19.6159
1	ENSMUSG00000024679	Ms4a6d	0.396694	5.77318e-23	1.86387e-18	0.984	0.922		17.7296
1	ENSMUSG00000060591	Ifitm2	0.371817	5.54865e-22	1.79138e-17	0.999	0.992		16.7468
1	ENSMUSG00000021270	Hsp90aa1	-0.513392	1.4991e-21	4.83984e-17	0.852	0.91		16.3152
1	ENSMUSG00000031167	Rbm3	0.320916	2.14138e-21	6.91346e-17	0.985	0.952		16.1603
1	ENSMUSG00000023046	Igfbp6	0.278819	1.5227e-20	4.91605e-16	0.148	0.018		15.3084
1	ENSMUSG00000058624	Gda	0.518862	5.36242e-20	1.73126e-15	0.647	0.416		14.7616
1	ENSMUSG00000006360	Crip1	-0.55441	5.6149e-20	1.81277e-15	0.987	0.995		14.7417
1	ENSMUSG00000027506	Tpd52	0.346618	7.86789e-19	2.54015e-14	0.981	0.935		13.5951
1	ENSMUSG00000028657	Ppt1	0.433843	2.88058e-18	9.29995e-14	0.754	0.536		13.0315
1	ENSMUSG00000052534	Pbx1	0.407195	1.49204e-17	4.81704e-13	0.323	0.134		12.3172
1	ENSMUSG00000078780	Gm5150	0.407426	5.06525e-17	1.63532e-12	0.891	0.736		11.7864
1	ENSMUSG00000053819	Camk2d	0.395629	1.19266e-16	3.8505e-12	0.623	0.387		11.4145
1	ENSMUSG00000027540	Ptpn1	0.376196	3.8747e-16	1.25095e-11	0.923	0.852		10.9028
1	ENSMUSG00000035493	Tgfbi	0.36814	6.50265e-16	2.09938e-11	0.951	0.921		10.6779
1	ENSMUSG00000027398	Il1b	0.502804	1.52322e-15	4.91772e-11	0.811	0.665		10.3082
1	ENSMUSG00000056737	Capg	-0.432754	1.809e-15	5.84036e-11	0.633	0.743		10.2336
1	ENSMUSG00000041959	S100a10	-0.535419	2.26928e-15	7.32639e-11	0.8	0.849		10.1351
1	ENSMUSG00000057729	Prtn3	0.350322	2.85992e-15	9.23327e-11	0.23	0.084		10.0346
1	ENSMUSG00000020048	Hsp90b1	-0.377094	7.73027e-15	2.49572e-10	0.917	0.931		9.6028
1	ENSMUSG00000117379	Gm50022	0.424325	8.75984e-15	2.82811e-10	0.742	0.548		9.5485
1	ENSMUSG00000038811	Gngt2	0.348175	1.31863e-14	4.25718e-10	0.864	0.686		9.37088
1	ENSMUSG00000023367	Tmem176a	0.436127	1.59715e-14	5.15641e-10	0.902	0.778		9.28765
1	ENSMUSG00000060703	Cd302	0.38355	5.4251e-14	1.75149e-09	0.693	0.481		8.75659
1	ENSMUSG00000089847	Timm10b	0.317886	1.33509e-13	4.31033e-09	0.918	0.805		8.36549
1	ENSMUSG00000039361	Picalm	0.305407	2.48885e-13	8.03525e-09	0.948	0.864		8.095
1	ENSMUSG00000069833	Ahnak	-0.392257	4.50097e-13	1.45314e-08	0.949	0.949		7.83769
1	ENSMUSG00000014226	Cacybp	-0.318947	5.30785e-13	1.71364e-08	0.642	0.737		7.76608
1	ENSMUSG00000046229	Scand1	0.256326	5.45886e-13	1.76239e-08	0.985	0.946		7.7539
1	ENSMUSG00000030560	Ctsc	0.33047	1.23098e-12	3.97423e-08	0.954	0.891		7.40075
1	ENSMUSG00000003814	Calr	-0.376885	2.59551e-12	8.3796e-08	0.869	0.905		7.07678
1	ENSMUSG00000053113	Socs3	0.293265	3.55533e-12	1.14784e-07	0.304	0.146		6.94012
1	ENSMUSG00000059714	Flot1	0.2663	5.69897e-12	1.83991e-07	0.271	0.124		6.7352
1	ENSMUSG00000026833	Olfm1	0.345935	7.06583e-12	2.2812e-07	0.563	0.369		6.64184
1	ENSMUSG00000042082	Arsb	-0.400123	1.69066e-11	5.45829e-07	0.371	0.487		6.26294
1	ENSMUSG00000090877	Hspa1b	-0.469876	1.92555e-11	6.21665e-07	0.532	0.657		6.20644
1	ENSMUSG00000021127	Zfp36l1	0.404542	2.45579e-11	7.92851e-07	0.45	0.277		6.10081
1	ENSMUSG00000026864	Hspa5	-0.418791	3.65588e-11	1.1803e-06	0.96	0.972		5.92801
1	ENSMUSG00000023913	Pla2g7	0.289294	5.57346e-11	1.79939e-06	0.909	0.819		5.74487
1	ENSMUSG00000017707	Serinc3	-0.280368	7.20666e-11	2.32667e-06	0.888	0.911		5.63326
1	ENSMUSG00000020272	Stk10	-0.338695	7.80141e-11	2.51868e-06	0.469	0.574		5.59883
1	ENSMUSG00000069662	Marcks	-0.278594	8.61959e-11	2.78283e-06	0.936	0.959		5.55551
1	ENSMUSG00000024966	Stip1	-0.322023	9.49758e-11	3.0663e-06	0.21	0.337		5.51339
1	ENSMUSG00000029810	Tmem176b	0.286023	9.8329e-11	3.17455e-06	0.963	0.91		5.49832
1	ENSMUSG00000044811	Cd300c2	0.300854	1.11078e-10	3.58617e-06	0.875	0.738		5.44537
1	ENSMUSG00000071713	Csf2rb	0.312227	1.49999e-10	4.8427e-06	0.775	0.62		5.31491
1	ENSMUSG00000026365	Cfh	0.389139	1.69711e-10	5.47913e-06	0.601	0.428		5.26129
1	ENSMUSG00000085786	Gm15987	0.32764	2.18685e-10	7.06024e-06	0.636	0.447		5.15118
1	ENSMUSG00000030357	Fkbp4	-0.314686	2.82501e-10	9.12054e-06	0.244	0.364		5.03998
1	ENSMUSG00000008348	Ubc	-0.288762	2.88448e-10	9.31254e-06	0.782	0.844		5.03093
1	ENSMUSG00000022102	Dok2	-0.271092	3.59709e-10	1.16132e-05	0.054	0.153		4.93505
1	ENSMUSG00000113902	Ndufb1-ps	0.262126	4.2523e-10	1.37286e-05	0.92	0.835		4.86237
1	ENSMUSG00000079017	Ifi27l2a	0.271612	4.42475e-10	1.42853e-05	0.976	0.974		4.84511
1	ENSMUSG00000018927	Ccl6	-0.390619	4.45117e-10	1.43706e-05	0.94	0.961		4.84252
1	ENSMUSG00000021948	Prkcd	-0.292076	5.24173e-10	1.69229e-05	0.683	0.737		4.77152
1	ENSMUSG00000059182	Skap2	0.268164	5.66281e-10	1.82824e-05	0.844	0.733		4.73797
1	ENSMUSG00000018381	Abi3	0.269031	5.82603e-10	1.88093e-05	0.547	0.354		4.72563
1	ENSMUSG00000010142	Tnfrsf13b	0.285823	5.87845e-10	1.89786e-05	0.456	0.288		4.72174
1	ENSMUSG00000029471	Camkk2	-0.317845	6.12081e-10	1.97611e-05	0.49	0.577		4.70419
1	ENSMUSG00000015937	H2afy	0.295991	6.5749e-10	2.12271e-05	0.924	0.875		4.67311
1	ENSMUSG00000039208	Metrnl	-0.338876	7.71375e-10	2.49038e-05	0.756	0.797		4.60373
1	ENSMUSG00000074677	Sirpb1c	0.305052	1.44758e-09	4.6735e-05	0.854	0.732		4.33036
1	ENSMUSG00000029413	Naaa	0.320765	1.64102e-09	5.29804e-05	0.656	0.488		4.27588
1	ENSMUSG00000000568	Hnrnpd	0.268412	2.20873e-09	7.1309e-05	0.818	0.681		4.14686
1	ENSMUSG00000007872	Id3	-0.455136	2.27618e-09	7.34865e-05	0.241	0.38		4.13379
1	ENSMUSG00000045658	Pid1	-0.308366	2.35088e-09	7.58981e-05	0.779	0.802		4.11977
1	ENSMUSG00000042770	Hebp1	0.283991	2.77175e-09	8.94859e-05	0.423	0.258		4.04825
1	ENSMUSG00000024349	Tmem173	0.290281	2.89975e-09	9.36185e-05	0.462	0.29		4.02864
1	ENSMUSG00000024677	Ms4a6b	0.257939	3.16063e-09	0.000102041	0.955	0.89		3.99123
1	ENSMUSG00000002885	Adgre5	-0.277645	3.54601e-09	0.000114483	0.902	0.927		3.94126
1	ENSMUSG00000042599	Kdm7a	0.254623	6.71141e-09	0.000216678	0.939	0.852		3.66419
1	ENSMUSG00000074342	I830077J02Rik	0.289607	8.24499e-09	0.00026619	0.496	0.333		3.57481
1	ENSMUSG00000025498	Irf7	0.389893	1.2067e-08	0.000389583	0.544	0.394		3.4094
1	ENSMUSG00000024236	Svil	0.281948	1.30978e-08	0.000422864	0.654	0.479		3.3738
1	ENSMUSG00000005483	Dnajb1	-0.297589	2.00485e-08	0.000647264	0.365	0.466		3.18892
1	ENSMUSG00000022503	Nubp1	0.25763	2.47777e-08	0.000799949	0.469	0.307		3.09694
1	ENSMUSG00000021190	Lgmn	0.323382	4.62405e-08	0.00149288	0.705	0.567		2.82598
1	ENSMUSG00000021361	Tmem14c	0.258095	6.32531e-08	0.00204213	0.866	0.772		2.68992
1	ENSMUSG00000022884	Eif4a2	-0.256355	6.89289e-08	0.00222537	0.686	0.73		2.6526
1	ENSMUSG00000038622	Med30	0.253588	1.03715e-07	0.00334843	0.438	0.294		2.47516
1	ENSMUSG00000027248	Pdia3	-0.273481	1.1313e-07	0.00365239	0.83	0.87		2.43742
1	ENSMUSG00000030122	Ptms	-0.286564	1.15639e-07	0.00373339	0.55	0.618		2.4279
1	ENSMUSG00000090164	BC035044	-0.289012	1.71772e-07	0.00554564	0.185	0.289		2.25605
1	ENSMUSG00000001473	Tubb6	-0.298215	1.99443e-07	0.00643903	0.332	0.431		2.19118
1	ENSMUSG00000020571	Pdia6	-0.271845	2.56079e-07	0.00826751	0.741	0.787		2.08263
1	ENSMUSG00000005583	Mef2c	-0.28485	2.6352e-07	0.00850776	0.709	0.756		2.07018
1	ENSMUSG00000052336	Cx3cr1	-0.270198	2.96636e-07	0.0095769	0.706	0.781		2.01878
1	ENSMUSG00000030793	Pycard	0.29558	3.08808e-07	0.00996986	0.602	0.464		2.00131
1	ENSMUSG00000051627	Hist1h1e	-0.308324	3.1767e-07	0.010256	0.553	0.631		1.98902
1	ENSMUSG00000032508	Myd88	0.253364	3.65543e-07	0.0118016	0.556	0.406		1.92806
1	ENSMUSG00000041607	Mbp	-0.288691	3.95889e-07	0.0127813	0.452	0.541		1.89343
1	ENSMUSG00000040212	Emp3	-0.338471	4.81776e-07	0.0155541	0.952	0.954		1.80815
1	ENSMUSG00000006800	Sulf2	-0.276768	5.51837e-07	0.0178161	0.359	0.449		1.74919
1	ENSMUSG00000026547	Tagln2	-0.464726	6.48881e-07	0.0209491	0.528	0.579		1.67883
1	ENSMUSG00000024856	Cdk2ap2	-0.316361	8.2517e-07	0.0266406	0.891	0.909		1.57446
1	ENSMUSG00000021665	Hexb	0.258103	9.38006e-07	0.0302835	0.692	0.549		1.51879
1	ENSMUSG00000025980	Hspd1	-0.275132	1.31608e-06	0.0424896	0.458	0.533		1.37172
1	ENSMUSG00000089942	Pira2	0.282431	1.72602e-06	0.0557246	0.7	0.583		1.25395
1	ENSMUSG00000028874	Fgr	0.253666	1.93531e-06	0.0624816	0.793	0.701		1.20425
1	ENSMUSG00000020315	Sptbn1	-0.288408	2.04518e-06	0.0660285	0.453	0.519		1.18027
1	ENSMUSG00000051439	Cd14	0.284652	2.5543e-06	0.0824655	0.465	0.333		1.08373
1	ENSMUSG00000031770	Herpud1	-0.253267	2.66769e-06	0.0861264	0.58	0.633		1.06486
1	ENSMUSG00000032501	Trib1	-0.265553	2.85737e-06	0.0922501	0.474	0.544		1.03503
1	ENSMUSG00000029401	Rilpl2	-0.300468	3.12102e-06	0.100762	0.358	0.443		0.996703
1	ENSMUSG00000023034	Nr4a1	-0.322079	3.98339e-06	0.128604	0.545	0.618		0.890747
1	ENSMUSG00000091971	Hspa1a	-0.283021	5.28433e-06	0.170604	0.532	0.627		0.76801
1	ENSMUSG00000021133	Susd6	0.259743	6.41771e-06	0.207196	0.542	0.419		0.683619
1	ENSMUSG00000003545	Fosb	0.265865	1.27457e-05	0.411494	0.717	0.622		0.385636
1	ENSMUSG00000000982	Ccl3	-0.398303	1.74819e-05	0.564402	0.3	0.393		0.248412
1	ENSMUSG00000032946	Rasgrp2	-0.265242	1.98623e-05	0.641255	0.428	0.496		0.192969
1	ENSMUSG00000030208	Emp1	-0.301043	2.24371e-05	0.72438	0.307	0.389		0.140033
1	ENSMUSG00000094777	Hist1h2ap	-0.284998	2.8798e-05	0.929745	0.38	0.466		0.0316362
1	ENSMUSG00000022769	Sdf2l1	-0.264033	3.60957e-05	1	0.401	0.474		0
1	ENSMUSG00000040809	Chil3	-0.331347	0.000754416	1	0.259	0.322		0
1	ENSMUSG00000022565	Plec	-0.253693	0.0014721	1	0.347	0.397		0
1	ENSMUSG00000055435	Maf	-0.272926	0.00187427	1	0.288	0.338		0
1	ENSMUSG00000060586	H2-Eb1	0.353608	0.0218453	1	0.514	0.459		0
1	ENSMUSG00000056054	S100a8	0.266005	0.0730664	1	0.207	0.17		0
1	ENSMUSG00000035385	Ccl2	-0.300431	0.127107	1	0.159	0.186		0
1	ENSMUSG00000047945	Marcksl1	-0.306172	0.241527	1	0.151	0.166		0
									#NUM!
									#NUM!
									#NUM!
									#NUM!
									#NUM!
									#NUM!
									#NUM!
									#NUM!
									#NUM!
									#NUM!
									#NUM!
									#NUM!
									#NUM!
									#NUM!
									#NUM!
									#NUM!
									#NUM!
									#NUM!
									#NUM!
									#NUM!
									#NUM!
									#NUM!
									#NUM!
									#NUM!
									#NUM!
									#NUM!
									#NUM!
									#NUM!
									#NUM!
									#NUM!
									#NUM!
									#NUM!
									#NUM!
									#NUM!
									#NUM!
									#NUM!
									#NUM!
									#NUM!
									#NUM!
									#NUM!
									#NUM!
									#NUM!
									#NUM!
									#NUM!
									#NUM!
									#NUM!
									#NUM!
									#NUM!
									#NUM!
									#NUM!
									#NUM!
									#NUM!
									#NUM!
									#NUM!
									#NUM!
									#NUM!
									#NUM!
									#NUM!
									#NUM!
									#NUM!
									#NUM!
									#NUM!
									#NUM!
									#NUM!
									#NUM!
									#NUM!
									#NUM!
									#NUM!
									#NUM!
									#NUM!
									#NUM!
									#NUM!
									#NUM!
									#NUM!
									#NUM!
									#NUM!
									#NUM!
									#NUM!
									#NUM!
									#NUM!
									#NUM!
									#NUM!
									#NUM!
									#NUM!
									#NUM!

## Sheet: BALBc_DEGs_cluster 2
cluster	gene	symbol	avg_log2FC	p_val	p_val_adj	pct.1	pct.2
2	ENSMUSG00000041736	Tspo	0.729684	2.02761e-79	6.54614e-75	1	0.985		74.184
2	ENSMUSG00000049103	Ccr2	0.556962	1.93083e-56	6.23367e-52	0.998	0.998		51.2053
2	ENSMUSG00000058624	Gda	0.743594	1.11054e-51	3.58537e-47	0.989	0.861		46.4455
2	ENSMUSG00000037266	Rsrp1	0.607667	2.53615e-48	8.18794e-44	0.995	0.925		43.0868
2	ENSMUSG00000069833	Ahnak	-0.616337	3.80751e-48	1.22926e-43	1	1		42.9104
2	ENSMUSG00000031722	Hp	0.576845	4.16039e-45	1.34318e-40	0.998	0.974		39.8719
2	ENSMUSG00000069516	Lyz2	-0.292177	7.09686e-38	2.29122e-33	1	1		32.6399
2	ENSMUSG00000038811	Gngt2	0.708785	7.61344e-34	2.458e-29	0.634	0.269		28.6094
2	ENSMUSG00000060591	Ifitm2	0.407177	1.70285e-33	5.49765e-29	1	1		28.2598
2	ENSMUSG00000069792	Wfdc17	0.567606	4.37474e-33	1.41238e-28	0.998	0.983		27.85
2	ENSMUSG00000021360	Gcnt2	0.55149	2.34032e-32	7.55571e-28	0.466	0.136		27.1217
2	ENSMUSG00000053819	Camk2d	0.610855	4.18322e-31	1.35055e-26	0.719	0.358		25.8695
2	ENSMUSG00000057666	Gapdh	0.37707	6.01825e-30	1.94299e-25	1	0.985		24.7115
2	ENSMUSG00000031444	F10	0.652477	7.8551e-30	2.53602e-25	0.744	0.414		24.5958
2	ENSMUSG00000029322	Plac8	0.481984	2.2829e-29	7.37033e-25	1	1		24.1325
2	ENSMUSG00000006360	Crip1	-0.614803	6.38166e-29	2.06032e-24	0.998	1		23.6861
2	ENSMUSG00000057729	Prtn3	0.632801	9.17971e-29	2.96367e-24	0.628	0.29		23.5282
2	ENSMUSG00000021998	Lcp1	0.442609	9.17448e-28	2.96198e-23	1	0.96		22.5284
2	ENSMUSG00000021614	Vcan	0.945579	3.86375e-27	1.24741e-22	0.614	0.311		21.904
2	ENSMUSG00000030560	Ctsc	0.437808	4.22543e-27	1.36418e-22	0.992	0.957		21.8651
2	ENSMUSG00000028691	Prdx1	0.388663	1.03039e-26	3.32662e-22	0.998	0.983		21.478
2	ENSMUSG00000026581	Sell	0.501471	2.9951e-26	9.6697e-22	0.951	0.759		21.0146
2	ENSMUSG00000010406	Mrpl52	0.47474	3.81264e-26	1.23091e-21	0.943	0.808		20.9098
2	ENSMUSG00000031167	Rbm3	0.364158	1.30384e-25	4.20943e-21	1	0.987		20.3758
2	ENSMUSG00000052336	Cx3cr1	-0.659427	2.16031e-25	6.97457e-21	0.32	0.586		20.1565
2	ENSMUSG00000032381	Ciao2a	0.456461	6.47479e-25	2.09039e-20	0.978	0.836		19.6798
2	ENSMUSG00000002885	Adgre5	-0.530967	6.83595e-25	2.20699e-20	0.849	0.93		19.6562
2	ENSMUSG00000041607	Mbp	-0.562096	1.69626e-24	5.47638e-20	0.527	0.712		19.2615
2	ENSMUSG00000071713	Csf2rb	0.508269	3.17034e-24	1.02354e-19	0.874	0.669		18.9899
2	ENSMUSG00000075705	Msrb1	0.319784	4.48179e-24	1.44695e-19	1	0.998		18.8395
2	ENSMUSG00000026385	Dbi	0.409353	6.04867e-24	1.95281e-19	0.994	0.959		18.7093
2	ENSMUSG00000019943	Atp2b1	-0.436377	2.11732e-23	6.83577e-19	0.98	0.987		18.1652
2	ENSMUSG00000059714	Flot1	0.50068	2.33201e-23	7.52889e-19	0.515	0.217		18.1233
2	ENSMUSG00000089847	Timm10b	0.406706	1.04303e-22	3.36742e-18	0.972	0.878		17.4727
2	ENSMUSG00000024679	Ms4a6d	0.489362	1.73935e-22	5.6155e-18	0.965	0.861		17.2506
2	ENSMUSG00000061981	Flot2	0.48602	9.4071e-22	3.03708e-17	0.612	0.309		16.5175
2	ENSMUSG00000027907	S100a11	0.36854	1.58724e-21	5.1244e-17	1	0.994		16.2904
2	ENSMUSG00000028410	Dnaja1	-0.551916	2.53285e-21	8.17732e-17	0.823	0.879		16.0874
2	ENSMUSG00000028367	Txn1	0.400812	7.89305e-21	2.54827e-16	0.987	0.936		15.5938
2	ENSMUSG00000037095	Lrg1	0.454176	2.37612e-20	7.67131e-16	0.162	0.006		15.1151
2	ENSMUSG00000031441	Atp11a	0.38805	8.78724e-20	2.83696e-15	0.383	0.13		14.5471
2	ENSMUSG00000018381	Abi3	0.33937	3.29068e-19	1.0624e-14	0.297	0.079		13.9737
2	ENSMUSG00000079523	Tmsb10	0.290036	6.45194e-19	2.08301e-14	1	1		13.6813
2	ENSMUSG00000052534	Pbx1	0.431973	6.95509e-19	2.24545e-14	0.356	0.122		13.6487
2	ENSMUSG00000027540	Ptpn1	0.400924	8.30625e-19	2.68167e-14	0.981	0.921		13.5716
2	ENSMUSG00000068220	Lgals1	0.389501	1.62095e-18	5.23322e-14	0.997	0.96		13.2812
2	ENSMUSG00000021361	Tmem14c	0.377792	2.35422e-18	7.60061e-14	0.959	0.857		13.1192
2	ENSMUSG00000019528	Gyg	0.437485	3.58176e-18	1.15637e-13	0.835	0.576		12.9369
2	ENSMUSG00000026547	Tagln2	-0.638713	4.02717e-18	1.30017e-13	0.692	0.789		12.886
2	ENSMUSG00000071866	Ppia	0.27448	5.17738e-18	1.67152e-13	1	0.998		12.7769
2	ENSMUSG00000026728	Vim	-0.324152	6.6525e-18	2.14776e-13	1	1		12.668
2	ENSMUSG00000022452	Smdt1	0.360479	1.16017e-17	3.74562e-13	0.98	0.898		12.4265
2	ENSMUSG00000040339	Fam102b	-0.513462	3.84421e-17	1.2411e-12	0.524	0.653		11.9062
2	ENSMUSG00000047798	Cd300lf	0.292992	6.2612e-17	2.02143e-12	0.22	0.045		11.6943
2	ENSMUSG00000056054	S100a8	1.82268	1.47257e-16	4.75418e-12	0.491	0.266		11.3229
2	ENSMUSG00000070394	Tmem256	0.355733	1.98382e-16	6.40477e-12	0.958	0.872		11.1935
2	ENSMUSG00000039109	F13a1	0.316849	2.12613e-16	6.86421e-12	1	0.991		11.1634
2	ENSMUSG00000044734	Serpinb1a	0.400311	2.34119e-16	7.55852e-12	0.491	0.241		11.1216
2	ENSMUSG00000027506	Tpd52	0.350536	2.66382e-16	8.60016e-12	0.987	0.94		11.0655
2	ENSMUSG00000052681	Rap1b	-0.330951	3.08216e-16	9.95077e-12	0.986	0.992		11.0021
2	ENSMUSG00000039208	Metrnl	-0.463399	3.69667e-16	1.19347e-11	0.758	0.834		10.9232
2	ENSMUSG00000053317	Sec61b	0.26059	7.71922e-16	2.49215e-11	1	0.991		10.6034
2	ENSMUSG00000071715	Ncf4	0.317895	1.08039e-15	3.48804e-11	0.987	0.904		10.4574
2	ENSMUSG00000026558	Uck2	0.270553	1.5251e-15	4.92378e-11	0.245	0.066		10.3077
2	ENSMUSG00000030142	Clec4e	0.369055	1.83204e-15	5.91474e-11	0.675	0.407		10.2281
2	ENSMUSG00000098178	Gm42418	-0.276504	1.99187e-15	6.43075e-11	1	1		10.1917
2	ENSMUSG00000022667	Cd200r1	0.275704	3.39459e-15	1.09594e-10	0.24	0.064		9.96021
2	ENSMUSG00000071714	Csf2rb2	0.298198	3.94226e-15	1.27276e-10	0.297	0.102		9.89525
2	ENSMUSG00000015947	Fcgr1	0.320923	4.3901e-15	1.41734e-10	0.327	0.119		9.84852
2	ENSMUSG00000013974	Mcemp1	0.399118	5.11169e-15	1.65031e-10	0.914	0.765		9.78243
2	ENSMUSG00000032294	Pkm	0.281603	7.93882e-15	2.56305e-10	0.997	0.957		9.59124
2	ENSMUSG00000025804	Ccr1	0.348301	4.27618e-14	1.38056e-09	0.451	0.215		8.85994
2	ENSMUSG00000046314	Stxbp6	-0.404468	4.49018e-14	1.44966e-09	0.176	0.347		8.83873
2	ENSMUSG00000036751	Cox6b1	0.264281	8.28425e-14	2.67457e-09	0.992	0.951		8.57275
2	ENSMUSG00000035673	Sbno2	0.378457	1.09625e-13	3.53925e-09	0.579	0.326		8.45109
2	ENSMUSG00000017707	Serinc3	-0.375429	1.12918e-13	3.64557e-09	0.878	0.919		8.43824
2	ENSMUSG00000027997	Casp6	0.32642	1.51744e-13	4.89905e-09	0.392	0.173		8.30989
2	ENSMUSG00000037601	Nme1	0.35777	2.52375e-13	8.14792e-09	0.863	0.68		8.08895
2	ENSMUSG00000089665	Fcor	0.289162	5.04326e-13	1.62822e-08	0.305	0.122		7.78829
2	ENSMUSG00000035493	Tgfbi	0.31571	8.79809e-13	2.84046e-08	0.956	0.928		7.54661
2	ENSMUSG00000004610	Etfb	0.346908	1.01108e-12	3.26427e-08	0.801	0.605		7.48621
2	ENSMUSG00000029705	Cux1	0.349705	1.10564e-12	3.56956e-08	0.673	0.437		7.44739
2	ENSMUSG00000074656	Eif2s2	0.329717	1.11263e-12	3.59212e-08	0.936	0.821		7.44465
2	ENSMUSG00000015937	H2afy	0.302197	1.27063e-12	4.10223e-08	0.978	0.934		7.38698
2	ENSMUSG00000027346	Gpcpd1	0.382837	1.34968e-12	4.35743e-08	0.54	0.309		7.36077
2	ENSMUSG00000029810	Tmem176b	0.518354	1.52999e-12	4.93956e-08	0.56	0.348		7.30631
2	ENSMUSG00000028603	Scp2	0.305419	1.94132e-12	6.26754e-08	0.943	0.851		7.2029
2	ENSMUSG00000052212	Cd177	-0.499925	2.27594e-12	7.34787e-08	0.496	0.627		7.13384
2	ENSMUSG00000029657	Hsph1	-0.356232	2.71462e-12	8.76417e-08	0.124	0.271		7.05729
2	ENSMUSG00000047180	Neurl3	-0.383755	4.45683e-12	1.43889e-07	0.286	0.429		6.84197
2	ENSMUSG00000089942	Pira2	0.378225	4.5359e-12	1.46442e-07	0.852	0.684		6.83434
2	ENSMUSG00000021948	Prkcd	-0.339088	5.0935e-12	1.64444e-07	0.642	0.725		6.78398
2	ENSMUSG00000024675	Ms4a4c	0.322444	5.28533e-12	1.70637e-07	0.992	0.959		6.76793
2	ENSMUSG00000027009	Itga4	-0.344924	6.18507e-12	1.99685e-07	0.94	0.957		6.69965
2	ENSMUSG00000060703	Cd302	0.326833	7.58896e-12	2.4501e-07	0.86	0.663		6.61082
2	ENSMUSG00000024349	Tmem173	0.340532	9.76728e-12	3.15337e-07	0.67	0.424		6.50123
2	ENSMUSG00000005800	Mmp8	0.467699	9.90854e-12	3.19897e-07	0.823	0.652		6.49499
2	ENSMUSG00000113902	Ndufb1-ps	0.260193	1.06107e-11	3.42566e-07	0.986	0.928		6.46526
2	ENSMUSG00000040253	Gbp7	0.250865	1.21662e-11	3.92785e-07	0.279	0.109		6.40585
2	ENSMUSG00000042082	Arsb	-0.365002	1.3163e-11	4.24966e-07	0.604	0.704		6.37165
2	ENSMUSG00000020275	Rel	-0.360146	1.48379e-11	4.7904e-07	0.556	0.674		6.31963
2	ENSMUSG00000020458	Rtn4	-0.325239	1.56581e-11	5.05522e-07	0.691	0.776		6.29626
2	ENSMUSG00000005087	Cd44	-0.300738	2.29591e-11	7.41236e-07	0.937	0.938		6.13004
2	ENSMUSG00000018927	Ccl6	-0.319564	2.35847e-11	7.61433e-07	0.981	0.987		6.11837
2	ENSMUSG00000032740	Ccdc88a	-0.392155	2.35923e-11	7.61677e-07	0.802	0.853		6.11823
2	ENSMUSG00000014846	Tppp3	-0.605039	2.40959e-11	7.77936e-07	0.281	0.433		6.10906
2	ENSMUSG00000017002	Slpi	0.379006	3.12498e-11	1.0089e-06	0.799	0.637		5.99615
2	ENSMUSG00000032508	Myd88	0.325764	3.28387e-11	1.0602e-06	0.609	0.384		5.97461
2	ENSMUSG00000032554	Trf	-0.391526	5.57393e-11	1.79954e-06	0.769	0.836		5.74484
2	ENSMUSG00000029471	Camkk2	-0.314693	7.82833e-11	2.52737e-06	0.623	0.71		5.59733
2	ENSMUSG00000045658	Pid1	-0.344331	1.39866e-10	4.51557e-06	0.75	0.817		5.34529
2	ENSMUSG00000026822	Lcn2	0.370628	1.42427e-10	4.59826e-06	0.141	0.032		5.33741
2	ENSMUSG00000029401	Rilpl2	-0.445026	1.5708e-10	5.07133e-06	0.414	0.518		5.29488
2	ENSMUSG00000021125	Arg2	0.269156	2.24125e-10	7.23586e-06	0.336	0.16		5.14051
2	ENSMUSG00000022564	Grina	0.303647	2.37397e-10	7.66438e-06	0.549	0.326		5.11552
2	ENSMUSG00000028063	Lmna	-0.356067	2.39571e-10	7.73456e-06	0.11	0.239		5.11156
2	ENSMUSG00000078515	Ddi2	0.350764	2.54014e-10	8.20085e-06	0.771	0.603		5.08614
2	ENSMUSG00000032640	Chsy1	0.267632	3.17826e-10	1.0261e-05	0.429	0.228		4.98881
2	ENSMUSG00000112023	Lilr4b	0.336079	3.31833e-10	1.07132e-05	0.636	0.42		4.97008
2	ENSMUSG00000021460	Auh	0.255733	3.35555e-10	1.08334e-05	0.523	0.296		4.96523
2	ENSMUSG00000037685	Atp8a1	0.260971	4.63673e-10	1.49697e-05	0.491	0.269		4.82479
2	ENSMUSG00000098112	Bin2	0.309134	4.92235e-10	1.58918e-05	0.896	0.77		4.79883
2	ENSMUSG00000022884	Eif4a2	-0.320429	5.39506e-10	1.74179e-05	0.683	0.744		4.759
2	ENSMUSG00000042747	Krtcap2	0.302894	5.54946e-10	1.79164e-05	0.906	0.791		4.74675
2	ENSMUSG00000032915	Adgre4	-0.291333	5.85123e-10	1.88907e-05	0.078	0.192		4.72375
2	ENSMUSG00000019876	Pkib	0.277354	6.03669e-10	1.94895e-05	0.447	0.25		4.7102
2	ENSMUSG00000014226	Cacybp	-0.281627	7.74278e-10	2.49976e-05	0.735	0.774		4.6021
2	ENSMUSG00000094777	Hist1h2ap	-0.370043	9.35637e-10	3.0207e-05	0.534	0.657		4.51989
2	ENSMUSG00000034652	Cd300a	-0.332101	9.97062e-10	3.21902e-05	0.829	0.836		4.49228
2	ENSMUSG00000044894	Uqcrq	0.25414	1.19334e-09	3.8527e-05	0.973	0.866		4.41424
2	ENSMUSG00000042770	Hebp1	0.258214	1.46772e-09	4.73852e-05	0.564	0.345		4.32436
2	ENSMUSG00000071637	Cebpd	0.327899	1.48134e-09	4.7825e-05	0.83	0.706		4.32034
2	ENSMUSG00000047843	Bri3	-0.267169	1.85867e-09	6.00072e-05	0.958	0.945		4.2218
2	ENSMUSG00000015656	Hspa8	-0.26866	1.91111e-09	6.17001e-05	1	1		4.20971
2	ENSMUSG00000070858	Gm1673	-0.40695	2.06448e-09	6.66518e-05	0.352	0.46		4.17619
2	ENSMUSG00000059182	Skap2	0.287093	2.31904e-09	7.48703e-05	0.909	0.768		4.12569
2	ENSMUSG00000026630	Batf3	-0.36045	3.18153e-09	0.000102716	0.237	0.363		3.98836
2	ENSMUSG00000024066	Xdh	0.296363	4.02478e-09	0.00012994	0.779	0.621		3.88626
2	ENSMUSG00000064373	Selenop	-0.300886	4.19661e-09	0.000135487	0.832	0.859		3.8681
2	ENSMUSG00000035011	Zbtb7a	-0.315035	5.00776e-09	0.000161675	0.608	0.701		3.79136
2	ENSMUSG00000022148	Fyb	-0.293893	5.37555e-09	0.000173549	0.912	0.919		3.76058
2	ENSMUSG00000030223	Ptpro	-0.319692	7.02376e-09	0.000226762	0.551	0.618		3.64443
2	ENSMUSG00000029771	Irf5	-0.270287	8.46877e-09	0.000273414	0.732	0.793		3.56318
2	ENSMUSG00000005583	Mef2c	-0.314318	8.75534e-09	0.000282666	0.637	0.718		3.54873
2	ENSMUSG00000030208	Emp1	-0.407273	8.85724e-09	0.000285956	0.648	0.725		3.5437
2	ENSMUSG00000036103	Colec12	-0.300835	9.36228e-09	0.000302261	0.631	0.693		3.51962
2	ENSMUSG00000025491	Ifitm1	0.282821	1.06522e-08	0.000343905	0.141	0.041		3.46356
2	ENSMUSG00000038650	Rnh1	0.273941	1.15011e-08	0.000371314	0.878	0.748		3.43026
2	ENSMUSG00000085786	Gm15987	0.291679	1.2692e-08	0.000409762	0.703	0.507		3.38747
2	ENSMUSG00000062070	Pgk1	0.271702	1.3607e-08	0.000439301	0.863	0.736		3.35724
2	ENSMUSG00000026365	Cfh	0.344686	1.3806e-08	0.000445727	0.672	0.501		3.35093
2	ENSMUSG00000098188	Sowahc	-0.310099	2.1021e-08	0.000678664	0.363	0.458		3.16834
2	ENSMUSG00000066800	Rnasel	0.260001	2.48109e-08	0.000801021	0.447	0.266		3.09636
2	ENSMUSG00000038622	Med30	0.258502	2.8526e-08	0.000920963	0.513	0.316		3.03576
2	ENSMUSG00000026833	Olfm1	0.262083	3.00632e-08	0.000970591	0.754	0.559		3.01296
2	ENSMUSG00000069662	Marcks	-0.378012	3.3322e-08	0.0010758	0.527	0.623		2.96827
2	ENSMUSG00000024691	Fam111a	-0.34594	3.34059e-08	0.00107851	0.493	0.578		2.96718
2	ENSMUSG00000049866	Arl4c	-0.291346	3.55826e-08	0.00114878	0.587	0.67		2.93976
2	ENSMUSG00000090272	Mndal	-0.292512	3.93048e-08	0.00126896	0.882	0.906		2.89655
2	ENSMUSG00000006800	Sulf2	-0.297098	4.57135e-08	0.00147586	0.286	0.401		2.83095
2	ENSMUSG00000068566	Myadm	-0.282442	4.57294e-08	0.00147637	0.673	0.706		2.8308
2	ENSMUSG00000028649	Macf1	-0.273732	4.97787e-08	0.0016071	0.777	0.838		2.79396
2	ENSMUSG00000021967	Mrpl57	0.27887	6.97621e-08	0.00225227	0.708	0.524		2.64738
2	ENSMUSG00000029413	Naaa	0.309161	7.68107e-08	0.00247983	0.708	0.525		2.60558
2	ENSMUSG00000038393	Txnip	-0.318294	8.07226e-08	0.00260613	0.739	0.776		2.584
2	ENSMUSG00000023015	Racgap1	-0.283658	1.04205e-07	0.00336424	0.198	0.303		2.47311
2	ENSMUSG00000045636	Mtus1	0.253181	1.17343e-07	0.00378841	0.761	0.576		2.42154
2	ENSMUSG00000067847	Romo1	0.284058	1.24056e-07	0.00400515	0.699	0.505		2.39738
2	ENSMUSG00000020315	Sptbn1	-0.28047	1.50085e-07	0.00484551	0.664	0.706		2.31466
2	ENSMUSG00000024480	Ap3s1	0.267966	1.58504e-07	0.00511731	0.644	0.46		2.29096
2	ENSMUSG00000034789	Rab24	0.260806	1.60117e-07	0.00516938	0.641	0.437		2.28656
2	ENSMUSG00000055044	Pdlim1	-0.307789	1.64656e-07	0.00531591	0.603	0.657		2.27442
2	ENSMUSG00000009013	Dynll1	-0.256672	2.18447e-07	0.00705255	0.907	0.919		2.15165
2	ENSMUSG00000053063	Clec12a	-0.27597	2.23652e-07	0.00722061	0.578	0.635		2.14143
2	ENSMUSG00000008348	Ubc	-0.280761	2.4253e-07	0.00783009	0.824	0.838		2.10623
2	ENSMUSG00000025612	Bach1	-0.274676	2.81921e-07	0.00910182	0.76	0.776		2.04087
2	ENSMUSG00000052397	Ezr	-0.326105	3.18138e-07	0.0102711	0.465	0.531		1.98838
2	ENSMUSG00000023034	Nr4a1	-0.407703	3.43507e-07	0.0110901	0.611	0.659		1.95506
2	ENSMUSG00000021477	Ctsl	0.262744	3.61156e-07	0.0116599	0.761	0.586		1.9333
2	ENSMUSG00000037465	Klf10	-0.305444	3.7518e-07	0.0121127	0.394	0.471		1.91676
2	ENSMUSG00000037992	Rara	-0.260917	4.16839e-07	0.0134576	0.722	0.766		1.87103
2	ENSMUSG00000028248	Pnisr	-0.250626	4.54875e-07	0.0146856	0.702	0.768		1.83311
2	ENSMUSG00000027514	Zbp1	0.276526	4.95471e-07	0.0159963	0.526	0.362		1.79598
2	ENSMUSG00000052459	Atp6v1a	0.257021	5.9505e-07	0.0192112	0.78	0.648		1.71645
2	ENSMUSG00000056071	S100a9	1.5342	6.32465e-07	0.0204191	0.311	0.175		1.68996
2	ENSMUSG00000048058	Ldlrad3	-0.306627	7.18307e-07	0.0231905	0.407	0.478		1.63469
2	ENSMUSG00000001473	Tubb6	-0.265329	7.27365e-07	0.023483	0.344	0.435		1.62925
2	ENSMUSG00000056888	Glipr1	-0.265293	7.55647e-07	0.0243961	0.587	0.653		1.61268
2	ENSMUSG00000078780	Gm5150	0.281987	8.15119e-07	0.0263161	0.782	0.635		1.57978
2	ENSMUSG00000024038	Ndufv3	0.254311	9.05065e-07	0.02922	0.699	0.527		1.53432
2	ENSMUSG00000028599	Tnfrsf1b	-0.302339	9.57457e-07	0.0309115	0.603	0.64		1.50988
2	ENSMUSG00000038147	Cd84	-0.264156	9.68799e-07	0.0312777	0.54	0.599		1.50477
2	ENSMUSG00000019873	Reep3	-0.263135	1.0753e-06	0.034716	0.688	0.729		1.45947
2	ENSMUSG00000020272	Stk10	-0.272132	1.58053e-06	0.0510273	0.468	0.535		1.2922
2	ENSMUSG00000074622	Mafb	-0.46626	1.67548e-06	0.0540928	0.57	0.642		1.26686
2	ENSMUSG00000038352	Arl5c	-0.281959	1.8539e-06	0.0598533	0.358	0.435		1.22291
2	ENSMUSG00000058672	Tubb2a	-0.26222	2.13357e-06	0.0688824	0.364	0.441		1.16189
2	ENSMUSG00000023367	Tmem176a	0.300305	3.82538e-06	0.123502	0.397	0.262		0.908325
2	ENSMUSG00000024399	Ltb	-0.260661	4.01418e-06	0.129598	0.564	0.618		0.887403
2	ENSMUSG00000002985	Apoe	-0.675717	4.38685e-06	0.141629	0.63	0.691		0.848847
2	ENSMUSG00000115338	Pnp	0.253092	5.04389e-06	0.162842	0.705	0.546		0.788233
2	ENSMUSG00000033319	Fem1c	-0.291434	5.25583e-06	0.169684	0.446	0.495		0.770358
2	ENSMUSG00000031765	Mt1	0.259055	1.46874e-05	0.474183	0.633	0.471		0.324054
2	ENSMUSG00000032193	Ldlr	-0.318417	1.85796e-05	0.599843	0.275	0.354		0.221962
2	ENSMUSG00000003541	Ier3	0.401935	2.13349e-05	0.688797	0.25	0.149		0.161909
2	ENSMUSG00000079017	Ifi27l2a	0.267012	2.69196e-05	0.869099	0.969	0.955		0.0609308
2	ENSMUSG00000092274	Neat1	-0.286725	5.23266e-05	1	0.879	0.878		0
2	ENSMUSG00000020644	Id2	-0.280247	6.55473e-05	1	0.774	0.8		0
2	ENSMUSG00000051627	Hist1h1e	-0.275706	8.08285e-05	1	0.622	0.672		0
2	ENSMUSG00000008496	Pou2f2	-0.282848	8.4841e-05	1	0.754	0.751		0
2	ENSMUSG00000024235	Map3k8	-0.255481	0.000104536	1	0.425	0.473		0
2	ENSMUSG00000021270	Hsp90aa1	-0.253576	0.000106779	1	0.824	0.823		0
2	ENSMUSG00000044258	Ctla2a	-0.269988	0.000114263	1	0.11	0.183		0
2	ENSMUSG00000000982	Ccl3	-0.283137	0.00121399	1	0.242	0.316		0
2	ENSMUSG00000040152	Thbs1	-0.297223	0.00151997	1	0.311	0.38		0
2	ENSMUSG00000040809	Chil3	-0.409702	0.00171075	1	0.468	0.529		0
2	ENSMUSG00000027398	Il1b	0.254622	0.0169684	1	0.29	0.224		0
2	ENSMUSG00000069919	Hba-a1	-0.319267	0.149917	1	0.11	0.128
2	ENSMUSG00000052305	Hbb-bs	-0.627284	0.475495	1	0.295	0.281

## Sheet: BALBc_DEGs_cluster 3
cluster	gene	symbol	avg_log2FC	p_val	p_val_adj	pct.1	pct.2
3	ENSMUSG00000031722	Hp	0.726009	4.23666e-54	1.36781e-49	1	0.951		48.864
3	ENSMUSG00000049103	Ccr2	0.550721	2.19529e-52	7.0875e-48	1	0.998		47.1495
3	ENSMUSG00000058624	Gda	0.798891	1.92282e-48	6.20784e-44	0.975	0.819		43.2071
3	ENSMUSG00000069792	Wfdc17	0.700426	4.47924e-47	1.44612e-42	1	0.991		41.8398
3	ENSMUSG00000069833	Ahnak	-0.590462	2.83181e-44	9.14251e-40	0.998	1		39.0389
3	ENSMUSG00000041736	Tspo	0.516415	4.99905e-41	1.61394e-36	0.997	0.987		35.7921
3	ENSMUSG00000069516	Lyz2	-0.314015	4.88309e-40	1.57651e-35	1	1		34.8023
3	ENSMUSG00000021360	Gcnt2	0.684539	3.29077e-36	1.06243e-31	0.509	0.152		30.9737
3	ENSMUSG00000060591	Ifitm2	0.444844	1.05061e-35	3.39191e-31	1	0.998		30.4696
3	ENSMUSG00000038811	Gngt2	0.808006	1.27334e-34	4.11096e-30	0.684	0.33		29.3861
3	ENSMUSG00000037266	Rsrp1	0.505364	2.66314e-33	8.59796e-29	0.988	0.917		28.0656
3	ENSMUSG00000029322	Plac8	0.453614	1.13551e-32	3.66601e-28	1	1		27.4358
3	ENSMUSG00000028410	Dnaja1	-0.727908	2.49275e-32	8.04785e-28	0.82	0.919		27.0943
3	ENSMUSG00000006360	Crip1	-0.729684	1.82904e-29	5.90506e-25	0.99	1		24.2288
3	ENSMUSG00000010406	Mrpl52	0.581961	2.20993e-29	7.13474e-25	0.91	0.7		24.1466
3	ENSMUSG00000053819	Camk2d	0.587232	8.10265e-28	2.61594e-23	0.752	0.424		22.5824
3	ENSMUSG00000031444	F10	0.6156	9.23376e-28	2.98112e-23	0.647	0.327		22.5256
3	ENSMUSG00000027506	Tpd52	0.447068	1.38151e-27	4.4602e-23	0.985	0.931		22.3506
3	ENSMUSG00000057729	Prtn3	0.593976	3.0321e-26	9.78912e-22	0.478	0.186		21.0093
3	ENSMUSG00000018381	Abi3	0.429638	8.36666e-24	2.70118e-19	0.338	0.087		18.5684
3	ENSMUSG00000031167	Rbm3	0.38038	2.46194e-23	7.94837e-19	0.992	0.964		18.0997
3	ENSMUSG00000041607	Mbp	-0.595793	3.58753e-23	1.15823e-18	0.529	0.709		17.9362
3	ENSMUSG00000021998	Lcp1	0.416445	5.53618e-23	1.78735e-18	0.988	0.937		17.7478
3	ENSMUSG00000061981	Flot2	0.460589	3.58171e-22	1.15635e-17	0.522	0.224		16.9369
3	ENSMUSG00000021614	Vcan	0.852415	2.841e-21	9.17217e-17	0.494	0.235		16.0375
3	ENSMUSG00000075705	Msrb1	0.313673	3.09546e-20	9.9937e-16	0.998	0.995		15.0003
3	ENSMUSG00000027540	Ptpn1	0.423869	3.13728e-20	1.01287e-15	0.978	0.881		14.9944
3	ENSMUSG00000089847	Timm10b	0.392645	5.83027e-20	1.8823e-15	0.955	0.819		14.7253
3	ENSMUSG00000023944	Hsp90ab1	-0.37162	5.95977e-20	1.92411e-15	1	0.995		14.7158
3	ENSMUSG00000019943	Atp2b1	-0.423651	1.2932e-19	4.1751e-15	0.978	0.986		14.3793
3	ENSMUSG00000019528	Gyg	0.538997	9.67636e-19	3.12401e-14	0.729	0.507		13.5053
3	ENSMUSG00000060703	Cd302	0.458118	2.22247e-18	7.17523e-14	0.815	0.592		13.1442
3	ENSMUSG00000026385	Dbi	0.385975	3.48269e-18	1.12439e-13	0.982	0.917		12.9491
3	ENSMUSG00000029471	Camkk2	-0.454935	5.85756e-18	1.89111e-13	0.596	0.731		12.7233
3	ENSMUSG00000026728	Vim	-0.344616	6.26437e-18	2.02245e-13	1	1		12.6941
3	ENSMUSG00000021948	Prkcd	-0.435018	1.18592e-17	3.82873e-13	0.674	0.773		12.4169
3	ENSMUSG00000013974	Mcemp1	0.402351	3.58342e-17	1.15691e-12	0.908	0.7		11.9367
3	ENSMUSG00000028367	Txn1	0.372599	5.1828e-17	1.67327e-12	0.967	0.884		11.7764
3	ENSMUSG00000041959	S100a10	-0.414052	5.84353e-17	1.88658e-12	0.983	0.984		11.7243
3	ENSMUSG00000026581	Sell	0.449944	8.16823e-17	2.63711e-12	0.874	0.681		11.5789
3	ENSMUSG00000027907	S100a11	0.342658	1.04897e-16	3.3866e-12	0.998	0.991		11.4702
3	ENSMUSG00000002885	Adgre5	-0.405314	1.38268e-16	4.46398e-12	0.92	0.964		11.3503
3	ENSMUSG00000037095	Lrg1	0.421314	1.96141e-16	6.33241e-12	0.145	0.013		11.1984
3	ENSMUSG00000059714	Flot1	0.419125	2.28034e-16	7.36208e-12	0.449	0.215		11.133
3	ENSMUSG00000031441	Atp11a	0.346108	2.51263e-16	8.11204e-12	0.318	0.11		11.0909
3	ENSMUSG00000071713	Csf2rb	0.428692	4.93851e-16	1.5944e-11	0.854	0.659		10.7974
3	ENSMUSG00000071715	Ncf4	0.370419	6.72499e-16	2.17116e-11	0.967	0.877		10.6633
3	ENSMUSG00000021270	Hsp90aa1	-0.464865	7.73752e-16	2.49806e-11	0.809	0.886		10.6024
3	ENSMUSG00000017707	Serinc3	-0.397907	1.50258e-15	4.85109e-11	0.867	0.913		10.3142
3	ENSMUSG00000052681	Rap1b	-0.292733	1.78393e-15	5.75942e-11	0.982	0.989		10.2396
3	ENSMUSG00000035493	Tgfbi	0.399759	1.90407e-15	6.14729e-11	0.947	0.908		10.2113
3	ENSMUSG00000052336	Cx3cr1	-0.520093	2.07279e-15	6.69201e-11	0.463	0.625		10.1744
3	ENSMUSG00000089942	Pira2	0.440273	2.38207e-15	7.69051e-11	0.832	0.659		10.114
3	ENSMUSG00000057666	Gapdh	0.299481	3.10382e-15	1.00207e-10	0.993	0.969		9.9991
3	ENSMUSG00000021361	Tmem14c	0.389294	3.5299e-15	1.13963e-10	0.932	0.789		9.94324
3	ENSMUSG00000085786	Gm15987	0.43426	3.86227e-15	1.24693e-10	0.729	0.475		9.90416
3	ENSMUSG00000027447	Cst3	-0.257639	4.6234e-15	1.49267e-10	1	1		9.82604
3	ENSMUSG00000052534	Pbx1	0.470094	4.978e-15	1.60715e-10	0.383	0.171		9.79394
3	ENSMUSG00000070394	Tmem256	0.377065	5.32646e-15	1.71965e-10	0.925	0.771		9.76456
3	ENSMUSG00000027346	Gpcpd1	0.431131	6.31679e-15	2.03938e-10	0.559	0.319		9.6905
3	ENSMUSG00000030560	Ctsc	0.298173	9.01564e-15	2.9107e-10	0.99	0.957		9.536
3	ENSMUSG00000015656	Hspa8	-0.299926	1.01373e-14	3.27284e-10	1	1		9.48508
3	ENSMUSG00000078780	Gm5150	0.466553	1.32728e-14	4.28511e-10	0.865	0.699		9.36804
3	ENSMUSG00000025804	Ccr1	0.47495	1.52465e-14	4.92232e-10	0.384	0.175		9.30783
3	ENSMUSG00000032381	Ciao2a	0.379194	2.80116e-14	9.04354e-10	0.927	0.789		9.04366
3	ENSMUSG00000042770	Hebp1	0.418677	1.06191e-13	3.42836e-09	0.529	0.312		8.46491
3	ENSMUSG00000028691	Prdx1	0.304252	1.18755e-13	3.83402e-09	0.985	0.964		8.41635
3	ENSMUSG00000021125	Arg2	0.306864	9.6864e-13	3.12726e-08	0.338	0.148		7.50484
3	ENSMUSG00000039208	Metrnl	-0.38052	1.72558e-12	5.57104e-08	0.794	0.866		7.25406
3	ENSMUSG00000030142	Clec4e	0.421745	2.96369e-12	9.56826e-08	0.641	0.404		7.01917
3	ENSMUSG00000036138	Acaa1a	0.345296	3.96658e-12	1.28061e-07	0.572	0.332		6.89258
3	ENSMUSG00000026547	Tagln2	-0.528994	4.52371e-12	1.46048e-07	0.694	0.76		6.8355
3	ENSMUSG00000054676	1600014C10Rik	0.324828	4.5433e-12	1.46681e-07	0.338	0.152		6.83363
3	ENSMUSG00000005800	Mmp8	0.510757	6.26731e-12	2.0234e-07	0.782	0.612		6.69392
3	ENSMUSG00000045658	Pid1	-0.36834	7.77717e-12	2.51086e-07	0.759	0.812		6.60018
3	ENSMUSG00000039109	F13a1	0.301446	7.88379e-12	2.54528e-07	0.992	0.975		6.59426
3	ENSMUSG00000056054	S100a8	0.867473	8.37649e-12	2.70435e-07	0.431	0.242		6.56794
3	ENSMUSG00000029810	Tmem176b	0.534213	1.21316e-11	3.91667e-07	0.617	0.433		6.40708
3	ENSMUSG00000029705	Cux1	0.351027	1.22164e-11	3.94406e-07	0.652	0.428		6.40406
3	ENSMUSG00000029632	Ndufa4	0.271973	1.30826e-11	4.22373e-07	0.947	0.872		6.3743
3	ENSMUSG00000021880	Rnase6	-0.352034	1.95726e-11	6.319e-07	0.426	0.574		6.19935
3	ENSMUSG00000040212	Emp3	-0.318192	2.21062e-11	7.137e-07	0.963	0.968		6.14648
3	ENSMUSG00000047843	Bri3	-0.295391	2.43098e-11	7.84843e-07	0.922	0.951		6.10522
3	ENSMUSG00000061232	H2-K1	-0.357047	2.54564e-11	8.2186e-07	0.908	0.924		6.0852
3	ENSMUSG00000047409	Ctdspl	0.29562	2.8265e-11	9.12534e-07	0.258	0.103		6.03975
3	ENSMUSG00000022884	Eif4a2	-0.341439	4.20462e-11	1.35746e-06	0.694	0.776		5.86727
3	ENSMUSG00000008540	Mgst1	0.273126	5.12733e-11	1.65536e-06	0.977	0.928		5.78111
3	ENSMUSG00000028657	Ppt1	0.357668	6.2566e-11	2.01994e-06	0.762	0.563		5.69466
3	ENSMUSG00000052459	Atp6v1a	0.344127	8.56088e-11	2.76388e-06	0.757	0.542		5.55848
3	ENSMUSG00000022452	Smdt1	0.295716	8.63065e-11	2.78641e-06	0.948	0.877		5.55496
3	ENSMUSG00000029657	Hsph1	-0.396524	8.99519e-11	2.9041e-06	0.158	0.298		5.53699
3	ENSMUSG00000014226	Cacybp	-0.311796	1.03875e-10	3.3536e-06	0.667	0.76		5.47449
3	ENSMUSG00000020272	Stk10	-0.363986	1.35943e-10	4.38894e-06	0.433	0.567		5.35764
3	ENSMUSG00000002992	Apoc2	0.397781	1.59559e-10	5.15135e-06	0.626	0.426		5.28808
3	ENSMUSG00000024236	Svil	0.343091	2.05019e-10	6.61904e-06	0.822	0.637		5.1792
3	ENSMUSG00000055044	Pdlim1	-0.367494	2.36754e-10	7.64362e-06	0.514	0.632		5.1167
3	ENSMUSG00000024679	Ms4a6d	0.313764	2.86343e-10	9.24459e-06	0.958	0.917		5.03411
3	ENSMUSG00000026116	Tmem131	0.343077	3.34161e-10	1.07884e-05	0.596	0.386		4.96704
3	ENSMUSG00000117379	Gm50022	0.353051	3.73941e-10	1.20727e-05	0.865	0.724		4.9182
3	ENSMUSG00000027808	Serp1	0.280392	6.22736e-10	2.0105e-05	0.955	0.856		4.6967
3	ENSMUSG00000052397	Ezr	-0.346906	7.84033e-10	2.53125e-05	0.459	0.578		4.59667
3	ENSMUSG00000074656	Eif2s2	0.300814	1.12892e-09	3.64473e-05	0.915	0.798		4.43833
3	ENSMUSG00000078515	Ddi2	0.309896	1.40793e-09	4.54551e-05	0.784	0.569		4.34242
3	ENSMUSG00000056888	Glipr1	-0.356386	1.41451e-09	4.56673e-05	0.527	0.612		4.34039
3	ENSMUSG00000026365	Cfh	0.394684	1.60764e-09	5.19026e-05	0.666	0.496		4.28481
3	ENSMUSG00000008348	Ubc	-0.33019	1.953e-09	6.30527e-05	0.862	0.894		4.2003
3	ENSMUSG00000020130	Tbc1d15	0.307165	2.26918e-09	7.32604e-05	0.527	0.325		4.13513
3	ENSMUSG00000037710	Cisd1	0.317553	2.4273e-09	7.83653e-05	0.531	0.33		4.10588
3	ENSMUSG00000090877	Hspa1b	-0.478528	2.49437e-09	8.05309e-05	0.512	0.639		4.09404
3	ENSMUSG00000031586	Rbpms	-0.296196	2.61724e-09	8.44977e-05	0.136	0.262		4.07316
3	ENSMUSG00000026526	Fh1	0.291731	2.73438e-09	8.82796e-05	0.429	0.245		4.05414
3	ENSMUSG00000002603	Tgfb1	-0.297937	3.08331e-09	9.95445e-05	0.88	0.91		4.00198
3	ENSMUSG00000023367	Tmem176a	0.406519	3.18677e-09	0.000102885	0.478	0.292		3.98765
3	ENSMUSG00000025491	Ifitm1	0.274744	3.52498e-09	0.000113804	0.108	0.022		3.94384
3	ENSMUSG00000020580	Rock2	-0.316722	3.60193e-09	0.000116288	0.592	0.682		3.93446
3	ENSMUSG00000037152	Ndufc1	0.315929	4.25213e-09	0.00013728	0.686	0.495		3.86239
3	ENSMUSG00000015947	Fcgr1	0.299661	5.22417e-09	0.000168662	0.512	0.309		3.77298
3	ENSMUSG00000068566	Myadm	-0.317497	5.65917e-09	0.000182706	0.641	0.711		3.73825
3	ENSMUSG00000015937	H2afy	0.273824	5.85445e-09	0.000189011	0.963	0.89		3.72351
3	ENSMUSG00000002204	Napsa	0.250422	6.50025e-09	0.00020986	0.94	0.87		3.67807
3	ENSMUSG00000053113	Socs3	0.311288	6.64729e-09	0.000214608	0.358	0.195		3.66835
3	ENSMUSG00000042249	Grk3	-0.308474	7.44654e-09	0.000240411	0.266	0.392		3.61904
3	ENSMUSG00000033066	Gas7	-0.308189	7.54529e-09	0.0002436	0.369	0.498		3.61332
3	ENSMUSG00000090272	Mndal	-0.265397	8.46137e-09	0.000273175	0.97	0.98		3.56356
3	ENSMUSG00000024349	Tmem173	0.305811	1.00253e-08	0.000323665	0.582	0.388		3.4899
3	ENSMUSG00000042747	Krtcap2	0.29759	1.24931e-08	0.000403341	0.8	0.662		3.39433
3	ENSMUSG00000032640	Chsy1	0.262945	1.60874e-08	0.000519383	0.374	0.211		3.28451
3	ENSMUSG00000022663	Atg3	0.326408	1.90226e-08	0.000614144	0.725	0.554		3.21173
3	ENSMUSG00000018927	Ccl6	-0.287404	2.16808e-08	0.000699966	0.983	0.982		3.15492
3	ENSMUSG00000074677	Sirpb1c	0.286519	2.18491e-08	0.000705399	0.792	0.661		3.15157
3	ENSMUSG00000023913	Pla2g7	0.286509	2.29627e-08	0.00074135	0.844	0.699		3.12998
3	ENSMUSG00000032841	Prr5l	0.25394	2.30721e-08	0.000744881	0.339	0.179		3.12791
3	ENSMUSG00000098188	Sowahc	-0.335202	2.73919e-08	0.000884348	0.366	0.473		3.05338
3	ENSMUSG00000032915	Adgre4	-0.310332	3.74539e-08	0.0012092	0.191	0.314		2.9175
3	ENSMUSG00000024966	Stip1	-0.281883	3.76905e-08	0.00121684	0.175	0.292		2.91477
3	ENSMUSG00000112023	Lilr4b	0.31259	4.23186e-08	0.00136626	0.629	0.446		2.86447
3	ENSMUSG00000023015	Racgap1	-0.28716	4.33568e-08	0.00139977	0.163	0.283		2.85394
3	ENSMUSG00000062991	Nrg1	0.258514	4.36404e-08	0.00140893	0.263	0.128		2.85111
3	ENSMUSG00000034789	Rab24	0.282308	4.50743e-08	0.00145522	0.566	0.381		2.83707
3	ENSMUSG00000040253	Gbp7	0.28397	5.6514e-08	0.00182455	0.398	0.235		2.73884
3	ENSMUSG00000034663	Bmp2k	0.295919	5.68894e-08	0.00183668	0.483	0.305		2.73597
3	ENSMUSG00000055435	Maf	-0.317952	6.14517e-08	0.00198397	0.168	0.291		2.70247
3	ENSMUSG00000021025	Nfkbia	-0.392707	6.21497e-08	0.0020065	0.762	0.829		2.69756
3	ENSMUSG00000017002	Slpi	0.333563	8.21641e-08	0.00265267	0.759	0.59		2.57632
3	ENSMUSG00000053063	Clec12a	-0.333986	8.97175e-08	0.00289653	0.587	0.671		2.53812
3	ENSMUSG00000008496	Pou2f2	-0.313931	9.24262e-08	0.00298398	0.799	0.839		2.5252
3	ENSMUSG00000001156	Mxd1	0.273794	9.78318e-08	0.0031585	0.348	0.199		2.50052
3	ENSMUSG00000005483	Dnajb1	-0.289482	9.91167e-08	0.00319998	0.348	0.446		2.49485
3	ENSMUSG00000021486	Prelid1	0.251878	1.55395e-07	0.00501694	0.84	0.718		2.29956
3	ENSMUSG00000029723	Tsc22d4	-0.263568	1.56517e-07	0.00505314	0.715	0.764		2.29644
3	ENSMUSG00000039910	Cited2	0.382192	1.60753e-07	0.0051899	0.714	0.57		2.28484
3	ENSMUSG00000030208	Emp1	-0.360529	1.66503e-07	0.00537554	0.621	0.695		2.26958
3	ENSMUSG00000022565	Plec	-0.350998	2.07635e-07	0.00670349	0.559	0.626		2.1737
3	ENSMUSG00000038393	Txnip	-0.313705	2.10264e-07	0.00678838	0.725	0.769		2.16823
3	ENSMUSG00000029413	Naaa	0.271985	2.17763e-07	0.00703048	0.677	0.498		2.15301
3	ENSMUSG00000035673	Sbno2	0.264731	2.27125e-07	0.00733272	0.511	0.347		2.13474
3	ENSMUSG00000047180	Neurl3	-0.288046	2.36917e-07	0.00764888	0.409	0.511		2.1164
3	ENSMUSG00000092274	Neat1	-0.329129	2.41895e-07	0.00780957	0.89	0.937		2.10737
3	ENSMUSG00000044894	Uqcrq	0.259612	4.32614e-07	0.0139669	0.899	0.843		1.8549
3	ENSMUSG00000037685	Atp8a1	0.26422	4.44939e-07	0.0143649	0.454	0.285		1.8427
3	ENSMUSG00000070858	Gm1673	-0.358998	4.45068e-07	0.014369	0.423	0.513		1.84257
3	ENSMUSG00000032508	Myd88	0.282954	4.64111e-07	0.0149838	0.589	0.435		1.82438
3	ENSMUSG00000029401	Rilpl2	-0.333502	4.87045e-07	0.0157243	0.454	0.542		1.80343
3	ENSMUSG00000031770	Herpud1	-0.27137	6.66026e-07	0.0215026	0.463	0.556		1.66751
3	ENSMUSG00000002957	Ap2a2	0.260129	8.44753e-07	0.0272728	0.762	0.619		1.56427
3	ENSMUSG00000006057	Atp5g1	0.273009	9.64974e-07	0.0311542	0.794	0.643		1.50648
3	ENSMUSG00000014846	Tppp3	-0.485281	9.70918e-07	0.0313461	0.374	0.469		1.50382
3	ENSMUSG00000026630	Batf3	-0.31578	1.08761e-06	0.0351136	0.364	0.457		1.45452
3	ENSMUSG00000006800	Sulf2	-0.259228	1.47525e-06	0.0476284	0.256	0.359		1.32213
3	ENSMUSG00000002985	Apoe	-0.53808	1.57458e-06	0.0508352	0.812	0.843		1.29384
3	ENSMUSG00000021133	Susd6	0.252965	1.96998e-06	0.0636008	0.582	0.415		1.19654
3	ENSMUSG00000040339	Fam102b	-0.317652	2.14958e-06	0.0693992	0.554	0.596		1.15865
3	ENSMUSG00000024066	Xdh	0.265139	2.41015e-06	0.0778117	0.784	0.617		1.10896
3	ENSMUSG00000032740	Ccdc88a	-0.272872	2.68933e-06	0.086825	0.75	0.8		1.06136
3	ENSMUSG00000024431	Nr3c1	-0.287703	2.9797e-06	0.0961996	0.488	0.558		1.01683
3	ENSMUSG00000029771	Irf5	-0.252526	3.49903e-06	0.112966	0.715	0.755		0.947051
3	ENSMUSG00000039936	Pik3cd	0.264326	3.80601e-06	0.122877	0.696	0.545		0.910529
3	ENSMUSG00000027199	Gatm	0.267662	4.09774e-06	0.132295	0.617	0.46		0.878455
3	ENSMUSG00000020315	Sptbn1	-0.281574	5.23271e-06	0.168938	0.634	0.679		0.772272
3	ENSMUSG00000009418	Nav1	-0.319354	5.92166e-06	0.191181	0.371	0.442		0.718556
3	ENSMUSG00000028063	Lmna	-0.319691	7.46782e-06	0.241099	0.115	0.204		0.617805
3	ENSMUSG00000035011	Zbtb7a	-0.260125	9.37259e-06	0.302594	0.647	0.671		0.519139
3	ENSMUSG00000046314	Stxbp6	-0.280709	1.00812e-05	0.32547	0.238	0.329		0.487489
3	ENSMUSG00000001473	Tubb6	-0.254732	1.2444e-05	0.401754	0.398	0.478		0.396039
3	ENSMUSG00000056737	Capg	-0.271534	1.45134e-05	0.468566	0.809	0.848		0.329229
3	ENSMUSG00000003541	Ier3	0.339111	1.49833e-05	0.483736	0.285	0.177		0.315391
3	ENSMUSG00000056749	Nfil3	0.272154	1.75941e-05	0.568027	0.729	0.587		0.245631
3	ENSMUSG00000058427	Cxcl2	0.285529	2.47568e-05	0.799274	0.546	0.401		0.0973043
3	ENSMUSG00000079017	Ifi27l2a	0.276172	2.86039e-05	0.923477	0.973	0.953		0.0345738
3	ENSMUSG00000027368	Dusp2	-0.321478	3.32654e-05	1	0.176	0.264		0
3	ENSMUSG00000015950	Ncf1	-0.251486	4.04985e-05	1	0.574	0.623		0
3	ENSMUSG00000030122	Ptms	-0.271621	4.06436e-05	1	0.509	0.556		0
3	ENSMUSG00000091971	Hspa1a	-0.335956	6.87714e-05	1	0.556	0.648		0
3	ENSMUSG00000052212	Cd177	-0.285787	0.000118085	1	0.544	0.606		0
3	ENSMUSG00000032501	Trib1	-0.274844	0.000192579	1	0.624	0.661		0
3	ENSMUSG00000094777	Hist1h2ap	-0.371744	0.000260875	1	0.478	0.516		0
3	ENSMUSG00000062248	Cks2	-0.276761	0.000648795	1	0.205	0.274		0
3	ENSMUSG00000000982	Ccl3	-0.276026	0.000951863	1	0.311	0.381		0
3	ENSMUSG00000032193	Ldlr	-0.262237	0.001454	1	0.329	0.39		0
3	ENSMUSG00000007872	Id3	-0.345293	0.00177541	1	0.178	0.24		0
3	ENSMUSG00000035385	Ccl2	-0.39865	0.00577583	1	0.323	0.379		0
3	ENSMUSG00000024610	Cd74	-0.485254	0.793057	1	0.29	0.271		0
									#NUM!
									#NUM!
									#NUM!
									#NUM!
									#NUM!
									#NUM!
									#NUM!
									#NUM!
									#NUM!
									#NUM!
									#NUM!
									#NUM!
									#NUM!
									#NUM!
									#NUM!

## Sheet: BALBc_DEGs_cluster 4
cluster	gene	symbol	avg_log2FC	p_val	p_val_adj	pct.1	pct.2
4	ENSMUSG00000031722	Hp	0.873062	1.09e-45	3.52e-41	0.978	0.8		40.4535
4	ENSMUSG00000028410	Dnaja1	-0.895101	1.88e-45	6.07e-41	0.83	0.941		40.2168
4	ENSMUSG00000069792	Wfdc17	0.662559	3.23e-37	1.04e-32	0.996	0.986		31.983
4	ENSMUSG00000049103	Ccr2	0.608181	9.4e-36	3.04e-31	1	0.978		30.5171
4	ENSMUSG00000021360	Gcnt2	0.78904	6.95e-34	2.25e-29	0.532	0.161		28.6478
4	ENSMUSG00000023944	Hsp90ab1	-0.568779	2.99e-31	9.64e-27	0.998	1		26.0159
4	ENSMUSG00000029322	Plac8	0.40617	1.7e-27	5.5e-23	1	1		22.2596
4	ENSMUSG00000037266	Rsrp1	0.468837	1.16e-23	3.76e-19	0.984	0.919		18.4248
4	ENSMUSG00000038811	Gngt2	0.575198	2.56e-22	8.25e-18	0.852	0.56		17.0835
4	ENSMUSG00000069833	Ahnak	-0.542325	1.51e-21	4.87e-17	0.984	0.996		16.3125
4	ENSMUSG00000006360	Crip1	-0.63999	2.08e-21	6.71e-17	0.988	0.996		16.1733
4	ENSMUSG00000060591	Ifitm2	0.390841	4.45e-20	1.44e-15	1	0.992		14.8416
4	ENSMUSG00000089847	Timm10b	0.494225	1.91e-19	6.17e-15	0.939	0.788		14.2097
4	ENSMUSG00000027506	Tpd52	0.382901	6.3e-19	2.03e-14	0.994	0.967		13.6925
4	ENSMUSG00000069516	Lyz2	-0.28039	1.37e-18	4.42e-14	1	1		13.3546
4	ENSMUSG00000058624	Gda	0.654056	2.73e-18	8.83e-14	0.777	0.585		13.054
4	ENSMUSG00000029657	Hsph1	-0.624289	6.06e-18	1.96e-13	0.16	0.375		12.7077
4	ENSMUSG00000047798	Cd300lf	0.376319	5.62e-17	1.82e-12	0.255	0.057		11.7399
4	ENSMUSG00000035493	Tgfbi	0.48384	8.46e-17	2.73e-12	0.955	0.886		11.5638
4	ENSMUSG00000021270	Hsp90aa1	-0.570591	1.4e-16	4.53e-12	0.848	0.904		11.3439
4	ENSMUSG00000060703	Cd302	0.498431	1.67e-16	5.39e-12	0.745	0.475		11.2684
4	ENSMUSG00000052534	Pbx1	0.515558	2.24e-16	7.23e-12	0.409	0.165		11.1409
4	ENSMUSG00000031167	Rbm3	0.389661	3.4e-16	1.1e-11	0.99	0.925		10.9586
4	ENSMUSG00000027540	Ptpn1	0.351005	1.54e-15	4.98e-11	0.974	0.88		10.3028
4	ENSMUSG00000041736	Tspo	0.362711	4.01e-15	1.3e-10	0.998	0.976		9.88606
4	ENSMUSG00000075705	Msrb1	0.315147	1.22e-14	3.95e-10	0.998	0.986		9.4034
4	ENSMUSG00000022884	Eif4a2	-0.472865	2.72e-14	8.78e-10	0.617	0.747		9.05651
4	ENSMUSG00000057729	Prtn3	0.439361	3.14e-14	1.01e-09	0.316	0.112		8.99568
4	ENSMUSG00000038156	Spon1	0.44513	9.24e-14	2.98e-09	0.215	0.053		8.52578
4	ENSMUSG00000002992	Apoc2	0.587636	3.42e-13	1.1e-08	0.563	0.336		7.95861
4	ENSMUSG00000010406	Mrpl52	0.403059	3.45e-13	1.11e-08	0.893	0.725		7.95468
4	ENSMUSG00000021361	Tmem14c	0.403847	4.55e-13	1.47e-08	0.868	0.743		7.83268
4	ENSMUSG00000018381	Abi3	0.429654	7.17e-13	2.32e-08	0.472	0.236		7.63451
4	ENSMUSG00000042770	Hebp1	0.359402	9.63e-13	3.11e-08	0.474	0.232		7.50724
4	ENSMUSG00000037095	Lrg1	0.342102	1.72e-12	5.54e-08	0.107	0.004		7.25649
4	ENSMUSG00000038622	Med30	0.375007	5.09e-12	1.64e-07	0.445	0.22		6.78516
4	ENSMUSG00000027447	Cst3	-0.255604	7.12e-12	2.3e-07	0.998	0.998		6.63827
4	ENSMUSG00000028657	Ppt1	0.41755	7.34e-12	2.37e-07	0.785	0.56		6.62525
4	ENSMUSG00000078780	Gm5150	0.44784	8.35e-12	2.7e-07	0.868	0.739		6.56864
4	ENSMUSG00000071713	Csf2rb	0.375068	1.06e-11	3.43e-07	0.822	0.603		6.46471
4	ENSMUSG00000053819	Camk2d	0.433195	3.43e-11	1.11e-06	0.779	0.558		5.95468
4	ENSMUSG00000031444	F10	0.38556	3.84e-11	1.24e-06	0.425	0.216		5.90658
4	ENSMUSG00000041959	S100a10	-0.481728	6.18e-11	2e-06	0.862	0.894		5.69897
4	ENSMUSG00000053113	Socs3	0.330252	7.35e-11	2.37e-06	0.318	0.132		5.62525
4	ENSMUSG00000090877	Hspa1b	-0.529319	4.08e-10	1.32e-05	0.557	0.707		4.87943
4	ENSMUSG00000023913	Pla2g7	0.338844	6.26e-10	2.02e-05	0.891	0.76		4.69465
4	ENSMUSG00000014226	Cacybp	-0.391948	7.53e-10	2.43e-05	0.676	0.717		4.61439
4	ENSMUSG00000027620	Rbm39	-0.252872	1.3e-09	4.19e-05	0.99	0.992		4.37779
4	ENSMUSG00000117379	Gm50022	0.358616	1.45e-09	4.67e-05	0.816	0.65		4.33068
4	ENSMUSG00000005583	Mef2c	-0.398295	2.8e-09	9.05e-05	0.709	0.768		4.04335
4	ENSMUSG00000003545	Fosb	0.432275	2.84e-09	9.17e-05	0.802	0.625		4.03763
4	ENSMUSG00000026365	Cfh	0.473006	3.16e-09	0.000102006	0.603	0.424		3.99137
4	ENSMUSG00000024679	Ms4a6d	0.304257	3.44e-09	0.0001112	0.99	0.927		3.9539
4	ENSMUSG00000032381	Ciao2a	0.350942	3.5e-09	0.000113045	0.846	0.678		3.94675
4	ENSMUSG00000019528	Gyg	0.38175	3.5e-09	0.000113076	0.609	0.413		3.94663
4	ENSMUSG00000036138	Acaa1a	0.341326	4.36e-09	0.000140759	0.551	0.328		3.85152
4	ENSMUSG00000090164	BC035044	-0.32064	4.82e-09	0.000155472	0.107	0.238		3.80835
4	ENSMUSG00000020048	Hsp90b1	-0.35567	7.34e-09	0.000236829	0.889	0.912		3.62557
4	ENSMUSG00000021998	Lcp1	0.254121	8.11e-09	0.000261924	0.962	0.931		3.58182
4	ENSMUSG00000029810	Tmem176b	0.386228	9.34e-09	0.000301388	0.757	0.605		3.52087
4	ENSMUSG00000059714	Flot1	0.290586	9.46e-09	0.000305308	0.324	0.161		3.51526
4	ENSMUSG00000025804	Ccr1	0.255043	9.67e-09	0.000312117	0.215	0.079		3.50568
4	ENSMUSG00000034663	Bmp2k	0.352985	1.02e-08	0.000328778	0.435	0.244		3.4831
4	ENSMUSG00000020275	Rel	-0.371	1.19e-08	0.000384345	0.648	0.762		3.41528
4	ENSMUSG00000026385	Dbi	0.282364	1.89e-08	0.000610214	0.957	0.898		3.21452
4	ENSMUSG00000022564	Grina	0.344803	1.9e-08	0.000612147	0.5	0.308		3.21314
4	ENSMUSG00000003814	Calr	-0.445745	2.4e-08	0.000773357	0.818	0.841		3.11162
4	ENSMUSG00000017707	Serinc3	-0.333911	3.05e-08	0.000983439	0.909	0.925		3.00725
4	ENSMUSG00000029471	Camkk2	-0.358747	3.06e-08	0.000987425	0.551	0.648		3.0055
4	ENSMUSG00000030122	Ptms	-0.359298	3.46e-08	0.00111659	0.47	0.578		2.95211
4	ENSMUSG00000013974	Mcemp1	0.365221	3.53e-08	0.00113934	0.725	0.534		2.94335
4	ENSMUSG00000054717	Hmgb2	0.315801	4.73e-08	0.00152601	0.881	0.79		2.81644
4	ENSMUSG00000032508	Myd88	0.319983	6.47e-08	0.00208739	0.636	0.442		2.6804
4	ENSMUSG00000056737	Capg	-0.344842	6.83e-08	0.00220395	0.739	0.774		2.6568
4	ENSMUSG00000046718	Bst2	-0.42247	8.07e-08	0.00260462	0.727	0.766		2.58426
4	ENSMUSG00000019876	Pkib	0.275177	8.72e-08	0.00281482	0.354	0.187		2.55055
4	ENSMUSG00000022452	Smdt1	0.25973	8.91e-08	0.00287639	0.915	0.845		2.54115
4	ENSMUSG00000055435	Maf	-0.429217	1.02e-07	0.00328654	0.251	0.385		2.48326
4	ENSMUSG00000078515	Ddi2	0.342039	1.23e-07	0.00395682	0.694	0.534		2.40265
4	ENSMUSG00000029705	Cux1	0.321023	1.25e-07	0.00403451	0.536	0.342		2.39421
4	ENSMUSG00000031586	Rbpms	-0.314643	1.42e-07	0.00457085	0.148	0.271		2.34
4	ENSMUSG00000019122	Ccl9	-0.311839	1.59e-07	0.0051415	0.881	0.906		2.28891
4	ENSMUSG00000074677	Sirpb1c	0.314716	1.67e-07	0.00539359	0.828	0.676		2.26812
4	ENSMUSG00000010609	Psen2	0.265161	1.69e-07	0.00544696	0.294	0.145		2.26385
4	ENSMUSG00000026547	Tagln2	-0.518373	1.89e-07	0.00610448	0.553	0.621		2.21435
4	ENSMUSG00000017002	Slpi	0.319865	2.42e-07	0.00782146	0.591	0.415		2.10671
4	ENSMUSG00000026581	Sell	0.358284	2.61e-07	0.00843329	0.595	0.42		2.074
4	ENSMUSG00000024772	Ehd1	-0.275385	2.91e-07	0.0093946	0.083	0.191		2.02712
4	ENSMUSG00000098112	Bin2	0.272076	3.11e-07	0.0100535	0.887	0.758		1.99768
4	ENSMUSG00000026833	Olfm1	0.325536	3.13e-07	0.0100965	0.561	0.377		1.99583
4	ENSMUSG00000018927	Ccl6	-0.335697	3.43e-07	0.0110885	0.962	0.951		1.95513
4	ENSMUSG00000028367	Txn1	0.284809	3.61e-07	0.0116567	0.913	0.835		1.93342
4	ENSMUSG00000027199	Gatm	0.316461	4e-07	0.0129008	0.543	0.365		1.88938
4	ENSMUSG00000027398	Il1b	0.584779	4.32e-07	0.0139546	0.719	0.599		1.85528
4	ENSMUSG00000027907	S100a11	0.293005	4.95e-07	0.0159871	0.984	0.965		1.79623
4	ENSMUSG00000040564	Apoc1	0.274145	6.23e-07	0.0201279	0.192	0.081		1.6962
4	ENSMUSG00000041607	Mbp	-0.301943	7.27e-07	0.0234721	0.48	0.582		1.62945
4	ENSMUSG00000005142	Man2b1	0.278365	8.25e-07	0.0266466	0.872	0.776		1.57436
4	ENSMUSG00000042082	Arsb	-0.344163	9.09e-07	0.0293616	0.429	0.525		1.53222
4	ENSMUSG00000052336	Cx3cr1	-0.356674	9.18e-07	0.0296252	0.585	0.676		1.52834
4	ENSMUSG00000002957	Ap2a2	0.268362	1.02e-06	0.0330183	0.753	0.587		1.48124
4	ENSMUSG00000024349	Tmem173	0.27095	1.07e-06	0.034407	0.524	0.342		1.46335
4	ENSMUSG00000053291	Rab4b	0.274507	1.07e-06	0.0345042	0.48	0.299		1.46213
4	ENSMUSG00000040212	Emp3	-0.297657	1.08e-06	0.0350252	0.943	0.943		1.45562
4	ENSMUSG00000053453	Thoc7	0.32856	1.22e-06	0.0393981	0.656	0.477		1.40452
4	ENSMUSG00000089942	Pira2	0.355543	1.7e-06	0.0549913	0.733	0.631		1.25971
4	ENSMUSG00000021948	Prkcd	-0.307061	1.71e-06	0.0550786	0.688	0.745		1.25902
4	ENSMUSG00000056054	S100a8	0.483223	1.8e-06	0.0582216	0.383	0.232		1.23492
4	ENSMUSG00000026864	Hspa5	-0.34521	2.05e-06	0.0662861	0.947	0.949		1.17858
4	ENSMUSG00000021024	Psma6	0.26133	2.43e-06	0.0782955	0.603	0.424		1.10626
4	ENSMUSG00000005413	Hmox1	-0.491326	2.45e-06	0.0789624	0.397	0.483		1.10258
4	ENSMUSG00000031996	Aplp2	0.29517	2.55e-06	0.0822528	0.824	0.68		1.08485
4	ENSMUSG00000070394	Tmem256	0.262995	2.69e-06	0.0868362	0.848	0.701		1.0613
4	ENSMUSG00000071637	Cebpd	0.33198	3.02e-06	0.0975108	0.666	0.523		1.01095
4	ENSMUSG00000098557	Kctd12	-0.31915	4.02e-06	0.129906	0.711	0.778		0.886371
4	ENSMUSG00000021877	Arf4	-0.257071	4.03e-06	0.130005	0.741	0.778		0.886041
4	ENSMUSG00000052397	Ezr	-0.327981	4.11e-06	0.132587	0.391	0.473		0.8775
4	ENSMUSG00000074656	Eif2s2	0.306834	4.64e-06	0.149687	0.824	0.756		0.824817
4	ENSMUSG00000021190	Lgmn	0.310323	4.74e-06	0.153089	0.619	0.442		0.815057
4	ENSMUSG00000000982	Ccl3	-0.496042	5.06e-06	0.163465	0.342	0.458		0.786576
4	ENSMUSG00000002885	Adgre5	-0.250199	5.66e-06	0.182596	0.925	0.925		0.738508
4	ENSMUSG00000049516	Spty2d1	-0.282634	6.27e-06	0.20239	0.427	0.497		0.693812
4	ENSMUSG00000048234	Rnf149	0.284736	6.61e-06	0.213269	0.719	0.546		0.671073
4	ENSMUSG00000035673	Sbno2	0.314921	7.11e-06	0.22965	0.494	0.332		0.638934
4	ENSMUSG00000051627	Hist1h1e	-0.287949	8.77e-06	0.28313	0.617	0.692		0.548015
4	ENSMUSG00000019818	Cd164	-0.263322	8.91e-06	0.287551	0.215	0.318		0.541284
4	ENSMUSG00000020272	Stk10	-0.301001	8.94e-06	0.288499	0.49	0.576		0.539856
4	ENSMUSG00000006800	Sulf2	-0.314004	9.33e-06	0.30131	0.267	0.369		0.520986
4	ENSMUSG00000008348	Ubc	-0.291371	1.23e-05	0.398599	0.828	0.862		0.399464
4	ENSMUSG00000040152	Thbs1	-0.531321	1.25e-05	0.40243	0.245	0.352		0.39531
4	ENSMUSG00000067212	H2-T23	-0.276309	1.27e-05	0.40882	0.816	0.843		0.388468
4	ENSMUSG00000023367	Tmem176a	0.330725	1.28e-05	0.41243	0.632	0.489		0.38465
4	ENSMUSG00000021486	Prelid1	0.258295	1.36e-05	0.438449	0.781	0.627		0.358081
4	ENSMUSG00000070003	Ssbp4	0.251753	1.49e-05	0.481663	0.528	0.369		0.317256
4	ENSMUSG00000032501	Trib1	-0.312782	1.55e-05	0.501564	0.565	0.635		0.299674
4	ENSMUSG00000004610	Etfb	0.258257	1.65e-05	0.531374	0.549	0.399		0.2746
4	ENSMUSG00000032946	Rasgrp2	-0.288095	1.82e-05	0.588223	0.474	0.55		0.230458
4	ENSMUSG00000031770	Herpud1	-0.258212	2.34e-05	0.756855	0.508	0.572		0.120988
4	ENSMUSG00000021282	Eif5	-0.251029	2.4e-05	0.774294	0.826	0.839		0.111094
4	ENSMUSG00000046314	Stxbp6	-0.295873	2.65e-05	0.854806	0.17	0.259		0.0681325
4	ENSMUSG00000027078	Ube2l6	-0.259555	2.66e-05	0.858652	0.211	0.314		0.0661827
4	ENSMUSG00000027346	Gpcpd1	0.25376	2.91e-05	0.938076	0.437	0.287		0.0277619
4	ENSMUSG00000044811	Cd300c2	0.270131	4.4e-05	1	0.794	0.648		0
4	ENSMUSG00000029648	Flt1	-0.272747	4.73e-05	1	0.073	0.149		0
4	ENSMUSG00000042747	Krtcap2	0.2578	4.79e-05	1	0.753	0.623		0
4	ENSMUSG00000055782	Abcd2	0.250114	5.08e-05	1	0.366	0.234		0
4	ENSMUSG00000070858	Gm1673	-0.280948	5.53e-05	1	0.366	0.45		0
4	ENSMUSG00000054203	Ifi205	-0.286556	5.57e-05	1	0.261	0.358		0
4	ENSMUSG00000024521	Pmaip1	-0.324081	6.07e-05	1	0.419	0.503		0
4	ENSMUSG00000094777	Hist1h2ap	-0.384088	6.69e-05	1	0.419	0.497		0
4	ENSMUSG00000052459	Atp6v1a	0.30011	7.4e-05	1	0.603	0.493		0
4	ENSMUSG00000030148	Clec4a2	0.25546	7.63e-05	1	0.832	0.743		0
4	ENSMUSG00000062248	Cks2	-0.32867	7.83e-05	1	0.174	0.265		0
4	ENSMUSG00000005800	Mmp8	0.27578	8.76e-05	1	0.484	0.35		0
4	ENSMUSG00000112023	Lilr4b	0.257317	0.000101475	1	0.522	0.377		0
4	ENSMUSG00000005483	Dnajb1	-0.281722	0.000102979	1	0.381	0.456		0
4	ENSMUSG00000030142	Clec4e	0.2765	0.000104834	1	0.385	0.257		0
4	ENSMUSG00000051439	Cd14	0.262398	0.000106268	1	0.506	0.373		0
4	ENSMUSG00000053907	Mat2a	-0.263627	0.000109776	1	0.547	0.605		0
4	ENSMUSG00000001774	Chordc1	-0.258552	0.000139878	1	0.281	0.369		0
4	ENSMUSG00000018654	Ikzf1	-0.270192	0.000149358	1	0.682	0.684		0
4	ENSMUSG00000022769	Sdf2l1	-0.293202	0.000172057	1	0.291	0.363		0
4	ENSMUSG00000068566	Myadm	-0.286666	0.000172632	1	0.472	0.515		0
4	ENSMUSG00000029467	Atp2a2	-0.276742	0.000178909	1	0.377	0.43		0
4	ENSMUSG00000020458	Rtn4	-0.25421	0.000179891	1	0.749	0.764		0
4	ENSMUSG00000020571	Pdia6	-0.284744	0.000193488	1	0.66	0.692		0
4	ENSMUSG00000023034	Nr4a1	-0.347819	0.000272068	1	0.656	0.69		0
4	ENSMUSG00000039208	Metrnl	-0.267948	0.000297801	1	0.802	0.8		0
4	ENSMUSG00000029401	Rilpl2	-0.278999	0.000364799	1	0.441	0.487		0
4	ENSMUSG00000026104	Stat1	-0.253912	0.000391735	1	0.791	0.766		0
4	ENSMUSG00000045636	Mtus1	0.26238	0.000535085	1	0.492	0.371		0
4	ENSMUSG00000020315	Sptbn1	-0.28419	0.000578149	1	0.532	0.57		0
4	ENSMUSG00000032193	Ldlr	-0.329747	0.000637215	1	0.372	0.428		0
4	ENSMUSG00000047735	Samd9l	-0.264883	0.000878226	1	0.759	0.752		0
4	ENSMUSG00000032740	Ccdc88a	-0.283005	0.00106768	1	0.711	0.739		0
4	ENSMUSG00000022565	Plec	-0.265386	0.00136524	1	0.413	0.452		0
4	ENSMUSG00000074272	Ceacam1	-0.270519	0.00270049	1	0.429	0.466		0
4	ENSMUSG00000025980	Hspd1	-0.270287	0.00272757	1	0.462	0.473		0
4	ENSMUSG00000021614	Vcan	0.309828	0.00292194	1	0.233	0.161		0
4	ENSMUSG00000031613	Hpgd	0.261808	0.00314951	1	0.146	0.086		0
4	ENSMUSG00000020641	Rsad2	-0.461674	0.00687498	1	0.273	0.332		0
4	ENSMUSG00000040809	Chil3	-0.301217	0.0076462	1	0.433	0.481		0
4	ENSMUSG00000073421	H2-Ab1	-0.442418	0.0230911	1	0.285	0.338		0
4	ENSMUSG00000003541	Ier3	0.275372	0.0254361	1	0.251	0.189		0
4	ENSMUSG00000024610	Cd74	-0.525484	0.0387739	1	0.514	0.536		0
4	ENSMUSG00000047945	Marcksl1	-0.326229	0.0735839	1	0.142	0.177		0
4	ENSMUSG00000035385	Ccl2	-0.412882	0.24323	1	0.267	0.279		0
4	ENSMUSG00000036594	H2-Aa	-0.398094	0.309757	1	0.338	0.344		0
4	ENSMUSG00000074896	Ifit3	-0.319751	0.650061	1	0.352	0.334		0
4	ENSMUSG00000034459	Ifit1	-0.321962	0.859076	1	0.269	0.238		0
									#NUM!
									#NUM!
									#NUM!
									#NUM!
									#NUM!
									#NUM!
									#NUM!
									#NUM!
									#NUM!
									#NUM!
									#NUM!
									#NUM!
									#NUM!
									#NUM!
									#NUM!
									#NUM!
									#NUM!
									#NUM!
									#NUM!
									#NUM!
									#NUM!
									#NUM!
									#NUM!
									#NUM!
									#NUM!
									#NUM!
									#NUM!

## Sheet: BALBc_DEGs_cluster 5
cluster	gene	symbol	avg_log2FC	p_val	p_val_adj	pct.1	pct.2
5	ENSMUSG00000031722	Hp	1.01969	1.41687e-41	4.57435e-37	0.94	0.761		36.3397
5	ENSMUSG00000029322	Plac8	0.68299	8.09727e-38	2.6142e-33	0.997	0.995		32.5827
5	ENSMUSG00000069792	Wfdc17	0.928531	6.84405e-26	2.2096e-21	0.946	0.887		20.6557
5	ENSMUSG00000028410	Dnaja1	-0.72323	1.4113e-21	4.55639e-17	0.786	0.894		16.3414
5	ENSMUSG00000037266	Rsrp1	0.510377	4.3322e-21	1.39865e-16	0.979	0.896		15.8543
5	ENSMUSG00000023944	Hsp90ab1	-0.532265	2.0888e-19	6.74368e-15	0.979	0.993		14.1711
5	ENSMUSG00000049103	Ccr2	0.633873	7.43019e-17	2.39884e-12	0.94	0.883		11.62
5	ENSMUSG00000021360	Gcnt2	0.607467	7.6722e-16	2.47697e-11	0.536	0.251		10.6061
5	ENSMUSG00000006360	Crip1	-0.671731	1.02437e-15	3.30717e-11	0.985	0.986		10.4805
5	ENSMUSG00000031167	Rbm3	0.414221	3.25991e-15	1.05246e-10	0.988	0.907		9.97779
5	ENSMUSG00000053819	Camk2d	0.510097	3.43961e-14	1.11048e-09	0.786	0.533		8.95449
5	ENSMUSG00000023046	Igfbp6	0.31904	5.24275e-14	1.69262e-09	0.169	0.018		8.77144
5	ENSMUSG00000069516	Lyz2	-0.348288	1.79964e-13	5.81012e-09	1	1		8.23581
5	ENSMUSG00000058624	Gda	0.580039	2.78819e-13	9.00166e-09	0.789	0.598		8.04568
5	ENSMUSG00000000682	Cd52	0.315731	7.80987e-13	2.52142e-08	0.991	0.995		7.59836
5	ENSMUSG00000041736	Tspo	0.454436	1.47957e-12	4.77679e-08	0.934	0.865		7.32086
5	ENSMUSG00000021270	Hsp90aa1	-0.528184	1.8754e-12	6.05472e-08	0.87	0.905		7.21791
5	ENSMUSG00000029657	Hsph1	-0.512457	1.46378e-11	4.72582e-07	0.169	0.375		6.32552
5	ENSMUSG00000075705	Msrb1	0.282559	1.42544e-10	4.60202e-06	0.994	0.991		5.33705
5	ENSMUSG00000031586	Rbpms	-0.52397	2.98549e-10	9.63865e-06	0.38	0.551		5.01598
5	ENSMUSG00000003814	Calr	-0.4456	3.43946e-10	1.11043e-05	0.75	0.858		4.95451
5	ENSMUSG00000002885	Adgre5	-0.360591	4.34905e-10	1.40409e-05	0.946	0.959		4.85261
5	ENSMUSG00000001020	S100a4	-0.288942	5.20625e-10	1.68084e-05	0.988	0.995		4.77447
5	ENSMUSG00000020048	Hsp90b1	-0.449391	6.15019e-10	1.98559e-05	0.843	0.889		4.70211
5	ENSMUSG00000037095	Lrg1	0.428498	1.16977e-09	3.77661e-05	0.105	0.009		4.4229
5	ENSMUSG00000027398	Il1b	0.589462	1.19163e-09	3.84717e-05	0.723	0.569		4.41486
5	ENSMUSG00000030830	Itgal	-0.390316	1.19629e-09	3.86221e-05	0.934	0.971		4.41316
5	ENSMUSG00000060703	Cd302	0.465841	1.20353e-09	3.88559e-05	0.651	0.44		4.41054
5	ENSMUSG00000026581	Sell	0.450768	1.22207e-09	3.94545e-05	0.38	0.185		4.4039
5	ENSMUSG00000045658	Pid1	-0.391868	1.59692e-09	5.15565e-05	0.702	0.79		4.28772
5	ENSMUSG00000090877	Hspa1b	-0.561323	2.64174e-09	8.52885e-05	0.512	0.673		4.06911
5	ENSMUSG00000014226	Cacybp	-0.481532	3.007e-09	9.70811e-05	0.599	0.711		4.01287
5	ENSMUSG00000026864	Hspa5	-0.553086	4.29754e-09	0.000138746	0.907	0.955		3.85778
5	ENSMUSG00000023913	Pla2g7	0.311382	4.65017e-09	0.000150131	0.943	0.844		3.82353
5	ENSMUSG00000027506	Tpd52	0.339582	5.39329e-09	0.000174122	0.955	0.935		3.75915
5	ENSMUSG00000052270	Fpr2	0.425291	7.12843e-09	0.000230141	0.295	0.126		3.63801
5	ENSMUSG00000035493	Tgfbi	0.410999	7.21474e-09	0.000232928	0.91	0.858		3.63278
5	ENSMUSG00000021127	Zfp36l1	0.363486	7.71852e-09	0.000249192	0.325	0.151		3.60347
5	ENSMUSG00000030142	Clec4e	0.388229	9.59688e-09	0.000309835	0.524	0.298		3.50887
5	ENSMUSG00000042770	Hebp1	0.360584	1.04508e-08	0.000337406	0.41	0.214		3.47185
5	ENSMUSG00000060591	Ifitm2	0.276511	1.07925e-08	0.000348436	1	0.995		3.45788
5	ENSMUSG00000074656	Eif2s2	0.378621	1.25096e-08	0.000403874	0.892	0.786		3.39375
5	ENSMUSG00000117379	Gm50022	0.419631	1.56949e-08	0.000506711	0.804	0.639		3.29524
5	ENSMUSG00000010406	Mrpl52	0.352843	2.52675e-08	0.00081576	0.831	0.716		3.08844
5	ENSMUSG00000022884	Eif4a2	-0.347244	3.6627e-08	0.0011825	0.696	0.799		2.9272
5	ENSMUSG00000031444	F10	0.402513	3.84547e-08	0.00124151	0.548	0.339		2.90605
5	ENSMUSG00000046229	Scand1	0.251148	4.0069e-08	0.00129363	0.967	0.973		2.88819
5	ENSMUSG00000056737	Capg	-0.446346	4.33028e-08	0.00139803	0.575	0.691		2.85448
5	ENSMUSG00000069833	Ahnak	-0.417745	5.78727e-08	0.00186842	0.967	0.964		2.72853
5	ENSMUSG00000089847	Timm10b	0.357972	7.17321e-08	0.00231587	0.87	0.743		2.63529
5	ENSMUSG00000078780	Gm5150	0.367085	8.57723e-08	0.00276916	0.816	0.673		2.55765
5	ENSMUSG00000019528	Gyg	0.410562	9.52998e-08	0.00307675	0.675	0.497		2.51191
5	ENSMUSG00000027540	Ptpn1	0.254047	9.7339e-08	0.00314259	0.955	0.907		2.50271
5	ENSMUSG00000028367	Txn1	0.365799	9.86956e-08	0.00318639	0.886	0.801		2.4967
5	ENSMUSG00000091971	Hspa1a	-0.547563	1.00021e-07	0.00322918	0.482	0.641		2.49091
5	ENSMUSG00000040212	Emp3	-0.422444	1.08546e-07	0.00350442	0.961	0.962		2.45538
5	ENSMUSG00000052534	Pbx1	0.449641	1.18912e-07	0.00383908	0.31	0.156		2.41577
5	ENSMUSG00000029471	Camkk2	-0.341594	1.4494e-07	0.0046794	0.63	0.725		2.32981
5	ENSMUSG00000036751	Cox6b1	0.253132	2.12988e-07	0.00687631	0.949	0.905		2.16264
5	ENSMUSG00000005125	Ndrg1	0.268887	2.20681e-07	0.00712468	0.298	0.138		2.14723
5	ENSMUSG00000002603	Tgfb1	-0.310211	2.25987e-07	0.00729599	0.931	0.953		2.13692
5	ENSMUSG00000071713	Csf2rb	0.361679	3.29007e-07	0.010622	0.675	0.521		1.97379
5	ENSMUSG00000021948	Prkcd	-0.300168	8.4067e-07	0.027141	0.726	0.795		1.56637
5	ENSMUSG00000002992	Apoc2	0.469924	9.23683e-07	0.0298211	0.584	0.393		1.52548
5	ENSMUSG00000024772	Ehd1	-0.331229	1.01055e-06	0.0326257	0.127	0.262		1.48644
5	ENSMUSG00000026822	Lcn2	0.69417	1.06669e-06	0.034438	0.117	0.029		1.46296
5	ENSMUSG00000001175	Calm1	-0.264235	1.23621e-06	0.0399109	0.997	0.998		1.39891
5	ENSMUSG00000039208	Metrnl	-0.315022	1.24279e-06	0.0401236	0.895	0.914		1.3966
5	ENSMUSG00000058818	Pirb	0.307758	1.44931e-06	0.0467911	0.834	0.677		1.32984
5	ENSMUSG00000021614	Vcan	0.379113	2.25472e-06	0.0727936	0.253	0.117		1.13791
5	ENSMUSG00000000290	Itgb2	-0.270938	2.60873e-06	0.0842228	0.883	0.907		1.07457
5	ENSMUSG00000056071	S100a9	1.69808	2.81049e-06	0.0907365	0.298	0.156		1.04222
5	ENSMUSG00000057191	AB124611	0.322538	2.86479e-06	0.0924897	0.768	0.639		1.03391
5	ENSMUSG00000042682	Selenok	-0.296377	3.29663e-06	0.106432	0.849	0.883		0.972928
5	ENSMUSG00000020571	Pdia6	-0.345909	3.34511e-06	0.107997	0.605	0.711		0.966589
5	ENSMUSG00000059182	Skap2	0.321628	3.81172e-06	0.123061	0.831	0.693		0.909878
5	ENSMUSG00000038811	Gngt2	0.253013	4.1896e-06	0.135261	0.976	0.91		0.868827
5	ENSMUSG00000023034	Nr4a1	-0.3435	4.32171e-06	0.139526	0.87	0.896		0.855344
5	ENSMUSG00000028657	Ppt1	0.289432	4.52352e-06	0.146042	0.702	0.501		0.835523
5	ENSMUSG00000035004	Igsf6	0.266183	4.80391e-06	0.155094	0.883	0.856		0.809405
5	ENSMUSG00000056054	S100a8	2.05164	5.12523e-06	0.165468	0.38	0.228		0.781286
5	ENSMUSG00000020272	Stk10	-0.297178	5.48618e-06	0.177121	0.747	0.797		0.751729
5	ENSMUSG00000005800	Mmp8	0.415449	7.27864e-06	0.234991	0.337	0.19		0.628949
5	ENSMUSG00000074677	Sirpb1c	0.311228	7.88416e-06	0.25454	0.759	0.621		0.594244
5	ENSMUSG00000020477	Mrps24	0.281415	8.35739e-06	0.269818	0.708	0.533		0.568929
5	ENSMUSG00000085786	Gm15987	0.294902	9.31048e-06	0.300589	0.627	0.458		0.522027
5	ENSMUSG00000112023	Lilr4b	0.3156	1.08043e-05	0.348817	0.521	0.357		0.457402
5	ENSMUSG00000026547	Tagln2	-0.518299	1.0819e-05	0.349291	0.572	0.634		0.456813
5	ENSMUSG00000098188	Sowahc	-0.333655	1.38523e-05	0.447223	0.367	0.501		0.349476
5	ENSMUSG00000042082	Arsb	-0.334582	1.3886e-05	0.44831	0.386	0.499		0.348422
5	ENSMUSG00000032381	Ciao2a	0.284662	1.4862e-05	0.47982	0.795	0.693		0.318922
5	ENSMUSG00000032946	Rasgrp2	-0.318414	1.69921e-05	0.548591	0.627	0.729		0.260751
5	ENSMUSG00000069662	Marcks	-0.283705	1.86418e-05	0.601852	0.946	0.93		0.220511
5	ENSMUSG00000039146	Ifi44l	0.303525	2.51603e-05	0.812302	0.331	0.19		0.0902827
5	ENSMUSG00000053113	Socs3	0.380463	2.62517e-05	0.847535	0.407	0.266		0.0718425
5	ENSMUSG00000022450	Ndufa6	0.255536	2.7334e-05	0.882478	0.919	0.84		0.054296
5	ENSMUSG00000005413	Hmox1	-0.281563	3.14139e-05	1	0.377	0.506		0
5	ENSMUSG00000070031	Sp140	0.261835	3.44448e-05	1	0.512	0.345		0
5	ENSMUSG00000015947	Fcgr1	0.257779	3.536e-05	1	0.232	0.117		0
5	ENSMUSG00000070394	Tmem256	0.283539	3.56815e-05	1	0.78	0.698		0
5	ENSMUSG00000002985	Apoe	-0.567384	3.64444e-05	1	0.828	0.842		0
5	ENSMUSG00000024677	Ms4a6b	0.286342	3.85297e-05	1	0.852	0.77		0
5	ENSMUSG00000079017	Ifi27l2a	0.326263	4.05575e-05	1	0.955	0.939		0
5	ENSMUSG00000032231	Anxa2	-0.264571	4.1136e-05	1	0.97	0.953		0
5	ENSMUSG00000092274	Neat1	-0.367084	4.21707e-05	1	0.855	0.869		0
5	ENSMUSG00000027248	Pdia3	-0.320355	4.48582e-05	1	0.786	0.801		0
5	ENSMUSG00000027514	Zbp1	0.254008	5.09615e-05	1	0.364	0.221		0
5	ENSMUSG00000005483	Dnajb1	-0.322211	6.08592e-05	1	0.349	0.438		0
5	ENSMUSG00000027346	Gpcpd1	0.288823	6.6466e-05	1	0.53	0.379		0
5	ENSMUSG00000017002	Slpi	0.305367	8.266e-05	1	0.56	0.404		0
5	ENSMUSG00000032740	Ccdc88a	-0.27954	8.27906e-05	1	0.789	0.849		0
5	ENSMUSG00000040687	Madd	-0.250127	9.18483e-05	1	0.226	0.334		0
5	ENSMUSG00000008540	Mgst1	0.29404	9.2575e-05	1	0.771	0.702		0
5	ENSMUSG00000006800	Sulf2	-0.359729	0.000105487	1	0.259	0.366		0
5	ENSMUSG00000024521	Pmaip1	-0.306581	0.000106185	1	0.527	0.614		0
5	ENSMUSG00000021069	Pygl	0.251667	0.000116052	1	0.488	0.332		0
5	ENSMUSG00000058013	2024-09-11	-0.280799	0.000133948	1	0.196	0.305		0
5	ENSMUSG00000000982	Ccl3	-0.63041	0.000143592	1	0.31	0.409		0
5	ENSMUSG00000060675	Plaat3	-0.272092	0.000147265	1	0.133	0.228		0
5	ENSMUSG00000030122	Ptms	-0.366196	0.000152835	1	0.473	0.551		0
5	ENSMUSG00000030208	Emp1	-0.378757	0.000160651	1	0.271	0.381		0
5	ENSMUSG00000024235	Map3k8	-0.273045	0.000166135	1	0.524	0.589		0
5	ENSMUSG00000048440	Cyp4f16	0.259016	0.000188022	1	0.521	0.372		0
5	ENSMUSG00000051457	Spn	-0.325932	0.000196007	1	0.527	0.612		0
5	ENSMUSG00000031770	Herpud1	-0.312124	0.000205152	1	0.473	0.571		0
5	ENSMUSG00000022463	Srebf2	-0.255215	0.000281436	1	0.283	0.386		0
5	ENSMUSG00000042293	Gm5617	0.283628	0.000286425	1	0.298	0.183		0
5	ENSMUSG00000032501	Trib1	-0.280957	0.000298488	1	0.563	0.666		0
5	ENSMUSG00000021591	Glrx	0.288294	0.000352451	1	0.41	0.284		0
5	ENSMUSG00000026833	Olfm1	0.25143	0.000360327	1	0.373	0.244		0
5	ENSMUSG00000089669	Tnfsf13	-0.276633	0.000371777	1	0.542	0.625		0
5	ENSMUSG00000052397	Ezr	-0.259743	0.000446963	1	0.452	0.542		0
5	ENSMUSG00000089942	Pira2	0.270302	0.000470716	1	0.657	0.537		0
5	ENSMUSG00000022403	St13	-0.260246	0.000472171	1	0.413	0.508		0
5	ENSMUSG00000014846	Tppp3	-0.415054	0.000505863	1	0.476	0.544		0
5	ENSMUSG00000071715	Ncf4	0.261068	0.000515723	1	0.873	0.833		0
5	ENSMUSG00000018927	Ccl6	-0.26219	0.000520314	1	0.928	0.968		0
5	ENSMUSG00000032525	Nktr	-0.259058	0.000543697	1	0.699	0.777		0
5	ENSMUSG00000045294	Insig1	-0.255279	0.000553545	1	0.22	0.302		0
5	ENSMUSG00000002957	Ap2a2	0.250542	0.000605779	1	0.693	0.558		0
5	ENSMUSG00000041959	S100a10	-0.427266	0.000634202	1	0.81	0.815		0
5	ENSMUSG00000003545	Fosb	0.273379	0.0006723	1	0.684	0.564		0
5	ENSMUSG00000032508	Myd88	0.25753	0.000682995	1	0.509	0.384		0
5	ENSMUSG00000020275	Rel	-0.307581	0.000809735	1	0.762	0.79		0
5	ENSMUSG00000078515	Ddi2	0.275647	0.000819189	1	0.633	0.497		0
5	ENSMUSG00000023367	Tmem176a	0.291695	0.00093276	1	0.494	0.366		0
5	ENSMUSG00000020315	Sptbn1	-0.291889	0.000952074	1	0.59	0.639		0
5	ENSMUSG00000035356	Nfkbiz	-0.360195	0.000984582	1	0.497	0.571		0
5	ENSMUSG00000006362	Cbfa2t3	-0.333376	0.00111009	1	0.548	0.605		0
5	ENSMUSG00000007872	Id3	-0.287704	0.00146986	1	0.181	0.269		0
5	ENSMUSG00000058427	Cxcl2	0.343302	0.00164464	1	0.476	0.348		0
5	ENSMUSG00000053907	Mat2a	-0.307239	0.0022088	1	0.551	0.605		0
5	ENSMUSG00000013974	Mcemp1	0.317046	0.00246559	1	0.66	0.562		0
5	ENSMUSG00000022636	Alcam	-0.272221	0.00369089	1	0.407	0.476		0
5	ENSMUSG00000026014	Raph1	-0.251232	0.00377753	1	0.283	0.35		0
5	ENSMUSG00000068220	Lgals1	-0.276817	0.00411727	1	0.747	0.781		0
5	ENSMUSG00000038872	Zfhx3	-0.253299	0.00477709	1	0.178	0.242		0
5	ENSMUSG00000026193	Fn1	-0.344075	0.00693077	1	0.75	0.779		0
5	ENSMUSG00000022565	Plec	-0.282226	0.00710101	1	0.461	0.519		0
5	ENSMUSG00000028037	Ifi44	0.261392	0.0080094	1	0.398	0.3		0
5	ENSMUSG00000026365	Cfh	0.255198	0.00801795	1	0.488	0.388		0
5	ENSMUSG00000062248	Cks2	-0.258566	0.0104157	1	0.217	0.287		0
5	ENSMUSG00000060600	Eno3	0.281856	0.0114484	1	0.361	0.28		0
5	ENSMUSG00000001627	Ifrd1	-0.287368	0.0132084	1	0.584	0.589		0
5	ENSMUSG00000022528	Hes1	-0.261151	0.0202475	1	0.37	0.424		0
5	ENSMUSG00000074622	Mafb	-0.250667	0.0221414	1	0.581	0.643		0
5	ENSMUSG00000029810	Tmem176b	0.266391	0.0239107	1	0.575	0.494		0
5	ENSMUSG00000040809	Chil3	-0.351061	0.0281973	1	0.377	0.431		0
5	ENSMUSG00000076609	Igkc	0.353617	0.03955	1	0.163	0.108		0
5	ENSMUSG00000035385	Ccl2	-0.425802	0.119769	1	0.145	0.178		0
									#NUM!
									#NUM!
									#NUM!
									#NUM!
									#NUM!
									#NUM!
									#NUM!
									#NUM!
									#NUM!
									#NUM!
									#NUM!
									#NUM!
									#NUM!
									#NUM!
									#NUM!
									#NUM!
									#NUM!
									#NUM!
									#NUM!
									#NUM!
									#NUM!
									#NUM!
									#NUM!
									#NUM!
									#NUM!
									#NUM!
									#NUM!
									#NUM!
									#NUM!
									#NUM!
									#NUM!
									#NUM!
									#NUM!
									#NUM!
									#NUM!
									#NUM!
									#NUM!
									#NUM!
									#NUM!
									#NUM!
									#NUM!
									#NUM!
									#NUM!
									#NUM!
									#NUM!
									#NUM!
									#NUM!

## Sheet: BALBc_DEGs_cluster 6
cluster	gene	symbol	avg_log2FC	p_val	p_val_adj	pct.1	pct.2
6	ENSMUSG00000031722	Hp	0.730775	2.58168e-28	8.33497e-24	1	0.901		23.0791
6	ENSMUSG00000058624	Gda	0.836735	1.87673e-26	6.05902e-22	0.935	0.708		21.2176
6	ENSMUSG00000049103	Ccr2	0.55367	1.77868e-25	5.74248e-21	1	0.991		20.2409
6	ENSMUSG00000057729	Prtn3	0.795882	1.19032e-24	3.84295e-20	0.497	0.121		19.4153
6	ENSMUSG00000041736	Tspo	0.59486	1.8657e-24	6.0234e-20	1	0.96		19.2202
6	ENSMUSG00000069516	Lyz2	-0.338283	1.1971e-22	3.86482e-18	1	1		17.4129
6	ENSMUSG00000069833	Ahnak	-0.664797	3.06256e-21	9.88748e-17	0.977	0.994		16.0049
6	ENSMUSG00000021360	Gcnt2	0.657922	8.38604e-21	2.70743e-16	0.432	0.096		15.5674
6	ENSMUSG00000069792	Wfdc17	0.595758	1.3552e-20	4.37525e-16	1	0.984		15.359
6	ENSMUSG00000006360	Crip1	-0.739903	1.10583e-18	3.57016e-14	1	0.997		13.4473
6	ENSMUSG00000060591	Ifitm2	0.442502	1.32619e-18	4.2816e-14	1	0.997		13.3684
6	ENSMUSG00000038811	Gngt2	0.753127	1.45566e-18	4.69959e-14	0.779	0.422		13.3279
6	ENSMUSG00000028410	Dnaja1	-0.714575	1.84228e-17	5.94782e-13	0.731	0.857		12.2256
6	ENSMUSG00000029322	Plac8	0.52534	3.62988e-17	1.17191e-12	1	0.994		11.9311
6	ENSMUSG00000075705	Msrb1	0.375347	2.72877e-16	8.80983e-12	1	0.991		11.055
6	ENSMUSG00000031167	Rbm3	0.451483	4.70651e-16	1.5195e-11	0.99	0.916		10.8183
6	ENSMUSG00000026385	Dbi	0.498521	1.0615e-15	3.42705e-11	0.974	0.913		10.4651
6	ENSMUSG00000021614	Vcan	0.716224	1.49244e-13	4.81833e-09	0.432	0.155		8.3171
6	ENSMUSG00000028691	Prdx1	0.418415	6.1223e-13	1.97659e-08	0.994	0.929		7.70408
6	ENSMUSG00000023046	Igfbp6	0.290463	8.38291e-13	2.70642e-08	0.166	0.006		7.5676
6	ENSMUSG00000037266	Rsrp1	0.418791	9.20995e-13	2.97343e-08	0.987	0.944		7.52674
6	ENSMUSG00000053819	Camk2d	0.513616	4.06304e-12	1.31175e-07	0.63	0.339		6.88215
6	ENSMUSG00000028367	Txn1	0.431747	1.09564e-11	3.53726e-07	0.961	0.848		6.45133
6	ENSMUSG00000027506	Tpd52	0.409256	1.40851e-11	4.54738e-07	0.981	0.916		6.34224
6	ENSMUSG00000030142	Clec4e	0.465469	1.46872e-11	4.74176e-07	0.461	0.189		6.32406
6	ENSMUSG00000031444	F10	0.52618	1.52932e-11	4.93742e-07	0.63	0.345		6.3065
6	ENSMUSG00000071715	Ncf4	0.387299	5.42438e-11	1.75126e-06	0.948	0.839		5.75665
6	ENSMUSG00000018381	Abi3	0.500986	6.41083e-11	2.06974e-06	0.406	0.174		5.68409
6	ENSMUSG00000035493	Tgfbi	0.484135	7.76729e-11	2.50767e-06	0.935	0.86		5.60073
6	ENSMUSG00000057666	Gapdh	0.346878	8.08769e-11	2.61111e-06	0.987	0.947		5.58317
6	ENSMUSG00000015656	Hspa8	-0.317946	1.02397e-10	3.30587e-06	0.997	1		5.48071
6	ENSMUSG00000024679	Ms4a6d	0.466132	1.14442e-10	3.69475e-06	0.951	0.826		5.43242
6	ENSMUSG00000010406	Mrpl52	0.450101	2.45555e-10	7.92775e-06	0.912	0.72		5.10085
6	ENSMUSG00000070394	Tmem256	0.418723	5.30574e-10	1.71296e-05	0.925	0.77		4.76625
6	ENSMUSG00000074656	Eif2s2	0.413619	9.94295e-10	3.21008e-05	0.912	0.755		4.49348
6	ENSMUSG00000018927	Ccl6	-0.419769	1.42097e-09	4.58759e-05	0.974	0.984		4.33842
6	ENSMUSG00000000594	Gm2a	-0.36563	1.51701e-09	4.89765e-05	0.935	0.96		4.31001
6	ENSMUSG00000071713	Csf2rb	0.465741	1.53234e-09	4.94715e-05	0.789	0.562		4.30564
6	ENSMUSG00000037095	Lrg1	0.34156	1.94406e-09	6.27641e-05	0.123	0.006		4.20229
6	ENSMUSG00000032508	Myd88	0.40823	1.96218e-09	6.33491e-05	0.721	0.45		4.19826
6	ENSMUSG00000047798	Cd300lf	0.314877	2.05805e-09	6.64442e-05	0.247	0.068		4.17754
6	ENSMUSG00000052336	Cx3cr1	-0.533951	2.19472e-09	7.08564e-05	0.51	0.683		4.14962
6	ENSMUSG00000035673	Sbno2	0.41618	2.79146e-09	9.01223e-05	0.516	0.255		4.04517
6	ENSMUSG00000027907	S100a11	0.398647	3.21173e-09	0.000103691	0.994	0.972		3.98426
6	ENSMUSG00000021948	Prkcd	-0.379675	3.43447e-09	0.000110882	0.601	0.72		3.95514
6	ENSMUSG00000089847	Timm10b	0.3895	3.55718e-09	0.000114844	0.955	0.854		3.93989
6	ENSMUSG00000002885	Adgre5	-0.40222	5.27867e-09	0.000170422	0.88	0.935		3.76847
6	ENSMUSG00000019528	Gyg	0.433024	5.30316e-09	0.000171213	0.737	0.491		3.76646
6	ENSMUSG00000096472	Cdkn2d	0.403277	5.57696e-09	0.000180052	0.5	0.258		3.7446
6	ENSMUSG00000044533	Rps2	0.260093	7.5665e-09	0.000244284	1	0.991		3.6121
6	ENSMUSG00000019876	Pkib	0.351291	8.37197e-09	0.000270289	0.432	0.202		3.56817
6	ENSMUSG00000026581	Sell	0.479027	9.08059e-09	0.000293167	0.789	0.568		3.53288
6	ENSMUSG00000005800	Mmp8	0.437363	9.09125e-09	0.000293511	0.688	0.45		3.53238
6	ENSMUSG00000079419	Ms4a6c	0.258036	1.07881e-08	0.000348292	1	0.997		3.45806
6	ENSMUSG00000027346	Gpcpd1	0.412789	1.08587e-08	0.000350572	0.536	0.311		3.45522
6	ENSMUSG00000021125	Arg2	0.345288	1.18294e-08	0.000381913	0.279	0.096		3.41804
6	ENSMUSG00000022884	Eif4a2	-0.410864	1.85191e-08	0.000597888	0.558	0.699		3.22338
6	ENSMUSG00000041959	S100a10	-0.420527	2.58197e-08	0.00083359	0.951	0.963		3.07905
6	ENSMUSG00000085786	Gm15987	0.431569	3.00844e-08	0.000971276	0.695	0.45		3.01266
6	ENSMUSG00000031441	Atp11a	0.256268	4.39756e-08	0.00141975	0.237	0.071		2.84779
6	ENSMUSG00000054676	1600014C10Rik	0.334782	4.50233e-08	0.00145358	0.341	0.146		2.83756
6	ENSMUSG00000041268	Dmxl2	0.291426	4.62937e-08	0.00149459	0.237	0.075		2.82548
6	ENSMUSG00000037649	H2-DMa	-0.408213	5.02213e-08	0.0016214	0.744	0.829		2.79011
6	ENSMUSG00000022663	Atg3	0.402443	5.34195e-08	0.00172465	0.718	0.481		2.7633
6	ENSMUSG00000070031	Sp140	0.347038	6.67805e-08	0.00215601	0.649	0.376		2.66635
6	ENSMUSG00000061981	Flot2	0.374863	7.55879e-08	0.00244036	0.403	0.196		2.61255
6	ENSMUSG00000045658	Pid1	-0.487614	9.69106e-08	0.00312876	0.649	0.736		2.50463
6	ENSMUSG00000025040	Fundc1	0.345761	1.09922e-07	0.00354882	0.383	0.177		2.44992
6	ENSMUSG00000078780	Gm5150	0.393057	1.79295e-07	0.00578855	0.847	0.68		2.23743
6	ENSMUSG00000032740	Ccdc88a	-0.432726	1.86802e-07	0.00603091	0.653	0.767		2.21962
6	ENSMUSG00000007891	Ctsd	0.408462	1.91675e-07	0.00618823	0.763	0.543		2.20843
6	ENSMUSG00000021477	Ctsl	0.415164	1.91908e-07	0.00619573	0.636	0.401		2.20791
6	ENSMUSG00000056749	Nfil3	0.339695	1.92761e-07	0.00622329	0.494	0.267		2.20598
6	ENSMUSG00000056054	S100a8	0.796606	1.99679e-07	0.00644662	0.438	0.245		2.19067
6	ENSMUSG00000030560	Ctsc	0.316766	2.39988e-07	0.00774802	0.974	0.907		2.11081
6	ENSMUSG00000053113	Socs3	0.266246	2.53204e-07	0.00817469	0.211	0.065		2.08753
6	ENSMUSG00000022148	Fyb	-0.326891	2.65427e-07	0.00856931	0.964	0.972		2.06705
6	ENSMUSG00000060791	Gmfg	0.2819	2.6937e-07	0.0086966	0.958	0.907		2.06065
6	ENSMUSG00000078515	Ddi2	0.397251	3.60519e-07	0.0116394	0.695	0.481		1.93407
6	ENSMUSG00000028062	Lamtor2	0.333765	4.43419e-07	0.0143158	0.828	0.658		1.84418
6	ENSMUSG00000117379	Gm50022	0.357954	5.29513e-07	0.0170953	0.88	0.717		1.76712
6	ENSMUSG00000052534	Pbx1	0.344427	6.2958e-07	0.020326	0.263	0.106		1.69195
6	ENSMUSG00000048440	Cyp4f16	0.395482	6.79258e-07	0.0219299	0.438	0.239		1.65896
6	ENSMUSG00000026365	Cfh	0.456261	7.37739e-07	0.0238179	0.646	0.432		1.6231
6	ENSMUSG00000089665	Fcor	0.273953	7.63984e-07	0.0246652	0.162	0.043		1.60791
6	ENSMUSG00000032412	Atp1b3	-0.371191	8.00225e-07	0.0258353	0.594	0.677		1.58779
6	ENSMUSG00000038393	Txnip	-0.33566	9.89253e-07	0.031938	0.87	0.929		1.49569
6	ENSMUSG00000020130	Tbc1d15	0.316094	1.17299e-06	0.03787	0.487	0.273		1.4217
6	ENSMUSG00000021998	Lcp1	0.30847	1.19866e-06	0.0386986	0.958	0.913		1.4123
6	ENSMUSG00000002603	Tgfb1	-0.35302	1.3041e-06	0.0421029	0.854	0.891		1.37569
6	ENSMUSG00000021417	Eci2	0.253593	1.38873e-06	0.0448351	0.377	0.18		1.34838
6	ENSMUSG00000016534	Lamp2	0.315559	1.66359e-06	0.053709	0.922	0.829		1.26995
6	ENSMUSG00000039361	Picalm	0.294415	1.78554e-06	0.0576463	0.899	0.786		1.23923
6	ENSMUSG00000074677	Sirpb1c	0.339377	1.95293e-06	0.0630503	0.782	0.581		1.20031
6	ENSMUSG00000025781	Atp5c1	0.264465	2.2918e-06	0.0739906	0.977	0.929		1.13082
6	ENSMUSG00000013974	Mcemp1	0.395382	2.69263e-06	0.0869316	0.831	0.683		1.06082
6	ENSMUSG00000022452	Smdt1	0.303321	2.69949e-06	0.0871532	0.945	0.863		1.05972
6	ENSMUSG00000034652	Cd300a	-0.293492	4.11209e-06	0.132759	0.857	0.898		0.876936
6	ENSMUSG00000041607	Mbp	-0.390122	4.56683e-06	0.14744	0.471	0.593		0.831384
6	ENSMUSG00000059714	Flot1	0.317127	4.70723e-06	0.151973	0.37	0.199		0.818234
6	ENSMUSG00000040212	Emp3	-0.313989	4.71817e-06	0.152326	0.981	0.969		0.817226
6	ENSMUSG00000032381	Ciao2a	0.352912	4.95582e-06	0.159999	0.877	0.786		0.795884
6	ENSMUSG00000030122	Ptms	-0.425393	5.71196e-06	0.184411	0.429	0.54		0.734214
6	ENSMUSG00000022636	Alcam	-0.382821	6.03492e-06	0.194837	0.282	0.422		0.710328
6	ENSMUSG00000089942	Pira2	0.368517	7.13549e-06	0.230369	0.789	0.627		0.637575
6	ENSMUSG00000042770	Hebp1	0.360777	7.18139e-06	0.231851	0.545	0.348		0.634791
6	ENSMUSG00000000581	C1d	0.304737	8.18943e-06	0.264396	0.568	0.363		0.577745
6	ENSMUSG00000113902	Ndufb1-ps	0.278734	8.92935e-06	0.288284	0.968	0.901		0.540179
6	ENSMUSG00000052459	Atp6v1a	0.3197	9.32204e-06	0.300962	0.659	0.481		0.521488
6	ENSMUSG00000027009	Itga4	-0.3029	1.10796e-05	0.357705	0.922	0.944		0.446475
6	ENSMUSG00000070858	Gm1673	-0.411329	1.15899e-05	0.37418	0.39	0.512		0.426919
6	ENSMUSG00000013707	Tnfaip8l2	0.319907	1.19487e-05	0.385763	0.847	0.674		0.41368
6	ENSMUSG00000028465	Tln1	-0.28044	1.36858e-05	0.441845	0.974	0.96		0.35473
6	ENSMUSG00000040339	Fam102b	-0.430038	1.405e-05	0.453603	0.386	0.491		0.343324
6	ENSMUSG00000054717	Hmgb2	0.286095	1.52578e-05	0.492599	0.981	0.901		0.307507
6	ENSMUSG00000024675	Ms4a4c	0.306965	1.53155e-05	0.494461	0.964	0.885		0.305868
6	ENSMUSG00000002992	Apoc2	0.409962	1.64923e-05	0.532453	0.588	0.416		0.273719
6	ENSMUSG00000021270	Hsp90aa1	-0.420775	1.694e-05	0.546908	0.682	0.724		0.262086
6	ENSMUSG00000017707	Serinc3	-0.372975	1.76374e-05	0.569425	0.812	0.851		0.244564
6	ENSMUSG00000005510	Ndufs3	0.295528	1.97131e-05	0.636438	0.555	0.351		0.196244
6	ENSMUSG00000034789	Rab24	0.287576	1.98403e-05	0.640543	0.516	0.323		0.193452
6	ENSMUSG00000038650	Rnh1	0.319183	2.07184e-05	0.668892	0.808	0.665		0.174644
6	ENSMUSG00000028657	Ppt1	0.325257	2.09956e-05	0.677843	0.711	0.55		0.168871
6	ENSMUSG00000008540	Mgst1	0.252862	2.15925e-05	0.697115	0.964	0.925		0.156695
6	ENSMUSG00000033004	Mycbp2	-0.337199	2.4446e-05	0.789238	0.779	0.82		0.102792
6	ENSMUSG00000014226	Cacybp	-0.340413	2.55388e-05	0.824522	0.633	0.705		0.0837979
6	ENSMUSG00000035011	Zbtb7a	-0.31117	2.58657e-05	0.835075	0.477	0.568		0.0782743
6	ENSMUSG00000026260	Ndufa10	0.284744	2.79755e-05	0.903188	0.643	0.45		0.044222
6	ENSMUSG00000044734	Serpinb1a	0.266042	2.93514e-05	0.94761	0.253	0.118		0.0233704
6	ENSMUSG00000012422	Tmem167	0.309354	3.0196e-05	0.974879	0.818	0.742		0.0110494
6	ENSMUSG00000027540	Ptpn1	0.280578	3.19371e-05	1	0.932	0.814		0
6	ENSMUSG00000021361	Tmem14c	0.254793	3.30902e-05	1	0.909	0.835		0
6	ENSMUSG00000029471	Camkk2	-0.331702	3.61897e-05	1	0.555	0.624		0
6	ENSMUSG00000068798	Rap1a	-0.280059	3.62588e-05	1	0.896	0.919		0
6	ENSMUSG00000045817	Zfp36l2	-0.262516	3.64998e-05	1	0.951	0.978		0
6	ENSMUSG00000002957	Ap2a2	0.302466	4.14536e-05	1	0.734	0.537		0
6	ENSMUSG00000045503	Sys1	0.298706	4.27635e-05	1	0.753	0.59		0
6	ENSMUSG00000039105	Atp6v1g1	0.260853	4.30807e-05	1	0.877	0.77		0
6	ENSMUSG00000025232	Hexa	-0.305647	4.92627e-05	1	0.75	0.792		0
6	ENSMUSG00000032946	Rasgrp2	-0.312659	5.37734e-05	1	0.464	0.587		0
6	ENSMUSG00000058818	Pirb	0.282557	5.792e-05	1	0.847	0.724		0
6	ENSMUSG00000021880	Rnase6	-0.355768	6.24398e-05	1	0.484	0.568		0
6	ENSMUSG00000023944	Hsp90ab1	-0.253091	7.24086e-05	1	0.997	0.994		0
6	ENSMUSG00000005125	Ndrg1	0.302037	9.23987e-05	1	0.438	0.289		0
6	ENSMUSG00000029657	Hsph1	-0.31719	9.42655e-05	1	0.097	0.199		0
6	ENSMUSG00000022564	Grina	0.265813	0.000100016	1	0.51	0.323		0
6	ENSMUSG00000090272	Mndal	-0.35161	0.00010309	1	0.896	0.913		0
6	ENSMUSG00000024349	Tmem173	0.271097	0.000103777	1	0.558	0.388		0
6	ENSMUSG00000027514	Zbp1	0.272098	0.000111002	1	0.542	0.354		0
6	ENSMUSG00000017002	Slpi	0.346075	0.000112187	1	0.731	0.543		0
6	ENSMUSG00000023456	Tpi1	0.269307	0.000113231	1	0.591	0.401		0
6	ENSMUSG00000004610	Etfb	0.292528	0.000126656	1	0.714	0.528		0
6	ENSMUSG00000029705	Cux1	0.319234	0.00012771	1	0.558	0.388		0
6	ENSMUSG00000014077	Chp1	0.253472	0.000130824	1	0.623	0.419		0
6	ENSMUSG00000037876	Jmjd1c	-0.308556	0.000133224	1	0.351	0.444		0
6	ENSMUSG00000025204	Ndufb8	0.269447	0.000163275	1	0.877	0.761		0
6	ENSMUSG00000017754	Pltp	-0.312493	0.000172945	1	0.104	0.205		0
6	ENSMUSG00000026728	Vim	-0.27558	0.000193645	1	0.994	1		0
6	ENSMUSG00000028649	Macf1	-0.328003	0.000197601	1	0.653	0.686		0
6	ENSMUSG00000037152	Ndufc1	0.255007	0.000224262	1	0.679	0.525		0
6	ENSMUSG00000019943	Atp2b1	-0.27846	0.000280982	1	0.945	0.981		0
6	ENSMUSG00000024236	Svil	0.314229	0.00028144	1	0.721	0.547		0
6	ENSMUSG00000042082	Arsb	-0.262516	0.000302723	1	0.513	0.581		0
6	ENSMUSG00000025026	Add3	-0.275506	0.000318999	1	0.786	0.789		0
6	ENSMUSG00000036880	Acaa2	0.254745	0.000327569	1	0.568	0.394		0
6	ENSMUSG00000060703	Cd302	0.274602	0.00033899	1	0.766	0.602		0
6	ENSMUSG00000020275	Rel	-0.296852	0.000345003	1	0.497	0.584		0
6	ENSMUSG00000051344	Plekhm3	-0.265715	0.000345593	1	0.286	0.382		0
6	ENSMUSG00000049299	Trappc1	0.278727	0.000372684	1	0.549	0.382		0
6	ENSMUSG00000028672	Hmgcl	0.263958	0.00040373	1	0.549	0.373		0
6	ENSMUSG00000058135	Gstm1	-0.260303	0.000408575	1	0.432	0.512		0
6	ENSMUSG00000028634	Hivep3	-0.29812	0.000432291	1	0.101	0.189		0
6	ENSMUSG00000047721	Bola2	0.279274	0.000437601	1	0.769	0.596		0
6	ENSMUSG00000020272	Stk10	-0.30206	0.000534702	1	0.406	0.472		0
6	ENSMUSG00000063931	Pepd	-0.284737	0.000543423	1	0.231	0.326		0
6	ENSMUSG00000027398	Il1b	0.379366	0.000547061	1	0.403	0.273		0
6	ENSMUSG00000028420	Tmem38b	0.305914	0.000565572	1	0.487	0.335		0
6	ENSMUSG00000052212	Cd177	-0.383223	0.000628907	1	0.503	0.568		0
6	ENSMUSG00000029723	Tsc22d4	-0.255281	0.000639244	1	0.682	0.733		0
6	ENSMUSG00000031586	Rbpms	-0.354427	0.000683158	1	0.153	0.242		0
6	ENSMUSG00000115338	Pnp	0.258353	0.00075047	1	0.649	0.475		0
6	ENSMUSG00000046314	Stxbp6	-0.263804	0.00079727	1	0.169	0.261		0
6	ENSMUSG00000079017	Ifi27l2a	0.263569	0.000849365	1	0.971	0.963		0
6	ENSMUSG00000005483	Dnajb1	-0.324708	0.000852422	1	0.234	0.32		0
6	ENSMUSG00000021486	Prelid1	0.261956	0.000898427	1	0.795	0.658		0
6	ENSMUSG00000039208	Metrnl	-0.310968	0.000914213	1	0.601	0.646		0
6	ENSMUSG00000029810	Tmem176b	0.298094	0.000916032	1	0.646	0.491		0
6	ENSMUSG00000024399	Ltb	-0.311904	0.000959055	1	0.633	0.677		0
6	ENSMUSG00000032915	Adgre4	-0.286888	0.000969502	1	0.234	0.335		0
6	ENSMUSG00000030123	Plxnd1	-0.275005	0.00110587	1	0.182	0.267		0
6	ENSMUSG00000021133	Susd6	0.307368	0.00113952	1	0.506	0.357		0
6	ENSMUSG00000005583	Mef2c	-0.277321	0.00119975	1	0.584	0.64		0
6	ENSMUSG00000025612	Bach1	-0.266397	0.00150024	1	0.692	0.702		0
6	ENSMUSG00000020589	Fam49a	-0.252636	0.00150326	1	0.519	0.571		0
6	ENSMUSG00000023367	Tmem176a	0.273785	0.00177124	1	0.49	0.348		0
6	ENSMUSG00000024235	Map3k8	-0.322692	0.00189408	1	0.315	0.391		0
6	ENSMUSG00000026547	Tagln2	-0.409003	0.00199031	1	0.614	0.643		0
6	ENSMUSG00000014846	Tppp3	-0.389331	0.00233816	1	0.25	0.342		0
6	ENSMUSG00000037731	Themis2	-0.2837	0.00239966	1	0.308	0.373		0
6	ENSMUSG00000029401	Rilpl2	-0.270084	0.00248965	1	0.218	0.298		0
6	ENSMUSG00000022403	St13	-0.258619	0.00291113	1	0.399	0.469		0
6	ENSMUSG00000032554	Trf	-0.302312	0.00302552	1	0.786	0.811		0
6	ENSMUSG00000098557	Kctd12	-0.25716	0.00419779	1	0.607	0.655		0
6	ENSMUSG00000030189	Ybx3	-0.267048	0.00441765	1	0.425	0.475		0
6	ENSMUSG00000019916	P4ha1	-0.253564	0.00486081	1	0.162	0.236		0
6	ENSMUSG00000071637	Cebpd	0.256498	0.00506672	1	0.714	0.55		0
6	ENSMUSG00000007850	Hnrnph1	-0.269375	0.00550466	1	0.399	0.441		0
6	ENSMUSG00000048612	Myof	-0.291388	0.00616874	1	0.282	0.351		0
6	ENSMUSG00000069662	Marcks	-0.27713	0.00618048	1	0.724	0.724		0
6	ENSMUSG00000019960	Dusp6	-0.269648	0.00678299	1	0.315	0.388		0
6	ENSMUSG00000038352	Arl5c	-0.251637	0.00711252	1	0.419	0.478		0
6	ENSMUSG00000031765	Mt1	0.284074	0.008897	1	0.403	0.289		0
6	ENSMUSG00000015950	Ncf1	-0.277918	0.0105274	1	0.513	0.537		0
6	ENSMUSG00000036918	Ttc7	-0.253381	0.0113353	1	0.584	0.615		0
6	ENSMUSG00000030208	Emp1	-0.256044	0.0133393	1	0.286	0.351		0
6	ENSMUSG00000036594	H2-Aa	-0.270269	0.0347691	1	0.084	0.134		0
6	ENSMUSG00000001270	Ckb	-0.25071	0.0562845	1	0.263	0.304		0
6	ENSMUSG00000052305	Hbb-bs	-0.26797	0.0644273	1	0.341	0.366
6	ENSMUSG00000002985	Apoe	-0.283535	0.0852935	1	0.821	0.807
6	ENSMUSG00000040809	Chil3	-0.312138	0.0894354	1	0.536	0.584
6	ENSMUSG00000024610	Cd74	-0.441819	0.124158	1	0.292	0.32
6	ENSMUSG00000076609	Igkc	0.93408	0.718789	1	0.185	0.165
6	ENSMUSG00000000982	Ccl3	-0.2554	0.936503	1	0.117	0.112

## Sheet: BALBc_DEGs_cluster 7
cluster	gene	symbol	avg_log2FC	p_val	p_val_adj	pct.1	pct.2
7	ENSMUSG00000069792	Wfdc17	0.996091	3.33e-32	1.08e-27	0.995	0.916		26.9666
7	ENSMUSG00000049103	Ccr2	0.814218	1.09e-26	3.53e-22	0.99	0.894		21.4522
7	ENSMUSG00000031722	Hp	0.926706	3.6e-25	1.16e-20	0.974	0.77		19.9355
7	ENSMUSG00000021360	Gcnt2	0.684606	1.38e-24	4.45e-20	0.58	0.124		19.3516
7	ENSMUSG00000041736	Tspo	0.716112	7.01e-22	2.26e-17	1	0.909		16.6459
7	ENSMUSG00000060591	Ifitm2	0.631467	9.89e-22	3.19e-17	1	0.953		16.4962
7	ENSMUSG00000058624	Gda	1.01717	3.35e-20	1.08e-15	0.891	0.628		14.9666
7	ENSMUSG00000029322	Plac8	0.710123	4.25e-20	1.37e-15	1	0.942		14.8633
7	ENSMUSG00000075705	Msrb1	0.531081	2.51e-16	8.09e-12	1	0.931		11.0921
7	ENSMUSG00000079419	Ms4a6c	0.484332	8.31e-15	2.68e-10	0.99	0.927		9.57187
7	ENSMUSG00000057729	Prtn3	0.53577	1.17e-11	3.77e-07	0.378	0.109		6.42366
7	ENSMUSG00000023046	Igfbp6	0.331726	3.23e-11	1.04e-06	0.192	0.015		5.98297
7	ENSMUSG00000089847	Timm10b	0.446556	4.34e-11	1.4e-06	0.948	0.73		5.85387
7	ENSMUSG00000028657	Ppt1	0.597732	6.52e-11	2.11e-06	0.793	0.478		5.67572
7	ENSMUSG00000071713	Csf2rb	0.561712	8.37e-11	2.7e-06	0.829	0.573		5.56864
7	ENSMUSG00000028410	Dnaja1	-0.765236	1.45e-10	4.69e-06	0.777	0.821		5.32883
7	ENSMUSG00000060063	Alox5ap	0.37528	2.12e-10	6.86e-06	0.995	0.934		5.16368
7	ENSMUSG00000024679	Ms4a6d	0.563279	2.96e-10	9.55e-06	0.927	0.741		5.02
7	ENSMUSG00000027540	Ptpn1	0.42232	4.51e-10	1.46e-05	0.969	0.847		4.83565
7	ENSMUSG00000026581	Sell	0.513284	6.46e-10	2.09e-05	0.679	0.383		4.67985
7	ENSMUSG00000013974	Mcemp1	0.452489	1.86e-09	6e-05	0.829	0.547		4.22185
7	ENSMUSG00000023944	Hsp90ab1	-0.40371	2.42e-09	7.81e-05	1	0.971		4.10735
7	ENSMUSG00000021614	Vcan	0.712736	2.9e-09	9.36e-05	0.425	0.179		4.02872
7	ENSMUSG00000024675	Ms4a4c	0.522181	2.94e-09	9.5e-05	0.953	0.799		4.02228
7	ENSMUSG00000037266	Rsrp1	0.400047	2.96e-09	9.55e-05	0.995	0.865		4.02
7	ENSMUSG00000058818	Pirb	0.41258	3.33e-09	0.000107605	0.907	0.704		3.96817
7	ENSMUSG00000052534	Pbx1	0.457842	5.11e-09	0.000164964	0.409	0.168		3.78261
7	ENSMUSG00000027907	S100a11	0.582542	5.3e-09	0.000171082	0.964	0.887		3.7668
7	ENSMUSG00000053819	Camk2d	0.47163	5.84e-09	0.000188594	0.731	0.496		3.72447
7	ENSMUSG00000085786	Gm15987	0.480466	7.42e-09	0.000239398	0.694	0.431		3.62088
7	ENSMUSG00000000682	Cd52	0.357084	7.74e-09	0.000249752	1	0.934		3.60249
7	ENSMUSG00000023913	Pla2g7	0.378265	9.04e-09	0.000291916	0.891	0.726		3.53474
7	ENSMUSG00000074813	Morrbid	0.315977	9.83e-09	0.000317401	0.368	0.128		3.49839
7	ENSMUSG00000037095	Lrg1	0.283566	1.27e-08	0.000409157	0.135	0.007		3.38811
7	ENSMUSG00000026385	Dbi	0.414814	1.29e-08	0.000415834	0.948	0.81		3.38108
7	ENSMUSG00000031441	Atp11a	0.338005	1.34e-08	0.000432556	0.28	0.08		3.36396
7	ENSMUSG00000026938	Fcna	-0.987478	1.72e-08	0.000554847	0.446	0.642		3.25583
7	ENSMUSG00000021133	Susd6	0.463261	1.93e-08	0.000623691	0.658	0.383		3.20503
7	ENSMUSG00000035493	Tgfbi	0.547379	2.06e-08	0.000663782	0.922	0.865		3.17797
7	ENSMUSG00000071715	Ncf4	0.399217	2.43e-08	0.000784306	0.933	0.766		3.10551
7	ENSMUSG00000038811	Gngt2	0.503284	3.9e-08	0.00125913	0.819	0.58		2.89993
7	ENSMUSG00000117379	Gm50022	0.434509	4.22e-08	0.00136142	0.876	0.599		2.86601
7	ENSMUSG00000002602	Axl	-0.809897	4.32e-08	0.00139541	0.373	0.566		2.8553
7	ENSMUSG00000030142	Clec4e	0.402143	4.42e-08	0.00142595	0.575	0.314		2.8459
7	ENSMUSG00000042541	Sem1	0.256276	5.88e-08	0.00189855	1	0.945		2.72158
7	ENSMUSG00000010406	Mrpl52	0.392958	6.08e-08	0.00196132	0.891	0.737		2.70745
7	ENSMUSG00000027506	Tpd52	0.323991	6.16e-08	0.0019893	0.984	0.898		2.7013
7	ENSMUSG00000020857	Nme2	0.314332	6.9e-08	0.00222605	0.99	0.945		2.65246
7	ENSMUSG00000098112	Bin2	0.352838	7.2e-08	0.00232373	0.891	0.701		2.63381
7	ENSMUSG00000040048	Ndufb10	0.419617	7.2e-08	0.00232562	0.876	0.65		2.63346
7	ENSMUSG00000006360	Crip1	-0.596425	8.92e-08	0.00287898	0.99	0.96		2.54076
7	ENSMUSG00000019528	Gyg	0.474048	1.52e-07	0.00490583	0.694	0.431		2.30929
7	ENSMUSG00000025993	Slc40a1	-1.10609	2.16e-07	0.00696373	0.58	0.726		2.15716
7	ENSMUSG00000113902	Ndufb1-ps	0.377352	2.24e-07	0.00724795	0.938	0.825		2.13979
7	ENSMUSG00000074656	Eif2s2	0.386366	3.26e-07	0.0105176	0.886	0.737		1.97808
7	ENSMUSG00000002957	Ap2a2	0.413764	3.28e-07	0.0105874	0.798	0.569		1.97521
7	ENSMUSG00000020048	Hsp90b1	-0.529019	3.34e-07	0.010772	0.907	0.891		1.9677
7	ENSMUSG00000061518	Cox5b	0.349581	3.56e-07	0.0114929	0.953	0.796		1.93957
7	ENSMUSG00000057666	Gapdh	0.304627	5.52e-07	0.0178138	0.995	0.909		1.74924
7	ENSMUSG00000033220	Rac2	0.325844	5.63e-07	0.0181718	0.943	0.796		1.7406
7	ENSMUSG00000024610	Cd74	-0.965258	6.04e-07	0.0194895	0.648	0.788		1.7102
7	ENSMUSG00000033467	Crlf2	0.346235	7.97e-07	0.0257175	0.539	0.296		1.58977
7	ENSMUSG00000050708	Ftl1	-0.485957	8.06e-07	0.0260321	1	1		1.58449
7	ENSMUSG00000026822	Lcn2	0.281826	8.81e-07	0.0284323	0.15	0.026		1.54619
7	ENSMUSG00000078515	Ddi2	0.444077	9.93e-07	0.0320433	0.767	0.547		1.49426
7	ENSMUSG00000015937	H2afy	0.345513	1.08e-06	0.0348709	0.927	0.821		1.45754
7	ENSMUSG00000004040	Stat3	0.343277	1.19e-06	0.0383891	0.746	0.504		1.41579
7	ENSMUSG00000032508	Myd88	0.378026	1.27e-06	0.040921	0.648	0.431		1.38805
7	ENSMUSG00000021022	Ppp2r3c	0.285475	1.31e-06	0.0423894	0.264	0.095		1.37274
7	ENSMUSG00000030220	Arhgdib	0.325824	1.44e-06	0.0466255	1	0.923		1.33138
7	ENSMUSG00000036138	Acaa1a	0.369905	1.59e-06	0.0513953	0.544	0.303		1.28908
7	ENSMUSG00000024053	Emilin2	0.327466	1.68e-06	0.0541105	0.959	0.836		1.26672
7	ENSMUSG00000070394	Tmem256	0.349989	1.89e-06	0.0610093	0.886	0.734		1.2146
7	ENSMUSG00000036887	C1qa	-0.991164	1.97e-06	0.0636423	0.777	0.839		1.19625
7	ENSMUSG00000029705	Cux1	0.391763	2.02e-06	0.0652301	0.591	0.369		1.18555
7	ENSMUSG00000071714	Csf2rb2	0.29822	2.1e-06	0.0677027	0.249	0.084		1.16939
7	ENSMUSG00000039936	Pik3cd	0.388079	2.33e-06	0.0753208	0.725	0.496		1.12308
7	ENSMUSG00000059714	Flot1	0.342148	2.41e-06	0.077888	0.342	0.15		1.10853
7	ENSMUSG00000042599	Kdm7a	0.298835	2.49e-06	0.0803601	0.959	0.821		1.09496
7	ENSMUSG00000024953	Prdx5	0.298583	2.76e-06	0.0890004	0.99	0.942		1.05061
7	ENSMUSG00000062070	Pgk1	0.395844	2.79e-06	0.0900643	0.772	0.577		1.04545
7	ENSMUSG00000031444	F10	0.450108	3.39e-06	0.10932	0.497	0.281		0.961301
7	ENSMUSG00000053317	Sec61b	0.313871	3.68e-06	0.118766	0.984	0.901		0.925306
7	ENSMUSG00000002992	Apoc2	0.458251	3.79e-06	0.122364	0.58	0.336		0.912347
7	ENSMUSG00000027962	Vcam1	-0.846323	4.37e-06	0.141133	0.601	0.763		0.85037
7	ENSMUSG00000019872	Smpdl3a	0.338118	4.7e-06	0.151862	0.964	0.872		0.818551
7	ENSMUSG00000032381	Ciao2a	0.336277	5.28e-06	0.170475	0.886	0.686		0.76834
7	ENSMUSG00000005800	Mmp8	0.527376	5.34e-06	0.172378	0.606	0.398		0.763518
7	ENSMUSG00000024164	C3	0.306075	5.69e-06	0.183656	0.917	0.686		0.735995
7	ENSMUSG00000078780	Gm5150	0.339833	5.73e-06	0.185012	0.85	0.693		0.7328
7	ENSMUSG00000052821	Cysltr1	0.364533	6.1e-06	0.196778	0.28	0.109		0.706023
7	ENSMUSG00000018381	Abi3	0.291247	6.56e-06	0.211716	0.472	0.248		0.674245
7	ENSMUSG00000021270	Hsp90aa1	-0.482178	6.85e-06	0.221255	0.808	0.88		0.655107
7	ENSMUSG00000061981	Flot2	0.367345	6.97e-06	0.225114	0.378	0.193		0.647598
7	ENSMUSG00000032915	Adgre4	-0.570175	7.12e-06	0.229783	0.399	0.566		0.638682
7	ENSMUSG00000039146	Ifi44l	0.344839	7.17e-06	0.231448	0.57	0.321		0.635547
7	ENSMUSG00000021486	Prelid1	0.352857	7.51e-06	0.242394	0.782	0.606		0.615478
7	ENSMUSG00000033543	Gtf2a2	0.284159	7.97e-06	0.257197	0.565	0.35		0.589735
7	ENSMUSG00000051748	Wfdc21	0.278744	8.26e-06	0.266645	0.109	0.015		0.574067
7	ENSMUSG00000039109	F13a1	0.44055	8.36e-06	0.269906	0.922	0.77		0.568788
7	ENSMUSG00000052040	Klf13	0.31707	9.2e-06	0.297036	0.974	0.876		0.527191
7	ENSMUSG00000008540	Mgst1	0.366404	1.05e-05	0.339791	0.922	0.796		0.468788
7	ENSMUSG00000016534	Lamp2	0.2981	1.05e-05	0.340315	0.964	0.865		0.468119
7	ENSMUSG00000024677	Ms4a6b	0.358602	1.17e-05	0.379287	0.927	0.726		0.421032
7	ENSMUSG00000031586	Rbpms	-0.378373	1.24e-05	0.401162	0.13	0.296		0.39668
7	ENSMUSG00000021125	Arg2	0.263601	1.31e-05	0.423419	0.295	0.124		0.37323
7	ENSMUSG00000054717	Hmgb2	0.308659	1.41e-05	0.456217	0.912	0.821		0.340828
7	ENSMUSG00000021361	Tmem14c	0.25213	1.44e-05	0.4648	0.938	0.781		0.332734
7	ENSMUSG00000062991	Nrg1	0.301639	1.44e-05	0.465213	0.259	0.106		0.332348
7	ENSMUSG00000044734	Serpinb1a	0.252492	1.46e-05	0.470724	0.212	0.073		0.327234
7	ENSMUSG00000029657	Hsph1	-0.490418	1.51e-05	0.488004	0.192	0.35		0.311576
7	ENSMUSG00000022295	Atp6v1c1	0.29659	1.58e-05	0.510568	0.306	0.139		0.291946
7	ENSMUSG00000022452	Smdt1	0.295348	1.6e-05	0.516096	0.943	0.843		0.28727
7	ENSMUSG00000034947	Tmem106a	0.328455	1.9e-05	0.614804	0.404	0.212		0.211263
7	ENSMUSG00000045636	Mtus1	0.342973	2.01e-05	0.648176	0.596	0.354		0.188307
7	ENSMUSG00000098178	Gm42418	-0.38511	2.02e-05	0.652442	1	1		0.185458
7	ENSMUSG00000002204	Napsa	0.324959	2.19e-05	0.706936	0.922	0.77		0.15062
7	ENSMUSG00000040249	Lrp1	0.298863	2.69e-05	0.867387	0.933	0.807		0.0617871
7	ENSMUSG00000079017	Ifi27l2a	0.351194	2.97e-05	0.957427	0.979	0.934		0.0188945
7	ENSMUSG00000055435	Maf	-0.554982	3.13e-05	1	0.383	0.511		0
7	ENSMUSG00000029413	Naaa	0.338986	3.46e-05	1	0.648	0.46		0
7	ENSMUSG00000015947	Fcgr1	0.327249	3.55e-05	1	0.404	0.219		0
7	ENSMUSG00000106918	Mrpl33	0.274678	3.78e-05	1	0.99	0.88		0
7	ENSMUSG00000026365	Cfh	0.490751	3.87e-05	1	0.565	0.398		0
7	ENSMUSG00000020423	Btg2	0.342251	4.09e-05	1	0.891	0.792		0
7	ENSMUSG00000070003	Ssbp4	0.267562	4.16e-05	1	0.503	0.296		0
7	ENSMUSG00000072889	Nfxl1	0.251102	4.58e-05	1	0.207	0.077		0
7	ENSMUSG00000021250	Fos	0.304033	4.72e-05	1	0.984	0.934		0
7	ENSMUSG00000024236	Svil	0.304221	5.11e-05	1	0.746	0.547		0
7	ENSMUSG00000059108	Ifitm6	0.286834	5.21e-05	1	0.953	0.85		0
7	ENSMUSG00000055681	Cope	0.282408	5.28e-05	1	0.611	0.431		0
7	ENSMUSG00000005413	Hmox1	-0.973907	5.29e-05	1	0.876	0.869		0
7	ENSMUSG00000024397	Aif1	-0.697652	5.31e-05	1	0.689	0.777		0
7	ENSMUSG00000028874	Fgr	0.290784	5.65e-05	1	0.824	0.661		0
7	ENSMUSG00000060147	Serpinb6a	-0.811577	5.86e-05	1	0.295	0.431		0
7	ENSMUSG00000026260	Ndufa10	0.310702	5.94e-05	1	0.653	0.46		0
7	ENSMUSG00000040253	Gbp7	0.267633	6.06e-05	1	0.295	0.135		0
7	ENSMUSG00000036896	C1qc	-0.817951	6.06e-05	1	0.653	0.723		0
7	ENSMUSG00000040466	Blvrb	-0.672143	6.09e-05	1	0.554	0.672		0
7	ENSMUSG00000087687	Pet100	0.294789	6.36e-05	1	0.539	0.332		0
7	ENSMUSG00000040359	Ufl1	0.295596	6.65e-05	1	0.373	0.204		0
7	ENSMUSG00000034789	Rab24	0.2963	8.27e-05	1	0.518	0.31		0
7	ENSMUSG00000069662	Marcks	-0.459341	8.73e-05	1	0.896	0.92		0
7	ENSMUSG00000024349	Tmem173	0.306279	8.75e-05	1	0.451	0.281		0
7	ENSMUSG00000029538	Srsf9	0.310009	8.93e-05	1	0.782	0.606		0
7	ENSMUSG00000024066	Xdh	0.319895	9.34e-05	1	0.756	0.547		0
7	ENSMUSG00000006800	Sulf2	-0.377032	9.51e-05	1	0.223	0.383		0
7	ENSMUSG00000039899	Fgl2	0.298353	0.000110734	1	0.482	0.285		0
7	ENSMUSG00000073421	H2-Ab1	-0.788125	0.000121982	1	0.311	0.464		0
7	ENSMUSG00000032294	Pkm	0.280244	0.000124212	1	0.927	0.81		0
7	ENSMUSG00000040528	Milr1	0.27702	0.000127458	1	0.513	0.328		0
7	ENSMUSG00000021948	Prkcd	-0.39622	0.000136052	1	0.679	0.734		0
7	ENSMUSG00000034663	Bmp2k	0.287664	0.000142223	1	0.487	0.303		0
7	ENSMUSG00000021939	Ctsb	-0.353994	0.000151213	1	1	0.993		0
7	ENSMUSG00000041607	Mbp	-0.441614	0.000152842	1	0.528	0.62		0
7	ENSMUSG00000037993	Dhx38	0.27801	0.000179565	1	0.487	0.292		0
7	ENSMUSG00000039753	Fbxl5	0.276094	0.000198187	1	0.658	0.42		0
7	ENSMUSG00000071014	Ndufb6	0.257287	0.000211167	1	0.477	0.285		0
7	ENSMUSG00000051185	Fam174a	0.263738	0.00023887	1	0.819	0.635		0
7	ENSMUSG00000024661	Fth1	-0.369209	0.000258206	1	1	1		0
7	ENSMUSG00000035674	Ndufa3	0.259993	0.000263709	1	0.684	0.489		0
7	ENSMUSG00000026526	Fh1	0.269124	0.000271052	1	0.389	0.223		0
7	ENSMUSG00000000568	Hnrnpd	0.257813	0.000293422	1	0.782	0.631		0
7	ENSMUSG00000024038	Ndufv3	0.250264	0.000294656	1	0.596	0.42		0
7	ENSMUSG00000044197	Gpr146	0.291952	0.000301345	1	0.295	0.157		0
7	ENSMUSG00000026864	Hspa5	-0.391035	0.000301722	1	0.891	0.912		0
7	ENSMUSG00000037787	Apopt1	0.253236	0.000334321	1	0.451	0.281		0
7	ENSMUSG00000035992	Fnip1	-0.350985	0.000335597	1	0.197	0.332		0
7	ENSMUSG00000035448	Ccr3	-0.772029	0.000340487	1	0.218	0.354		0
7	ENSMUSG00000051457	Spn	-0.37399	0.000351268	1	0.145	0.27		0
7	ENSMUSG00000021036	Sptlc2	0.280901	0.000356392	1	0.575	0.394		0
7	ENSMUSG00000027673	Ndufb5	0.276676	0.000362272	1	0.881	0.704		0
7	ENSMUSG00000000581	C1d	0.273482	0.000420575	1	0.549	0.361		0
7	ENSMUSG00000052459	Atp6v1a	0.250753	0.00046588	1	0.705	0.529		0
7	ENSMUSG00000026656	Fcgr2b	0.32338	0.00048825	1	0.725	0.551		0
7	ENSMUSG00000025487	Psmd13	0.266289	0.00050818	1	0.554	0.376		0
7	ENSMUSG00000013707	Tnfaip8l2	0.280714	0.000566118	1	0.736	0.558		0
7	ENSMUSG00000048534	Jaml	0.289107	0.000574384	1	0.824	0.686		0
7	ENSMUSG00000098557	Kctd12	-0.368096	0.000592756	1	0.699	0.759		0
7	ENSMUSG00000034480	Diaph2	0.285722	0.000613106	1	0.637	0.467		0
7	ENSMUSG00000022010	Tsc22d1	-0.420196	0.000656228	1	0.119	0.241		0
7	ENSMUSG00000064373	Selenop	-0.314864	0.000678742	1	0.938	0.949		0
7	ENSMUSG00000051682	Treml4	-0.466872	0.000685773	1	0.264	0.401		0
7	ENSMUSG00000023067	Cdkn1a	0.33112	0.000747154	1	0.689	0.522		0
7	ENSMUSG00000018965	Ywhah	-0.45068	0.000766147	1	0.591	0.653		0
7	ENSMUSG00000004709	Cd244a	0.276413	0.000791947	1	0.528	0.361		0
7	ENSMUSG00000032076	Cadm1	-0.537334	0.000833888	1	0.161	0.285		0
7	ENSMUSG00000079523	Tmsb10	0.254328	0.000868909	1	1	0.964		0
7	ENSMUSG00000024659	Anxa1	0.332691	0.000909759	1	0.87	0.715		0
7	ENSMUSG00000030123	Plxnd1	-0.271891	0.00106138	1	0.187	0.307		0
7	ENSMUSG00000006356	Crip2	-0.540488	0.00109518	1	0.109	0.219		0
7	ENSMUSG00000115338	Pnp	0.305222	0.00114096	1	0.617	0.449		0
7	ENSMUSG00000053477	Tcf4	0.32053	0.00118115	1	0.56	0.412		0
7	ENSMUSG00000051177	Plcb1	0.251344	0.00128262	1	0.492	0.336		0
7	ENSMUSG00000056054	S100a8	0.405141	0.00136179	1	0.43	0.288		0
7	ENSMUSG00000017707	Serinc3	-0.300743	0.0013907	1	0.881	0.861		0
7	ENSMUSG00000070031	Sp140	0.297889	0.00143983	1	0.508	0.372		0
7	ENSMUSG00000032382	Snx1	0.266032	0.00150142	1	0.523	0.372		0
7	ENSMUSG00000022957	Itsn1	-0.346203	0.00152942	1	0.041	0.124		0
7	ENSMUSG00000024521	Pmaip1	-0.267772	0.00163547	1	0.332	0.46		0
7	ENSMUSG00000032554	Trf	-0.417752	0.00166219	1	0.907	0.927		0
7	ENSMUSG00000020477	Mrps24	0.261933	0.00171704	1	0.72	0.584		0
7	ENSMUSG00000031613	Hpgd	-0.92347	0.00176432	1	0.373	0.464		0
7	ENSMUSG00000023015	Racgap1	-0.263302	0.00181218	1	0.114	0.219		0
7	ENSMUSG00000069833	Ahnak	-0.277035	0.0018686	1	1	0.912		0
7	ENSMUSG00000037922	Bank1	-0.468133	0.00191842	1	0.104	0.201		0
7	ENSMUSG00000022663	Atg3	0.283999	0.00197103	1	0.658	0.504		0
7	ENSMUSG00000025995	Wdr75	-0.337813	0.00200328	1	0.067	0.157		0
7	ENSMUSG00000047180	Neurl3	-0.273663	0.00201837	1	0.435	0.536		0
7	ENSMUSG00000002379	Ndufa11	0.251109	0.00205564	1	0.632	0.471		0
7	ENSMUSG00000022884	Eif4a2	-0.35998	0.00215254	1	0.699	0.755		0
7	ENSMUSG00000003814	Calr	-0.488568	0.00215293	1	0.834	0.781		0
7	ENSMUSG00000037905	Bri3bp	0.266551	0.00228831	1	0.534	0.376		0
7	ENSMUSG00000002985	Apoe	-0.285644	0.00247309	1	0.979	0.971		0
7	ENSMUSG00000052270	Fpr2	0.276967	0.00265529	1	0.28	0.164		0
7	ENSMUSG00000029918	Mrps33	0.252374	0.00294508	1	0.653	0.515		0
7	ENSMUSG00000066682	Pilrb2	-0.349216	0.00310693	1	0.218	0.325		0
7	ENSMUSG00000024044	Epb41l3	-0.394288	0.00368204	1	0.093	0.182
7	ENSMUSG00000029810	Tmem176b	0.38164	0.00377066	1	0.679	0.533
7	ENSMUSG00000015396	Cd83	-0.274231	0.00385654	1	0.098	0.19
7	ENSMUSG00000036905	C1qb	-0.752296	0.00412986	1	0.684	0.737
7	ENSMUSG00000020272	Stk10	-0.369734	0.00437561	1	0.539	0.595
7	ENSMUSG00000036594	H2-Aa	-0.645946	0.0046413	1	0.337	0.442
7	ENSMUSG00000043263	Ifi209	0.254485	0.00475057	1	0.544	0.398
7	ENSMUSG00000037966	Ninj1	-0.465947	0.00477431	1	0.435	0.515
7	ENSMUSG00000025950	Idh1	-0.322743	0.00479585	1	0.642	0.697
7	ENSMUSG00000021298	Gpr132	-0.304453	0.00487072	1	0.254	0.354
7	ENSMUSG00000021451	Sema4d	-0.257921	0.00501175	1	0.347	0.427
7	ENSMUSG00000053113	Socs3	0.26183	0.00502221	1	0.28	0.168
7	ENSMUSG00000020053	Igf1	-0.524431	0.00511424	1	0.254	0.35
7	ENSMUSG00000027332	Ivd	-0.262534	0.00515045	1	0.067	0.146
7	ENSMUSG00000032026	Rexo2	-0.332086	0.00533783	1	0.56	0.635
7	ENSMUSG00000032249	Anp32a	-0.251355	0.00622521	1	0.725	0.77
7	ENSMUSG00000026712	Mrc1	-0.52184	0.00690796	1	0.477	0.555
7	ENSMUSG00000025511	Tspan4	-0.425854	0.00693048	1	0.098	0.182
7	ENSMUSG00000020580	Rock2	-0.289156	0.00712698	1	0.611	0.631
7	ENSMUSG00000090946	Ccdc71l	-0.293	0.00741207	1	0.212	0.314
7	ENSMUSG00000037649	H2-DMa	-0.348055	0.00776098	1	0.731	0.734
7	ENSMUSG00000047843	Bri3	-0.252129	0.00781552	1	0.938	0.909
7	ENSMUSG00000044708	Kcnj10	-0.437371	0.00784632	1	0.135	0.223
7	ENSMUSG00000029401	Rilpl2	-0.284426	0.00900823	1	0.425	0.518
7	ENSMUSG00000038387	Rras	-0.32748	0.00948654	1	0.508	0.566
7	ENSMUSG00000019818	Cd164	-0.282791	0.00955161	1	0.254	0.343
7	ENSMUSG00000028437	Ubap1	-0.261166	0.00976422	1	0.119	0.204
7	ENSMUSG00000085795	Zfp703	-0.352468	0.00977243	1	0.244	0.328
7	ENSMUSG00000026223	Itm2c	-0.315408	0.0109194	1	0.456	0.544
7	ENSMUSG00000064326	Siva1	-0.272385	0.0115791	1	0.508	0.573
7	ENSMUSG00000054509	Parp4	-0.255126	0.011669	1	0.155	0.234
7	ENSMUSG00000037706	Cd81	-0.610344	0.0119022	1	0.326	0.409
7	ENSMUSG00000026696	Vamp4	-0.280654	0.0119985	1	0.451	0.511
7	ENSMUSG00000023367	Tmem176a	0.506113	0.0121514	1	0.472	0.38
7	ENSMUSG00000045763	Basp1	-0.375952	0.0122245	1	0.135	0.215
7	ENSMUSG00000002108	Nr1h3	-0.361662	0.0122847	1	0.098	0.175
7	ENSMUSG00000034158	Lrrc58	-0.274721	0.0127298	1	0.358	0.438
7	ENSMUSG00000025232	Hexa	-0.265432	0.0131516	1	0.777	0.81
7	ENSMUSG00000041633	Kctd12b	-0.287688	0.013164	1	0.098	0.175
7	ENSMUSG00000098188	Sowahc	-0.391974	0.0144488	1	0.404	0.456
7	ENSMUSG00000024425	Ndfip1	-0.342464	0.0145634	1	0.57	0.631
7	ENSMUSG00000045664	Cdc42ep2	-0.330647	0.014945	1	0.176	0.248
7	ENSMUSG00000024843	Chka	-0.331786	0.0152829	1	0.171	0.255
7	ENSMUSG00000020608	Smc6	-0.317821	0.016823	1	0.539	0.595
7	ENSMUSG00000043131	Mob1a	-0.282748	0.0173324	1	0.767	0.796
7	ENSMUSG00000037936	Scarb1	0.268688	0.0186271	1	0.611	0.485
7	ENSMUSG00000053907	Mat2a	-0.298088	0.0190156	1	0.518	0.577
7	ENSMUSG00000070369	Itgad	-0.42548	0.0197991	1	0.326	0.391
7	ENSMUSG00000060586	H2-Eb1	-0.631417	0.0200839	1	0.233	0.303
7	ENSMUSG00000052397	Ezr	-0.308215	0.0201139	1	0.415	0.474
7	ENSMUSG00000030830	Itgal	-0.322964	0.0207861	1	0.736	0.723
7	ENSMUSG00000039217	Il18	-0.544998	0.0219869	1	0.394	0.471
7	ENSMUSG00000042770	Hebp1	-0.260099	0.0223833	1	0.658	0.493
7	ENSMUSG00000001270	Ckb	-0.415969	0.0224864	1	0.368	0.464
7	ENSMUSG00000090877	Hspa1b	-0.356174	0.0236507	1	0.503	0.588
7	ENSMUSG00000064225	Paqr9	-0.28346	0.0237375	1	0.067	0.128
7	ENSMUSG00000003363	Pld3	-0.298616	0.0240587	1	0.259	0.347
7	ENSMUSG00000038872	Zfhx3	-0.275131	0.0240907	1	0.311	0.394
7	ENSMUSG00000026484	Rnf2	-0.287313	0.0245768	1	0.104	0.172
7	ENSMUSG00000047250	Ptgs1	-0.373128	0.0247942	1	0.161	0.23
7	ENSMUSG00000032740	Ccdc88a	-0.282704	0.025051	1	0.72	0.745
7	ENSMUSG00000024621	Csf1r	-0.268682	0.0251772	1	0.933	0.934
7	ENSMUSG00000040761	Spen	-0.256738	0.0256844	1	0.316	0.391
7	ENSMUSG00000003746	Man1a	-0.2634	0.0276374	1	0.321	0.38
7	ENSMUSG00000003206	Ebi3	-0.266349	0.0287196	1	0.171	0.245
7	ENSMUSG00000028646	Rragc	-0.359103	0.0310139	1	0.378	0.42
7	ENSMUSG00000105361	AY036118	-0.379289	0.0310238	1	0.808	0.777
7	ENSMUSG00000030122	Ptms	-0.495076	0.0311776	1	0.549	0.588
7	ENSMUSG00000017421	Zfp207	-0.276553	0.0334699	1	0.508	0.555
7	ENSMUSG00000056888	Glipr1	-0.291693	0.0363288	1	0.518	0.551
7	ENSMUSG00000039115	Itga9	-0.2574	0.0442937	1	0.067	0.12
7	ENSMUSG00000024985	Tcf7l2	-0.252902	0.0474823	1	0.161	0.226
7	ENSMUSG00000007872	Id3	-0.348206	0.0491971	1	0.161	0.223
7	ENSMUSG00000029177	Cenpa	-0.254739	0.0504494	1	0.306	0.372
7	ENSMUSG00000030275	Etnk1	-0.304886	0.0516503	1	0.275	0.325
7	ENSMUSG00000027782	Kpna4	-0.257003	0.0519959	1	0.347	0.409
7	ENSMUSG00000032193	Ldlr	-0.290213	0.0533253	1	0.352	0.412
7	ENSMUSG00000057789	Bak1	-0.262052	0.0533573	1	0.259	0.325
7	ENSMUSG00000092274	Neat1	-0.367251	0.0542219	1	0.788	0.814
7	ENSMUSG00000020275	Rel	-0.266855	0.0562481	1	0.648	0.693
7	ENSMUSG00000007891	Ctsd	-0.406067	0.0622843	1	0.777	0.796
7	ENSMUSG00000025757	Hspa4l	-0.303337	0.0633123	1	0.192	0.241
7	ENSMUSG00000022186	Oxct1	-0.417044	0.0649827	1	0.244	0.296
7	ENSMUSG00000075010	AW112010	-0.688487	0.0650751	1	0.539	0.573
7	ENSMUSG00000022969	Il10rb	-0.377113	0.0688296	1	0.244	0.303
7	ENSMUSG00000034647	Ankrd12	-0.320336	0.0725092	1	0.342	0.387
7	ENSMUSG00000020664	Dld	-0.286685	0.0769896	1	0.207	0.266
7	ENSMUSG00000017466	Timp2	-0.35266	0.0840428	1	0.332	0.376
7	ENSMUSG00000042396	Rbm7	-0.255471	0.0876442	1	0.71	0.712
7	ENSMUSG00000025743	Sdc3	-0.553484	0.0882488	1	0.42	0.453
7	ENSMUSG00000045962	Wnk1	-0.291077	0.0911831	1	0.679	0.675
7	ENSMUSG00000073002	Vamp5	-0.401838	0.0921427	1	0.202	0.248
7	ENSMUSG00000081534	Slc48a1	-0.434003	0.100047	1	0.399	0.416
7	ENSMUSG00000026123	Plekhb2	-0.302522	0.102913	1	0.207	0.259
7	ENSMUSG00000076609	Igkc	-2.00641	0.103821	1	0.249	0.175
7	ENSMUSG00000001774	Chordc1	-0.258366	0.105892	1	0.29	0.343
7	ENSMUSG00000017002	Slpi	-0.582775	0.106063	1	0.756	0.708
7	ENSMUSG00000022769	Sdf2l1	-0.270683	0.109038	1	0.301	0.343
7	ENSMUSG00000029919	Hpgds	-0.356346	0.109454	1	0.124	0.168
7	ENSMUSG00000024646	Cyb5a	-0.313408	0.111793	1	0.663	0.646
7	ENSMUSG00000021892	Sh3bp5	-0.254462	0.127326	1	0.342	0.372
7	ENSMUSG00000006299	Aamp	-0.301026	0.129458	1	0.399	0.449
7	ENSMUSG00000091971	Hspa1a	-0.32857	0.132026	1	0.482	0.507
7	ENSMUSG00000022708	Zbtb20	-0.273049	0.13405	1	0.244	0.288
7	ENSMUSG00000089929	Bcl2a1b	-0.266255	0.134854	1	0.093	0.135
7	ENSMUSG00000053559	Smagp	-0.445674	0.135613	1	0.104	0.142
7	ENSMUSG00000015568	Lpl	-0.490515	0.137391	1	0.275	0.31
7	ENSMUSG00000056234	Ncoa4	-0.332737	0.138466	1	0.28	0.31
7	ENSMUSG00000022103	Gfra2	-0.256	0.140293	1	0.181	0.23
7	ENSMUSG00000022403	St13	-0.291293	0.155596	1	0.492	0.526
7	ENSMUSG00000046245	Pilra	-0.291363	0.159715	1	0.316	0.347
7	ENSMUSG00000023349	Clec4n	-0.472254	0.173761	1	0.337	0.365
7	ENSMUSG00000062373	Tmem65	-0.284175	0.187257	1	0.332	0.354
7	ENSMUSG00000041571	Selenow	-0.26719	0.191348	1	0.741	0.715
7	ENSMUSG00000038388	Mpp6	-0.3024	0.199499	1	0.492	0.474
7	ENSMUSG00000001128	Cfp	-0.416268	0.204499	1	0.534	0.544
7	ENSMUSG00000058135	Gstm1	-0.280113	0.206825	1	0.394	0.409
7	ENSMUSG00000003420	Fcgrt	-0.264355	0.208714	1	0.534	0.522
7	ENSMUSG00000044258	Ctla2a	-0.289896	0.222012	1	0.13	0.161
7	ENSMUSG00000004359	Spic	-0.514033	0.232699	1	0.394	0.405
7	ENSMUSG00000079477	Rab7	-0.264405	0.241989	1	0.679	0.639
7	ENSMUSG00000071072	Ptges3	-0.312654	0.246876	1	0.632	0.595
7	ENSMUSG00000064215	Ifi27	-0.273417	0.26767	1	0.223	0.252
7	ENSMUSG00000015143	Actn1	-0.316683	0.268893	1	0.238	0.274
7	ENSMUSG00000028692	Akr1a1	-0.277466	0.295157	1	0.907	0.883
7	ENSMUSG00000024663	Rab3il1	-0.304021	0.3067	1	0.13	0.157
7	ENSMUSG00000026083	Eif5b	-0.318913	0.309367	1	0.684	0.628
7	ENSMUSG00000027533	Fabp5	-0.343956	0.310431	1	0.114	0.142
7	ENSMUSG00000040681	Hmgn1	-0.352481	0.323891	1	0.187	0.208
7	ENSMUSG00000014846	Tppp3	-0.345442	0.326183	1	0.332	0.339
7	ENSMUSG00000102037	Bcl2a1a	-0.268049	0.327168	1	0.114	0.142
7	ENSMUSG00000029059	Prxl2b	-0.301156	0.341941	1	0.259	0.281
7	ENSMUSG00000054008	Ndst1	-0.316532	0.360615	1	0.171	0.193
7	ENSMUSG00000024030	Abcg1	-0.277485	0.381787	1	0.368	0.361
7	ENSMUSG00000040713	Creg1	-0.296691	0.4107	1	0.922	0.901
7	ENSMUSG00000076617	Ighm	-2.06692	0.422377	1	0.295	0.318
7	ENSMUSG00000039585	Myo9a	-0.399826	0.465886	1	0.295	0.296
7	ENSMUSG00000026358	Rgs1	-0.668179	0.483495	1	0.285	0.299
7	ENSMUSG00000024856	Cdk2ap2	-0.265624	0.484046	1	0.855	0.832
7	ENSMUSG00000021427	Ssr1	-0.257998	0.501564	1	0.544	0.54
7	ENSMUSG00000030403	Vasp	-0.298595	0.533488	1	0.554	0.529
7	ENSMUSG00000062382	Ftl1-ps1	-0.288144	0.609153	1	0.368	0.339
7	ENSMUSG00000022181	C6	-0.265561	0.643864	1	0.223	0.223
7	ENSMUSG00000020644	Id2	-0.272314	0.68589	1	0.86	0.785
7	ENSMUSG00000026104	Stat1	-0.259791	0.694714	1	0.518	0.474
7	ENSMUSG00000069919	Hba-a1	-0.257488	0.725637	1	0.228	0.23
7	ENSMUSG00000034560	Washc4	-0.251937	0.773784	1	0.306	0.296
7	ENSMUSG00000069917	Hba-a2	-0.364837	0.854468	1	0.212	0.208
7	ENSMUSG00000045160	Bola3	-0.306478	0.859781	1	0.135	0.124

## Sheet: BALBc_DEGs_cluster 8
cluster	gene	symbol	avg_log2FC	p_val	p_val_adj	pct.1	pct.2
8	ENSMUSG00000041736	Tspo	0.717987	2.42916e-34	7.84253e-30	1	1		29.1055
8	ENSMUSG00000031722	Hp	0.747996	2.88075e-24	9.3005e-20	0.997	0.972		19.0315
8	ENSMUSG00000069516	Lyz2	-0.475224	4.73221e-21	1.52779e-16	1	1		15.8159
8	ENSMUSG00000030560	Ctsc	0.67913	6.02658e-21	1.94568e-16	0.997	0.965		15.7109
8	ENSMUSG00000032381	Ciao2a	0.625255	8.68759e-21	2.80479e-16	0.997	0.916		15.5521
8	ENSMUSG00000060126	Tpt1	-0.273487	1.27248e-20	4.1082e-16	1	1		15.3863
8	ENSMUSG00000057729	Prtn3	1.10506	1.38057e-19	4.45717e-15	0.751	0.329		14.3509
8	ENSMUSG00000026238	Ptma	0.676166	1.64974e-19	5.32619e-15	1	1		14.2736
8	ENSMUSG00000029430	Ran	0.695415	1.04732e-17	3.38126e-13	0.956	0.755		12.4709
8	ENSMUSG00000040204	Pclaf	0.940366	2.34431e-17	7.56862e-13	0.717	0.273		12.121
8	ENSMUSG00000028044	Cks1b	0.903669	3.23646e-17	1.04489e-12	0.704	0.259		11.9809
8	ENSMUSG00000026385	Dbi	0.493449	7.05792e-17	2.27865e-12	1	0.993		11.6423
8	ENSMUSG00000030220	Arhgdib	0.353143	2.08985e-16	6.74708e-12	1	1		11.1709
8	ENSMUSG00000071866	Ppia	0.455187	3.77489e-16	1.21872e-11	1	1		10.9141
8	ENSMUSG00000037894	H2afz	0.521783	1.01685e-15	3.28291e-11	1	1		10.4837
8	ENSMUSG00000028832	Stmn1	0.796762	1.02698e-15	3.31562e-11	0.726	0.287		10.4794
8	ENSMUSG00000054717	Hmgb2	0.986093	1.13559e-15	3.66625e-11	1	0.986		10.4358
8	ENSMUSG00000057666	Gapdh	0.429287	1.84216e-15	5.94741e-11	1	0.993		10.2257
8	ENSMUSG00000029177	Cenpa	0.999011	2.95625e-15	9.54426e-11	0.812	0.462		10.0203
8	ENSMUSG00000058624	Gda	0.639158	3.86137e-15	1.24664e-10	0.964	0.86		9.90426
8	ENSMUSG00000066551	Hmgb1	0.632598	2.69249e-14	8.69272e-10	0.997	0.993		9.06084
8	ENSMUSG00000032218	Ccnb2	0.757081	2.95272e-14	9.53285e-10	0.715	0.336		9.02078
8	ENSMUSG00000078812	Eif5a	0.436527	3.1512e-14	1.01737e-09	0.994	0.993		8.99252
8	ENSMUSG00000053819	Camk2d	0.627602	3.55521e-14	1.1478e-09	0.709	0.322		8.94013
8	ENSMUSG00000029322	Plac8	0.507464	4.83429e-14	1.56075e-09	1	1		8.80667
8	ENSMUSG00000022587	Ly6e	0.509351	5.33585e-14	1.72268e-09	1	0.979		8.7638
8	ENSMUSG00000029632	Ndufa4	0.403398	6.94927e-14	2.24357e-09	0.997	1		8.64906
8	ENSMUSG00000106918	Mrpl33	0.401075	2.35339e-13	7.59791e-09	1	1		8.11931
8	ENSMUSG00000092341	Malat1	-0.554143	2.48803e-13	8.03261e-09	1	1		8.09514
8	ENSMUSG00000021486	Prelid1	0.467613	4.66835e-13	1.50718e-08	0.97	0.888		7.82184
8	ENSMUSG00000020415	Pttg1	0.824406	4.73732e-13	1.52944e-08	0.632	0.266		7.81547
8	ENSMUSG00000047180	Neurl3	-0.488416	7.21565e-13	2.32957e-08	0.083	0.329		7.63272
8	ENSMUSG00000079523	Tmsb10	0.352987	8.36584e-13	2.70091e-08	1	1		7.56849
8	ENSMUSG00000017716	Birc5	0.836611	1.09152e-12	3.52397e-08	0.618	0.217		7.45297
8	ENSMUSG00000090733	Rps27	-0.257894	1.22872e-12	3.96691e-08	1	1		7.40155
8	ENSMUSG00000026434	Nucks1	0.755894	1.62905e-12	5.2594e-08	0.886	0.622		7.27906
8	ENSMUSG00000041126	H2afv	0.673292	1.84398e-12	5.95328e-08	0.9	0.699		7.22524
8	ENSMUSG00000001020	S100a4	-0.372595	2.5045e-12	8.08579e-08	1	1		7.09228
8	ENSMUSG00000003038	Hmgn2	0.558764	3.71016e-12	1.19782e-07	0.909	0.657		6.92161
8	ENSMUSG00000037628	Cdkn3	0.665058	7.58974e-12	2.45035e-07	0.554	0.21		6.61077
8	ENSMUSG00000010406	Mrpl52	0.466647	1.02617e-11	3.31299e-07	0.964	0.818		6.47978
8	ENSMUSG00000076437	Selenoh	0.545576	3.71484e-11	1.19933e-06	0.867	0.531		5.92106
8	ENSMUSG00000028367	Txn1	0.390754	3.98981e-11	1.28811e-06	1	0.986		5.89005
8	ENSMUSG00000031004	Mki67	0.805012	4.30658e-11	1.39038e-06	0.668	0.336		5.85687
8	ENSMUSG00000022452	Smdt1	0.384746	5.02473e-11	1.62223e-06	0.997	0.958		5.78989
8	ENSMUSG00000024925	Rnaseh2c	0.507922	5.08079e-11	1.64033e-06	0.898	0.657		5.78507
8	ENSMUSG00000056054	S100a8	1.30168	5.50413e-11	1.77701e-06	0.695	0.392		5.75031
8	ENSMUSG00000074476	Spc24	0.563398	6.26325e-11	2.02209e-06	0.468	0.147		5.6942
8	ENSMUSG00000030793	Pycard	0.527951	6.51288e-11	2.10268e-06	0.917	0.832		5.67723
8	ENSMUSG00000091625	Lsm5	0.506572	1.16404e-10	3.75811e-06	0.895	0.622		5.42503
8	ENSMUSG00000070394	Tmem256	0.395229	2.11856e-10	6.83976e-06	0.983	0.937		5.16496
8	ENSMUSG00000045817	Zfp36l2	-0.432053	3.01785e-10	9.74312e-06	0.967	0.986		5.0113
8	ENSMUSG00000014846	Tppp3	-0.728908	3.52397e-10	1.13772e-05	0.08	0.28		4.94397
8	ENSMUSG00000018927	Ccl6	-0.661386	4.33792e-10	1.4005e-05	0.909	0.972		4.85372
8	ENSMUSG00000034566	Atp5h	0.304063	4.57589e-10	1.47733e-05	1	0.986		4.83052
8	ENSMUSG00000068220	Lgals1	0.415424	4.67607e-10	1.50967e-05	1	0.986		4.82112
8	ENSMUSG00000038690	Atp5j2	0.355651	5.24377e-10	1.69295e-05	0.997	0.972		4.77136
8	ENSMUSG00000024590	Lmnb1	0.580898	5.75372e-10	1.85759e-05	0.729	0.399		4.73105
8	ENSMUSG00000071715	Ncf4	0.399113	6.1625e-10	1.98956e-05	0.994	0.937		4.70124
8	ENSMUSG00000011752	Pgam1	0.421932	8.51092e-10	2.74775e-05	0.972	0.881		4.56102
8	ENSMUSG00000069833	Ahnak	-0.506921	9.69997e-10	3.13164e-05	0.992	0.993		4.50423
8	ENSMUSG00000036781	Rps27l	0.371369	1.0027e-09	3.23722e-05	0.989	0.902		4.48983
8	ENSMUSG00000074656	Eif2s2	0.45023	1.33641e-09	4.31461e-05	0.964	0.853		4.36506
8	ENSMUSG00000028691	Prdx1	0.294385	1.72277e-09	5.56195e-05	1	1		4.25477
8	ENSMUSG00000004610	Etfb	0.393935	2.21806e-09	7.16101e-05	0.914	0.692		4.14503
8	ENSMUSG00000096472	Cdkn2d	0.532056	2.45321e-09	7.92018e-05	0.745	0.462		4.10126
8	ENSMUSG00000020644	Id2	-0.63371	2.53966e-09	8.19929e-05	0.767	0.874		4.08622
8	ENSMUSG00000046805	Mpeg1	-0.398576	2.78058e-09	8.97709e-05	0.967	0.979		4.04686
8	ENSMUSG00000026193	Fn1	-0.417768	4.26903e-09	0.000137826	0.994	0.986		3.86067
8	ENSMUSG00000050856	Atp5k	0.408877	4.29793e-09	0.000138759	0.967	0.818		3.85774
8	ENSMUSG00000031441	Atp11a	0.409032	4.84142e-09	0.000156305	0.404	0.133		3.80603
8	ENSMUSG00000032508	Myd88	0.47931	4.97187e-09	0.000160517	0.737	0.448		3.79448
8	ENSMUSG00000061518	Cox5b	0.324098	6.09785e-09	0.000196869	0.997	0.979		3.70582
8	ENSMUSG00000032330	Cox7a2	0.343455	7.50962e-09	0.000242448	1	0.972		3.61538
8	ENSMUSG00000061981	Flot2	0.478775	1.03016e-08	0.000332586	0.626	0.357		3.4781
8	ENSMUSG00000024679	Ms4a6d	0.467877	1.09489e-08	0.000353486	0.956	0.797		3.45163
8	ENSMUSG00000002885	Adgre5	-0.524333	1.4326e-08	0.000462514	0.812	0.888		3.33487
8	ENSMUSG00000041607	Mbp	-0.588141	1.59702e-08	0.000515597	0.46	0.629		3.28769
8	ENSMUSG00000049103	Ccr2	0.36979	1.68026e-08	0.000542473	1	1		3.26562
8	ENSMUSG00000028873	Cdca8	0.647014	1.76697e-08	0.000570465	0.524	0.238		3.24377
8	ENSMUSG00000084786	Ubl5	0.319211	1.8178e-08	0.000586876	0.997	0.951		3.23145
8	ENSMUSG00000026395	Ptprc	-0.397132	2.01332e-08	0.000649999	1	1		3.18709
8	ENSMUSG00000006398	Cdc20	0.558489	2.02536e-08	0.000653887	0.427	0.147		3.1845
8	ENSMUSG00000023505	Cdca3	0.433555	2.06262e-08	0.000665917	0.499	0.196		3.17658
8	ENSMUSG00000055839	Elob	0.307313	2.3589e-08	0.000761569	0.994	0.972		3.11829
8	ENSMUSG00000024338	Psmb8	0.347733	2.40127e-08	0.000775251	0.967	0.916		3.11056
8	ENSMUSG00000001403	Ube2c	0.477631	3.74248e-08	0.00120826	0.69	0.378		2.91784
8	ENSMUSG00000079017	Ifi27l2a	0.665896	3.84285e-08	0.00124066	0.989	0.944		2.90635
8	ENSMUSG00000041571	Selenow	-0.496829	4.01076e-08	0.00129487	0.676	0.804		2.88777
8	ENSMUSG00000028333	Anp32b	0.416032	5.21083e-08	0.00168232	0.989	0.972		2.77409
8	ENSMUSG00000028410	Dnaja1	-0.52543	5.54521e-08	0.00179027	0.839	0.902		2.74708
8	ENSMUSG00000021361	Tmem14c	0.344989	5.96199e-08	0.00192483	0.989	0.923		2.71561
8	ENSMUSG00000027331	Knstrn	0.454573	6.64792e-08	0.00214628	0.535	0.266		2.66831
8	ENSMUSG00000033004	Mycbp2	-0.496301	7.73956e-08	0.00249872	0.784	0.853		2.60228
8	ENSMUSG00000031444	F10	0.444199	8.1344e-08	0.00262619	0.809	0.538		2.58067
8	ENSMUSG00000030751	Psma1	0.360056	8.83644e-08	0.00285285	0.964	0.797		2.54472
8	ENSMUSG00000015749	Anp32e	0.491991	9.21664e-08	0.00297559	0.792	0.531		2.52643
8	ENSMUSG00000041697	Cox6a1	0.310975	9.51841e-08	0.00307302	0.964	0.923		2.51243
8	ENSMUSG00000047843	Bri3	-0.358651	9.70308e-08	0.00313264	0.956	0.965		2.50409
8	ENSMUSG00000021360	Gcnt2	0.345763	9.74864e-08	0.00314735	0.363	0.112		2.50206
8	ENSMUSG00000022663	Atg3	0.387249	1.08852e-07	0.0035143	0.856	0.636		2.45416
8	ENSMUSG00000027907	S100a11	0.331712	1.19218e-07	0.00384896	1	1		2.41466
8	ENSMUSG00000047798	Cd300lf	0.257453	1.62647e-07	0.00525105	0.258	0.049		2.27975
8	ENSMUSG00000075266	Cenpw	0.306994	1.67652e-07	0.00541265	0.368	0.119		2.26659
8	ENSMUSG00000033938	Ndufb7	0.32553	1.7689e-07	0.0057109	0.994	0.944		2.2433
8	ENSMUSG00000016024	Lbp	0.28724	1.82664e-07	0.00589732	0.247	0.042		2.22935
8	ENSMUSG00000027620	Rbm39	-0.295045	1.84517e-07	0.00595713	0.992	0.986		2.22496
8	ENSMUSG00000090553	Snrpe	0.31477	2.30309e-07	0.00743552	0.972	0.937		2.12869
8	ENSMUSG00000038622	Med30	0.397793	2.56434e-07	0.00827896	0.729	0.434		2.08202
8	ENSMUSG00000023034	Nr4a1	-0.614039	2.66483e-07	0.00860339	0.543	0.706		2.06533
8	ENSMUSG00000012422	Tmem167	0.31373	2.69251e-07	0.00869278	0.967	0.895		2.06084
8	ENSMUSG00000042249	Grk3	-0.445542	2.71896e-07	0.00877817	0.332	0.51		2.0566
8	ENSMUSG00000028648	Ndufs5	0.36305	2.75457e-07	0.00889313	0.939	0.748		2.05095
8	ENSMUSG00000021998	Lcp1	0.319105	3.30083e-07	0.0106567	0.994	0.965		1.97238
8	ENSMUSG00000038811	Gngt2	0.501009	3.66745e-07	0.0118404	0.576	0.308		1.92664
8	ENSMUSG00000044786	Zfp36	-0.384126	3.71555e-07	0.0119957	0.936	0.986		1.92098
8	ENSMUSG00000019876	Pkib	0.381231	3.95612e-07	0.0127723	0.493	0.231		1.89373
8	ENSMUSG00000022354	Ndufb9	0.319635	4.11527e-07	0.0132862	0.981	0.895		1.8766
8	ENSMUSG00000015656	Hspa8	-0.369712	4.14188e-07	0.0133721	1	1		1.8738
8	ENSMUSG00000036478	Btg1	-0.434044	4.22279e-07	0.0136333	0.972	0.979		1.8654
8	ENSMUSG00000040084	Bub1b	0.368482	4.38135e-07	0.0141452	0.385	0.14		1.84939
8	ENSMUSG00000027715	Ccna2	0.531023	4.45832e-07	0.0143937	0.385	0.147		1.84183
8	ENSMUSG00000038965	Ube2l3	0.322506	4.86634e-07	0.015711	0.956	0.846		1.8038
8	ENSMUSG00000027752	Exosc8	0.384064	4.91531e-07	0.0158691	0.518	0.28		1.79945
8	ENSMUSG00000028312	Smc2	0.555655	5.01249e-07	0.0161828	0.429	0.182		1.79095
8	ENSMUSG00000029713	Gnb2	0.265774	5.65561e-07	0.0182591	0.997	0.958		1.73852
8	ENSMUSG00000025289	Prdx4	0.382661	6.41457e-07	0.0207094	0.751	0.455		1.68383
8	ENSMUSG00000070858	Gm1673	-0.449222	6.60747e-07	0.0213322	0.139	0.315		1.67096
8	ENSMUSG00000027469	Tpx2	0.523176	6.82188e-07	0.0220244	0.38	0.14		1.6571
8	ENSMUSG00000020330	Hmmr	0.472378	8.26917e-07	0.026697	0.368	0.133		1.57354
8	ENSMUSG00000015671	Psma2	0.316975	9.68833e-07	0.0312788	0.958	0.867		1.50475
8	ENSMUSG00000049932	H2afx	0.379091	9.848e-07	0.0317943	0.468	0.203		1.49765
8	ENSMUSG00000027566	Psma7	0.28233	1.01538e-06	0.0327817	1	1		1.48437
8	ENSMUSG00000014769	Psmb1	0.280197	1.09488e-06	0.0353481	0.978	0.951		1.45163
8	ENSMUSG00000028837	Psmb2	0.334036	1.11472e-06	0.0359889	0.914	0.79		1.44383
8	ENSMUSG00000004880	Lbr	0.429369	1.11745e-06	0.0360769	0.886	0.65		1.44277
8	ENSMUSG00000052459	Atp6v1a	0.365351	1.1203e-06	0.036169	0.884	0.727		1.44166
8	ENSMUSG00000024063	Lbh	-0.364258	1.17541e-06	0.0379481	0.391	0.559		1.42081
8	ENSMUSG00000047139	Cd24a	0.324756	1.23465e-06	0.0398607	0.485	0.217		1.39945
8	ENSMUSG00000036768	Kif15	0.339763	1.24225e-06	0.0401061	0.396	0.154		1.39679
8	ENSMUSG00000059005	Hnrnpa3	0.319552	1.32895e-06	0.0429052	0.997	1		1.36749
8	ENSMUSG00000019943	Atp2b1	-0.511683	1.42454e-06	0.0459914	0.939	0.958		1.33732
8	ENSMUSG00000041362	Shtn1	0.300446	1.529e-06	0.0493639	0.324	0.105		1.30659
8	ENSMUSG00000030978	Rrm1	0.309825	1.63736e-06	0.0528622	0.341	0.126		1.27685
8	ENSMUSG00000029304	Spp1	0.32221	1.70018e-06	0.0548903	0.424	0.182		1.2605
8	ENSMUSG00000024516	Sec11c	0.290645	1.7878e-06	0.0577191	0.989	0.944		1.23868
8	ENSMUSG00000024480	Ap3s1	0.366286	1.85767e-06	0.0599749	0.795	0.615		1.22203
8	ENSMUSG00000042312	S100a13	0.305647	1.97595e-06	0.0637934	0.97	0.86		1.19522
8	ENSMUSG00000030603	Psmc4	0.307506	1.98529e-06	0.0640951	0.676	0.385		1.19318
8	ENSMUSG00000020125	Elane	0.27619	2.0025e-06	0.0646507	0.374	0.147		1.18943
8	ENSMUSG00000025393	Atp5b	0.253962	2.07659e-06	0.0670428	0.994	0.965		1.17365
8	ENSMUSG00000045658	Pid1	-0.553143	2.4179e-06	0.0780619	0.629	0.72		1.10756
8	ENSMUSG00000037313	Tacc3	0.322009	2.63099e-06	0.0849415	0.371	0.147		1.07088
8	ENSMUSG00000027009	Itga4	-0.477121	2.64066e-06	0.0852537	0.92	0.937		1.06929
8	ENSMUSG00000045328	Cenpe	0.42209	2.67173e-06	0.0862568	0.427	0.182		1.06421
8	ENSMUSG00000078427	Sarnp	0.300476	2.71433e-06	0.0876323	0.87	0.664		1.05734
8	ENSMUSG00000024776	Stambpl1	0.267403	2.81372e-06	0.090841	0.343	0.119		1.04172
8	ENSMUSG00000051355	Commd1	0.316491	2.863e-06	0.092432	0.834	0.566		1.03418
8	ENSMUSG00000037601	Nme1	0.314075	2.90405e-06	0.0937572	0.942	0.839		1.028
8	ENSMUSG00000091537	Tma7	0.257915	2.98449e-06	0.0963544	0.989	0.958		1.01613
8	ENSMUSG00000078515	Ddi2	0.408545	3.16949e-06	0.102327	0.792	0.573		0.990009
8	ENSMUSG00000071713	Csf2rb	0.368878	3.32563e-06	0.107368	0.873	0.685		0.969126
8	ENSMUSG00000030335	Mrpl51	0.366585	3.39325e-06	0.109551	0.668	0.427		0.960383
8	ENSMUSG00000027540	Ptpn1	0.31313	3.68673e-06	0.119026	0.953	0.902		0.924358
8	ENSMUSG00000030142	Clec4e	0.373638	3.70895e-06	0.119743	0.499	0.245		0.921748
8	ENSMUSG00000033319	Fem1c	-0.394423	3.82813e-06	0.123591	0.346	0.51		0.908012
8	ENSMUSG00000051650	B3gnt2	0.267571	3.87529e-06	0.125114	0.44	0.189		0.902695
8	ENSMUSG00000026833	Olfm1	0.358938	3.92457e-06	0.126705	0.798	0.566		0.897207
8	ENSMUSG00000024309	Pfdn6	0.327721	3.9772e-06	0.128404	0.759	0.524		0.891422
8	ENSMUSG00000051748	Wfdc21	0.614154	4.03643e-06	0.130316	0.208	0.042		0.885002
8	ENSMUSG00000031586	Rbpms	-0.327139	4.08906e-06	0.132015	0.102	0.252		0.879376
8	ENSMUSG00000046314	Stxbp6	-0.372408	4.43423e-06	0.143159	0.114	0.259		0.844181
8	ENSMUSG00000031683	Lsm6	0.325009	4.44041e-06	0.143359	0.795	0.566		0.843576
8	ENSMUSG00000020267	Hint1	0.251575	4.45175e-06	0.143725	0.997	1		0.842469
8	ENSMUSG00000027514	Zbp1	0.35899	4.51337e-06	0.145714	0.609	0.343		0.836499
8	ENSMUSG00000032301	Psma4	0.288816	4.56009e-06	0.147222	0.931	0.874		0.832026
8	ENSMUSG00000028693	Nasp	0.292136	4.62726e-06	0.149391	0.496	0.245		0.825675
8	ENSMUSG00000089847	Timm10b	0.283091	4.89222e-06	0.157945	0.967	0.909		0.801494
8	ENSMUSG00000019505	Ubb	-0.304251	4.98667e-06	0.160995	0.994	1		0.793189
8	ENSMUSG00000002985	Apoe	-1.21148	5.02767e-06	0.162318	0.407	0.524		0.789632
8	ENSMUSG00000026229	Psmd1	0.311048	5.02825e-06	0.162337	0.679	0.434		0.789582
8	ENSMUSG00000000568	Hnrnpd	0.317946	5.11679e-06	0.165196	0.956	0.874		0.782002
8	ENSMUSG00000041431	Ccnb1	0.449741	5.12602e-06	0.165494	0.33	0.119		0.781219
8	ENSMUSG00000043336	Filip1l	-0.37199	5.24498e-06	0.169334	0.54	0.692		0.771256
8	ENSMUSG00000029328	Hnrnpdl	0.331861	5.59845e-06	0.180746	0.825	0.587		0.742931
8	ENSMUSG00000031848	Lsm4	0.377364	5.75257e-06	0.185722	0.803	0.608		0.731138
8	ENSMUSG00000023456	Tpi1	0.373094	6.0961e-06	0.196812	0.812	0.615		0.705947
8	ENSMUSG00000086841	2410006H16Rik	-0.405207	6.10091e-06	0.196968	0.898	0.923		0.705604
8	ENSMUSG00000059534	Uqcr10	0.268694	6.28894e-06	0.203039	0.972	0.895		0.692421
8	ENSMUSG00000028124	Gclm	0.286654	6.426e-06	0.207464	0.391	0.175		0.683058
8	ENSMUSG00000040128	Pnrc1	-0.387113	6.67417e-06	0.215476	0.729	0.797		0.666602
8	ENSMUSG00000016534	Lamp2	0.326394	6.82507e-06	0.220348	0.972	0.909		0.656892
8	ENSMUSG00000056629	Fkbp2	0.377954	6.931e-06	0.223767	0.825	0.664		0.650203
8	ENSMUSG00000028759	Hp1bp3	0.368896	6.94379e-06	0.22418	0.759	0.51		0.649403
8	ENSMUSG00000019370	Calm3	0.276397	7.47958e-06	0.241478	0.925	0.811		0.617122
8	ENSMUSG00000024844	Banf1	0.355716	7.54043e-06	0.243443	0.803	0.608		0.613603
8	ENSMUSG00000062991	Nrg1	0.270467	7.93372e-06	0.25614	0.515	0.266		0.591522
8	ENSMUSG00000015947	Fcgr1	0.313959	8.07867e-06	0.26082	0.31	0.112		0.583659
8	ENSMUSG00000026822	Lcn2	0.287026	8.18779e-06	0.264343	0.266	0.084		0.577833
8	ENSMUSG00000022890	Atp5j	0.280242	8.23995e-06	0.266027	0.989	0.951		0.575075
8	ENSMUSG00000039208	Metrnl	-0.482775	8.5825e-06	0.277086	0.568	0.678		0.557386
8	ENSMUSG00000042082	Arsb	-0.349774	8.93988e-06	0.288624	0.717	0.797		0.539667
8	ENSMUSG00000002379	Ndufa11	0.308566	9.16897e-06	0.29602	0.886	0.692		0.528679
8	ENSMUSG00000021377	Dek	0.358347	9.36051e-06	0.302204	0.953	0.839		0.5197
8	ENSMUSG00000020720	Psmd12	0.327785	9.44085e-06	0.304798	0.717	0.462		0.515988
8	ENSMUSG00000042675	Ypel3	-0.415657	1.0119e-05	0.326691	0.493	0.601		0.485863
8	ENSMUSG00000071076	Jund	-0.558809	1.02079e-05	0.329562	0.748	0.797		0.482063
8	ENSMUSG00000047888	Tnrc6b	-0.352136	1.02723e-05	0.331641	0.529	0.636		0.479331
8	ENSMUSG00000027808	Serp1	0.30023	1.04338e-05	0.336854	0.997	0.916		0.472558
8	ENSMUSG00000000088	Cox5a	0.264775	1.07331e-05	0.346518	0.989	0.965		0.460274
8	ENSMUSG00000060703	Cd302	0.348781	1.14127e-05	0.368459	0.853	0.657		0.433611
8	ENSMUSG00000048442	Smim5	-0.283807	1.17835e-05	0.380431	0.244	0.42		0.419724
8	ENSMUSG00000038145	Snrk	-0.343722	1.22455e-05	0.395347	0.338	0.49		0.403021
8	ENSMUSG00000024399	Ltb	-0.461016	1.24015e-05	0.400381	0.609	0.699		0.397526
8	ENSMUSG00000037361	Sf3b6	0.260752	1.25701e-05	0.405827	0.945	0.916		0.391659
8	ENSMUSG00000000594	Gm2a	-0.305085	1.30695e-05	0.421948	0.958	0.951		0.374741
8	ENSMUSG00000020423	Btg2	-0.356678	1.31457e-05	0.42441	0.842	0.923		0.372215
8	ENSMUSG00000033713	Foxn3	-0.370854	1.37854e-05	0.445062	0.357	0.497
8	ENSMUSG00000044734	Serpinb1a	0.348815	1.43261e-05	0.462518	0.64	0.434
8	ENSMUSG00000069792	Wfdc17	0.351236	1.43729e-05	0.464028	0.983	0.965
8	ENSMUSG00000037725	Ckap2	0.262584	1.44183e-05	0.465494	0.288	0.098
8	ENSMUSG00000033916	Chmp2a	0.307458	1.48306e-05	0.478806	0.956	0.846
8	ENSMUSG00000027639	Samhd1	-0.309096	1.51228e-05	0.48824	0.981	0.972
8	ENSMUSG00000021951	Eef1akmt1	0.269555	1.58775e-05	0.512606	0.543	0.294
8	ENSMUSG00000029066	Mrpl20	0.285598	1.64481e-05	0.531028	0.884	0.713
8	ENSMUSG00000028649	Macf1	-0.484915	1.67202e-05	0.539813	0.748	0.811
8	ENSMUSG00000018983	E2f2	0.250665	1.69128e-05	0.546031	0.54	0.287
8	ENSMUSG00000050022	Amz1	-0.281054	1.76415e-05	0.569557	0.058	0.175
8	ENSMUSG00000037710	Cisd1	0.358276	1.76506e-05	0.569848	0.778	0.566
8	ENSMUSG00000032407	U2surp	0.290269	1.8551e-05	0.598921	0.731	0.51
8	ENSMUSG00000115338	Pnp	0.322244	1.90071e-05	0.613645	0.839	0.664
8	ENSMUSG00000029771	Irf5	-0.369829	2.00001e-05	0.645704	0.778	0.811
8	ENSMUSG00000060791	Gmfg	0.256836	2.00694e-05	0.647939	1	0.951
8	ENSMUSG00000036752	Tubb4b	0.407887	2.05633e-05	0.663886	0.565	0.35
8	ENSMUSG00000030214	Plbd1	-0.37192	2.05761e-05	0.664299	0.873	0.902
8	ENSMUSG00000031353	Rbbp7	0.260751	2.15851e-05	0.696873	0.479	0.245
8	ENSMUSG00000015217	Hmgb3	0.300131	2.25436e-05	0.72782	0.355	0.161
8	ENSMUSG00000022956	Atp5o	0.254989	2.33437e-05	0.753651	0.989	0.923
8	ENSMUSG00000030339	Ltbr	0.283706	2.39807e-05	0.774218	0.554	0.308
8	ENSMUSG00000030750	Nsmce1	0.261265	2.69883e-05	0.871318	0.424	0.21
8	ENSMUSG00000024360	Etf1	0.298154	2.80698e-05	0.906234	0.717	0.476
8	ENSMUSG00000020018	Snrpf	0.283293	2.97032e-05	0.958969	0.917	0.776
8	ENSMUSG00000004980	Hnrnpa2b1	0.253714	2.98563e-05	0.963912	0.989	0.986
8	ENSMUSG00000063229	Ldha	0.287426	2.9948e-05	0.96687	0.898	0.72
8	ENSMUSG00000044894	Uqcrq	0.277343	3.10721e-05	1	0.983	0.93
8	ENSMUSG00000005779	Psmb4	0.252073	3.13624e-05	1	0.964	0.902
8	ENSMUSG00000069744	Psmb3	0.308522	3.34477e-05	1	0.967	0.86
8	ENSMUSG00000027829	Ccnl1	-0.341643	3.45069e-05	1	0.853	0.923
8	ENSMUSG00000065990	Aurkaip1	0.322595	3.54036e-05	1	0.853	0.664
8	ENSMUSG00000024989	Cep55	0.319439	3.5862e-05	1	0.277	0.105
8	ENSMUSG00000030786	Itgam	-0.357923	3.66055e-05	1	0.798	0.853
8	ENSMUSG00000030647	Ndufc2	0.288172	3.68651e-05	1	0.909	0.727
8	ENSMUSG00000060860	Ube2s	0.434541	3.73622e-05	1	0.795	0.657
8	ENSMUSG00000044627	Swi5	0.286315	3.75961e-05	1	0.884	0.741
8	ENSMUSG00000024675	Ms4a4c	0.339312	3.78926e-05	1	0.983	0.958
8	ENSMUSG00000030649	Anapc15	0.26734	4.24188e-05	1	0.465	0.245
8	ENSMUSG00000046516	Cox17	0.326315	4.25254e-05	1	0.839	0.65
8	ENSMUSG00000022314	Rad21	0.479836	4.33189e-05	1	0.673	0.517
8	ENSMUSG00000026872	Zeb2	-0.309307	4.71323e-05	1	0.983	0.972
8	ENSMUSG00000063694	Cycs	0.304597	4.79852e-05	1	0.9	0.776
8	ENSMUSG00000052738	Suclg1	0.283193	4.81056e-05	1	0.742	0.49
8	ENSMUSG00000089942	Pira2	0.309918	4.83715e-05	1	0.898	0.748
8	ENSMUSG00000052336	Cx3cr1	-0.379367	4.96946e-05	1	0.399	0.552
8	ENSMUSG00000064373	Selenop	-0.417301	5.1191e-05	1	0.737	0.769
8	ENSMUSG00000046841	Ckap4	0.315427	5.15537e-05	1	0.715	0.483
8	ENSMUSG00000041754	Trem3	0.292789	5.16834e-05	1	0.471	0.245
8	ENSMUSG00000005583	Mef2c	-0.43072	5.22006e-05	1	0.668	0.727
8	ENSMUSG00000022884	Eif4a2	-0.332868	5.38349e-05	1	0.679	0.748
8	ENSMUSG00000003746	Man1a	-0.330879	5.78605e-05	1	0.305	0.441
8	ENSMUSG00000025804	Ccr1	0.331118	5.92386e-05	1	0.382	0.196
8	ENSMUSG00000004730	Adgre1	-0.366698	5.96023e-05	1	0.277	0.42
8	ENSMUSG00000020914	Top2a	0.391632	6.00351e-05	1	0.321	0.133
8	ENSMUSG00000033031	Cip2a	0.264687	6.04369e-05	1	0.31	0.133
8	ENSMUSG00000029401	Rilpl2	-0.35494	6.38868e-05	1	0.368	0.483
8	ENSMUSG00000024583	Txnl1	0.271256	6.39491e-05	1	0.792	0.58
8	ENSMUSG00000026202	Tuba4a	0.379025	6.55695e-05	1	0.657	0.462
8	ENSMUSG00000022564	Grina	0.285485	6.62403e-05	1	0.499	0.273
8	ENSMUSG00000087260	Lamtor5	0.274134	7.07981e-05	1	0.9	0.699
8	ENSMUSG00000026628	Atf3	-0.483957	7.10463e-05	1	0.806	0.895
8	ENSMUSG00000006800	Sulf2	-0.30112	7.42659e-05	1	0.227	0.371
8	ENSMUSG00000037458	Azin1	0.259498	7.54367e-05	1	0.565	0.329
8	ENSMUSG00000028603	Scp2	0.261415	7.61657e-05	1	0.978	0.944
8	ENSMUSG00000027479	Mapre1	0.295792	7.71037e-05	1	0.781	0.573
8	ENSMUSG00000026605	Cenpf	0.339147	7.86054e-05	1	0.479	0.266
8	ENSMUSG00000029471	Camkk2	-0.333227	7.90674e-05	1	0.673	0.734
8	ENSMUSG00000026581	Sell	0.298615	8.11551e-05	1	0.922	0.797
8	ENSMUSG00000058267	Mrps14	0.252264	8.15079e-05	1	0.936	0.818
8	ENSMUSG00000085786	Gm15987	0.302142	8.39582e-05	1	0.784	0.552
8	ENSMUSG00000096727	Psmb9	0.265568	8.41816e-05	1	0.817	0.622
8	ENSMUSG00000054428	Atpif1	0.304776	8.82084e-05	1	0.953	0.825
8	ENSMUSG00000038612	Mcl1	-0.25555	8.95015e-05	1	0.997	0.979
8	ENSMUSG00000001473	Tubb6	-0.273508	8.97164e-05	1	0.199	0.329
8	ENSMUSG00000024030	Abcg1	-0.313564	9.18765e-05	1	0.191	0.322
8	ENSMUSG00000029413	Naaa	0.325928	9.19416e-05	1	0.87	0.699
8	ENSMUSG00000026094	Stk17b	-0.293546	9.56399e-05	1	0.85	0.895
8	ENSMUSG00000028634	Hivep3	-0.27392	0.000104104	1	0.078	0.189
8	ENSMUSG00000018501	Ncor1	-0.364437	0.000106509	1	0.842	0.832
8	ENSMUSG00000025134	Alyref	0.277284	0.00010738	1	0.742	0.552
8	ENSMUSG00000040907	Atp1a3	-0.286965	0.000108096	1	0.454	0.552
8	ENSMUSG00000028923	Necap2	0.281159	0.00010932	1	0.809	0.58
8	ENSMUSG00000040528	Milr1	0.26284	0.000116676	1	0.695	0.469
8	ENSMUSG00000032712	Resf1	0.271029	0.000118401	1	0.778	0.601
8	ENSMUSG00000006498	Ptbp1	0.283943	0.000121881	1	0.67	0.434
8	ENSMUSG00000001627	Ifrd1	-0.344886	0.00012225	1	0.454	0.566
8	ENSMUSG00000024773	Atg2a	-0.292545	0.000122865	1	0.205	0.343
8	ENSMUSG00000021131	Erh	0.289055	0.000124863	1	0.762	0.545
8	ENSMUSG00000029038	Ssu72	0.29236	0.000124884	1	0.895	0.72
8	ENSMUSG00000023089	Ndufa5	0.272928	0.000138362	1	0.712	0.517
8	ENSMUSG00000029063	Nadk	-0.369495	0.000138373	1	0.801	0.776
8	ENSMUSG00000037544	Dlgap5	0.317929	0.000138462	1	0.319	0.154
8	ENSMUSG00000026630	Batf3	-0.355314	0.000140116	1	0.105	0.224
8	ENSMUSG00000068566	Myadm	-0.375477	0.000144709	1	0.546	0.622
8	ENSMUSG00000073678	Pgap1	-0.289868	0.000145549	1	0.241	0.385
8	ENSMUSG00000039145	Camk1d	-0.410102	0.000150236	1	0.518	0.587
8	ENSMUSG00000024431	Nr3c1	-0.267616	0.000154676	1	0.551	0.65
8	ENSMUSG00000019960	Dusp6	-0.267898	0.000162772	1	0.219	0.357
8	ENSMUSG00000034160	Ogt	-0.29886	0.000164685	1	0.662	0.72
8	ENSMUSG00000018286	Psmb6	0.275943	0.000167792	1	0.911	0.839
8	ENSMUSG00000008348	Ubc	-0.334478	0.000172186	1	0.77	0.818
8	ENSMUSG00000038683	Pak1ip1	0.321472	0.000195721	1	0.723	0.524
8	ENSMUSG00000020869	Lrrc59	0.260295	0.000208869	1	0.659	0.42
8	ENSMUSG00000013974	Mcemp1	0.308523	0.00021043	1	0.922	0.776
8	ENSMUSG00000001056	Nhp2	0.277925	0.000211861	1	0.693	0.462
8	ENSMUSG00000062963	Ufc1	0.27695	0.000214955	1	0.842	0.65
8	ENSMUSG00000078771	Evi2a	-0.27226	0.00022338	1	0.767	0.776
8	ENSMUSG00000038872	Zfhx3	-0.361943	0.000230887	1	0.294	0.406
8	ENSMUSG00000001128	Cfp	0.29088	0.000232371	1	0.789	0.608
8	ENSMUSG00000038056	Kmt2c	-0.332817	0.000239715	1	0.446	0.538
8	ENSMUSG00000022141	Nipbl	-0.31003	0.000241353	1	0.77	0.825
8	ENSMUSG00000038393	Txnip	-0.39141	0.000247507	1	0.806	0.818
8	ENSMUSG00000060992	Copz1	0.253691	0.000247859	1	0.654	0.434
8	ENSMUSG00000020708	Psmc5	0.251267	0.000273842	1	0.648	0.434
8	ENSMUSG00000053291	Rab4b	0.277422	0.000294318	1	0.643	0.427
8	ENSMUSG00000029911	Ssbp1	0.255451	0.000299321	1	0.665	0.427
8	ENSMUSG00000087107	AI662270	0.253042	0.000314403	1	0.925	0.811
8	ENSMUSG00000052212	Cd177	-0.358454	0.000318314	1	0.28	0.413
8	ENSMUSG00000039942	Ptger4	-0.286087	0.000346615	1	0.119	0.231
8	ENSMUSG00000038147	Cd84	-0.321199	0.000348525	1	0.518	0.601
8	ENSMUSG00000054091	1810037I17Rik	0.261922	0.000352764	1	0.853	0.741
8	ENSMUSG00000021814	Anxa7	0.291224	0.000362825	1	0.731	0.538
8	ENSMUSG00000052837	Junb	-0.390127	0.00036686	1	0.936	0.916
8	ENSMUSG00000039936	Pik3cd	0.304753	0.000391003	1	0.676	0.497
8	ENSMUSG00000042747	Krtcap2	0.264588	0.000409676	1	0.92	0.832
8	ENSMUSG00000028932	Psmc2	0.254991	0.000411458	1	0.668	0.434
8	ENSMUSG00000015745	Plekho1	-0.3465	0.0004425	1	0.715	0.755
8	ENSMUSG00000037266	Rsrp1	0.266943	0.000466109	1	0.989	0.944
8	ENSMUSG00000026483	Fam129a	-0.25433	0.000468503	1	0.712	0.804
8	ENSMUSG00000034652	Cd300a	-0.302312	0.000473075	1	0.837	0.846
8	ENSMUSG00000001525	Tubb5	0.369003	0.000478954	1	0.787	0.65
8	ENSMUSG00000002603	Tgfb1	-0.285097	0.000483866	1	0.889	0.916
8	ENSMUSG00000022635	Zcrb1	0.2536	0.000504036	1	0.787	0.622
8	ENSMUSG00000029723	Tsc22d4	-0.288833	0.000505113	1	0.861	0.86
8	ENSMUSG00000027435	Cd93	-0.386922	0.000506034	1	0.321	0.434
8	ENSMUSG00000029915	Clec5a	0.255411	0.000567176	1	0.463	0.259
8	ENSMUSG00000041488	Stx3	-0.275757	0.000576614	1	0.601	0.629
8	ENSMUSG00000005087	Cd44	-0.358746	0.000603461	1	0.886	0.888
8	ENSMUSG00000070031	Sp140	0.277099	0.000642132	1	0.62	0.406
8	ENSMUSG00000004040	Stat3	0.303452	0.000647933	1	0.742	0.566
8	ENSMUSG00000052331	Ankrd44	-0.283959	0.000690705	1	0.637	0.671
8	ENSMUSG00000019122	Ccl9	-0.307427	0.000711603	1	0.859	0.902
8	ENSMUSG00000022391	Rangap1	0.255202	0.000713994	1	0.407	0.238
8	ENSMUSG00000097589	Dleu2	-0.271682	0.000717977	1	0.809	0.86
8	ENSMUSG00000040152	Thbs1	-0.519624	0.000724189	1	0.219	0.343
8	ENSMUSG00000007850	Hnrnph1	0.254205	0.00074752	1	0.787	0.566
8	ENSMUSG00000030844	Rgs10	-0.335059	0.000763511	1	0.756	0.72
8	ENSMUSG00000021614	Vcan	0.538516	0.000845501	1	0.44	0.301
8	ENSMUSG00000021457	Syk	-0.281113	0.000872031	1	0.765	0.783
8	ENSMUSG00000032554	Trf	-0.422965	0.000878746	1	0.576	0.636
8	ENSMUSG00000061143	Maml3	-0.263183	0.000886569	1	0.144	0.252
8	ENSMUSG00000021967	Mrpl57	0.257303	0.00100272	1	0.789	0.636
8	ENSMUSG00000049299	Trappc1	0.264911	0.00101514	1	0.789	0.587
8	ENSMUSG00000040339	Fam102b	-0.317193	0.0010559	1	0.471	0.538
8	ENSMUSG00000027940	Tpm3	0.254328	0.00107842	1	0.983	0.916
8	ENSMUSG00000026358	Rgs1	-0.392785	0.00109068	1	0.122	0.231
8	ENSMUSG00000020134	Peli1	-0.2872	0.00110768	1	0.521	0.615
8	ENSMUSG00000020402	Vdac1	0.258503	0.00113933	1	0.695	0.517
8	ENSMUSG00000032501	Trib1	-0.353311	0.0011523	1	0.38	0.476
8	ENSMUSG00000041797	Abca9	-0.288663	0.00117496	1	0.255	0.371
8	ENSMUSG00000042659	Arrdc4	-0.280214	0.00127662	1	0.31	0.427
8	ENSMUSG00000007872	Id3	-0.308298	0.00138541	1	0.094	0.189
8	ENSMUSG00000032740	Ccdc88a	-0.276061	0.0015599	1	0.831	0.874
8	ENSMUSG00000062248	Cks2	0.317444	0.00161147	1	0.601	0.427
8	ENSMUSG00000021182	Ccdc88c	-0.272991	0.00165264	1	0.463	0.545
8	ENSMUSG00000053453	Thoc7	0.254968	0.00167686	1	0.814	0.671
8	ENSMUSG00000032737	Inppl1	-0.256765	0.00172123	1	0.222	0.329
8	ENSMUSG00000093661	Eif4e3	-0.257976	0.0017605	1	0.485	0.58
8	ENSMUSG00000030557	Mef2a	-0.259719	0.0018621	1	0.751	0.748
8	ENSMUSG00000051177	Plcb1	-0.363608	0.00215217	1	0.404	0.483
8	ENSMUSG00000021451	Sema4d	-0.289837	0.00215509	1	0.288	0.392
8	ENSMUSG00000026849	Tor1a	0.250919	0.002229	1	0.759	0.587
8	ENSMUSG00000038352	Arl5c	-0.282489	0.00254755	1	0.371	0.469
8	ENSMUSG00000021948	Prkcd	-0.266246	0.00270493	1	0.762	0.762
8	ENSMUSG00000024335	Brd2	-0.26736	0.00271694	1	0.762	0.776
8	ENSMUSG00000049606	Zfp644	-0.253638	0.0028192	1	0.56	0.608
8	ENSMUSG00000007817	Zmiz1	-0.28186	0.00290047	1	0.543	0.615
8	ENSMUSG00000048118	Arid4a	-0.260623	0.00305774	1	0.62	0.699
8	ENSMUSG00000003541	Ier3	0.282055	0.00344283	1	0.172	0.07
8	ENSMUSG00000020275	Rel	-0.336885	0.0036622	1	0.673	0.685
8	ENSMUSG00000034832	Tet3	-0.318242	0.00447164	1	0.402	0.462
8	ENSMUSG00000020272	Stk10	-0.265797	0.00459692	1	0.504	0.545
8	ENSMUSG00000043953	Ccrl2	-0.404251	0.00481657	1	0.363	0.448
8	ENSMUSG00000018143	Mafk	-0.261198	0.00484783	1	0.247	0.343
8	ENSMUSG00000033863	Klf9	-0.273795	0.00519752	1	0.413	0.49
8	ENSMUSG00000028599	Tnfrsf1b	-0.252567	0.00530649	1	0.573	0.622
8	ENSMUSG00000034349	Smc4	0.327703	0.00552559	1	0.518	0.378
8	ENSMUSG00000001270	Ckb	-0.317495	0.00565	1	0.186	0.273
8	ENSMUSG00000029135	Fosl2	-0.267651	0.00593809	1	0.499	0.545
8	ENSMUSG00000043067	Dpy19l1	-0.279853	0.0063924	1	0.432	0.503
8	ENSMUSG00000069919	Hba-a1	-0.886158	0.00700423	1	0.094	0.175
8	ENSMUSG00000023004	Tuba1b	0.294392	0.00724961	1	0.753	0.65
8	ENSMUSG00000048970	C1galt1c1	0.257682	0.00748516	1	0.701	0.538
8	ENSMUSG00000004667	Polr2e	-0.267611	0.00749211	1	0.623	0.671
8	ENSMUSG00000035828	Pim3	-0.262773	0.00909711	1	0.213	0.308
8	ENSMUSG00000036111	Lmo1	-0.257306	0.00925128	1	0.26	0.336
8	ENSMUSG00000022148	Fyb	-0.261971	0.0107111	1	0.898	0.902
8	ENSMUSG00000019970	Sgk1	-0.310802	0.0112228	1	0.482	0.524
8	ENSMUSG00000055044	Pdlim1	-0.255799	0.0116985	1	0.576	0.608
8	ENSMUSG00000024014	Pim1	-0.257842	0.0118809	1	0.9	0.867
8	ENSMUSG00000036181	Hist1h1c	-0.269831	0.0123824	1	0.607	0.685
8	ENSMUSG00000034640	Tiparp	-0.308448	0.0124793	1	0.407	0.462
8	ENSMUSG00000051344	Plekhm3	-0.253852	0.0125382	1	0.524	0.524
8	ENSMUSG00000026360	Rgs2	-0.338875	0.0133639	1	0.947	0.923
8	ENSMUSG00000036103	Colec12	-0.338074	0.0133792	1	0.479	0.517
8	ENSMUSG00000030223	Ptpro	-0.261559	0.013685	1	0.596	0.622
8	ENSMUSG00000030654	Arl6ip1	0.270425	0.0142054	1	0.903	0.846
8	ENSMUSG00000037966	Ninj1	-0.256264	0.0146862	1	0.363	0.427
8	ENSMUSG00000020577	Tspan13	-0.275028	0.0178447	1	0.266	0.336
8	ENSMUSG00000031770	Herpud1	-0.302244	0.0185307	1	0.607	0.608
8	ENSMUSG00000104960	Snhg8	-0.282901	0.0194285	1	0.637	0.657
8	ENSMUSG00000031875	Cmtm3	-0.277535	0.0229182	1	0.238	0.294
8	ENSMUSG00000098188	Sowahc	-0.260601	0.027932	1	0.343	0.392
8	ENSMUSG00000008496	Pou2f2	-0.328548	0.0313124	1	0.748	0.797
8	ENSMUSG00000051212	Gpr183	-0.284541	0.0330005	1	0.247	0.315
8	ENSMUSG00000035011	Zbtb7a	-0.260489	0.0457054	1	0.662	0.685
8	ENSMUSG00000074622	Mafb	-0.561873	0.0618888	1	0.416	0.455
8	ENSMUSG00000056071	S100a9	0.655568	0.109705	1	0.416	0.343
8	ENSMUSG00000105361	AY036118	0.351647	0.182729	1	0.881	0.797
8	ENSMUSG00000052305	Hbb-bs	-1.50901	0.291412	1	0.366	0.287
8	ENSMUSG00000069917	Hba-a2	-0.724195	0.394497	1	0.136	0.105

## Sheet: BALBc_DEGs_cluster 9
cluster	gene	symbol	avg_log2FC	p_val	p_val_adj	pct.1	pct.2
9	ENSMUSG00000041736	Tspo	0.545545	2.12255e-17	6.85266e-13	1	0.985		12.1641
9	ENSMUSG00000015656	Hspa8	-0.564698	4.06747e-14	1.31318e-09	1	1		8.88167
9	ENSMUSG00000049103	Ccr2	0.599238	6.5761e-14	2.12309e-09	0.988	0.995		8.67303
9	ENSMUSG00000069516	Lyz2	-0.640194	6.24397e-13	2.01587e-08	1	0.995		7.69554
9	ENSMUSG00000025491	Ifitm1	1.0333	1.35942e-12	4.38889e-08	0.311	0.04		7.35765
9	ENSMUSG00000062991	Nrg1	0.397354	3.67243e-12	1.18565e-07	0.311	0.04		6.92605
9	ENSMUSG00000002885	Adgre5	-0.656849	1.46351e-11	4.72495e-07	0.808	0.926		6.3256
9	ENSMUSG00000026581	Sell	0.860346	2.04342e-11	6.59717e-07	0.731	0.431		6.18064
9	ENSMUSG00000032554	Trf	-0.694984	2.15137e-11	6.94571e-07	0.653	0.856		6.15828
9	ENSMUSG00000015937	H2afy	0.492085	8.30459e-11	2.68114e-06	0.994	0.97		5.57168
9	ENSMUSG00000023944	Hsp90ab1	-0.45291	1.867e-10	6.02761e-06	1	1		5.21986
9	ENSMUSG00000059714	Flot1	0.484657	3.10209e-10	1.00151e-05	0.479	0.163		4.99934
9	ENSMUSG00000040212	Emp3	-0.486667	5.97851e-10	1.93016e-05	0.994	0.99		4.71441
9	ENSMUSG00000006360	Crip1	-0.452424	8.30283e-10	2.68057e-05	1	1		4.57177
9	ENSMUSG00000031167	Rbm3	0.381963	8.80376e-10	2.8423e-05	0.994	0.995		4.54633
9	ENSMUSG00000027540	Ptpn1	0.511552	2.44678e-09	7.89942e-05	0.958	0.827		4.1024
9	ENSMUSG00000024349	Tmem173	0.506473	3.33542e-09	0.000107684	0.671	0.347		3.96785
9	ENSMUSG00000069833	Ahnak	-0.480879	4.98074e-09	0.000160803	0.988	1		3.79371
9	ENSMUSG00000026728	Vim	-0.413419	6.5827e-09	0.000212522	1	1		3.6726
9	ENSMUSG00000047180	Neurl3	-0.573727	7.67697e-09	0.000247851	0.317	0.559		3.60581
9	ENSMUSG00000028410	Dnaja1	-0.572982	9.26369e-09	0.000299078	0.904	0.96		3.52422
9	ENSMUSG00000031722	Hp	0.834071	9.66346e-09	0.000311985	0.778	0.728		3.50587
9	ENSMUSG00000069792	Wfdc17	0.605666	1.00176e-08	0.000323419	0.946	0.96		3.49023
9	ENSMUSG00000079419	Ms4a6c	0.352424	1.23477e-08	0.000398646	0.988	0.995		3.39941
9	ENSMUSG00000071714	Csf2rb2	0.434775	1.60625e-08	0.000518577	0.329	0.094		3.28519
9	ENSMUSG00000002985	Apoe	-1.2118	1.75157e-08	0.000565494	0.545	0.748		3.24757
9	ENSMUSG00000029705	Cux1	0.504676	1.93279e-08	0.000624001	0.713	0.416		3.20481
9	ENSMUSG00000021360	Gcnt2	0.375819	3.16518e-08	0.00102188	0.293	0.069		2.9906
9	ENSMUSG00000032381	Ciao2a	0.450337	3.94457e-08	0.0012735	0.934	0.762		2.895
9	ENSMUSG00000047843	Bri3	-0.412713	4.07224e-08	0.00131472	0.892	0.95		2.88117
9	ENSMUSG00000069662	Marcks	-0.567408	6.56193e-08	0.00211852	0.671	0.827		2.67397
9	ENSMUSG00000029471	Camkk2	-0.515721	1.51522e-07	0.00489187	0.533	0.688		2.31052
9	ENSMUSG00000037266	Rsrp1	0.368851	1.87006e-07	0.00603747	0.976	0.926		2.21914
9	ENSMUSG00000020130	Tbc1d15	0.449475	2.54956e-07	0.00823125	0.563	0.302		2.08453
9	ENSMUSG00000022452	Smdt1	0.365231	2.81278e-07	0.00908106	0.988	0.946		2.04186
9	ENSMUSG00000056737	Capg	-0.474342	2.90506e-07	0.009379	0.778	0.876		2.02784
9	ENSMUSG00000010406	Mrpl52	0.437484	3.08199e-07	0.00995021	0.946	0.817		2.00217
9	ENSMUSG00000060591	Ifitm2	0.342983	3.74358e-07	0.0120861	0.97	0.99		1.91771
9	ENSMUSG00000027808	Serp1	0.409713	3.89064e-07	0.0125609	0.958	0.832		1.90098
9	ENSMUSG00000005087	Cd44	-0.540879	4.67106e-07	0.0150805	0.79	0.891		1.82158
9	ENSMUSG00000070858	Gm1673	-0.515621	5.02131e-07	0.0162113	0.15	0.371		1.79018
9	ENSMUSG00000078515	Ddi2	0.435324	6.83364e-07	0.0220624	0.725	0.475		1.65635
9	ENSMUSG00000004207	Psap	-0.31663	6.85783e-07	0.0221405	1	1		1.65481
9	ENSMUSG00000025163	Cd7	0.842074	9.14189e-07	0.0295146	0.305	0.099		1.52996
9	ENSMUSG00000036103	Colec12	-0.596436	1.03947e-06	0.0335594	0.311	0.54		1.47419
9	ENSMUSG00000030748	Il4ra	0.288978	1.09151e-06	0.0352395	0.222	0.05		1.45297
9	ENSMUSG00000071713	Csf2rb	0.460949	1.16663e-06	0.0376646	0.826	0.629		1.42407
9	ENSMUSG00000001156	Mxd1	0.365274	1.23358e-06	0.0398261	0.24	0.059		1.39983
9	ENSMUSG00000026526	Fh1	0.425916	1.98704e-06	0.0641515	0.647	0.391		1.19279
9	ENSMUSG00000036138	Acaa1a	0.335936	2.27555e-06	0.073466	0.587	0.317		1.13391
9	ENSMUSG00000073411	H2-D1	-0.262695	2.59389e-06	0.0837438	1	1		1.07705
9	ENSMUSG00000002603	Tgfb1	-0.359573	2.71277e-06	0.0875818	0.916	0.926		1.05759
9	ENSMUSG00000026547	Tagln2	-0.329075	2.81358e-06	0.0908365	0.892	0.95		1.04174
9	ENSMUSG00000019943	Atp2b1	-0.487899	3.15682e-06	0.101918	0.928	0.955		0.99175
9	ENSMUSG00000027997	Casp6	0.380682	3.17825e-06	0.10261	0.449	0.208		0.988811
9	ENSMUSG00000106918	Mrpl33	0.351667	3.4784e-06	0.1123	0.988	0.965		0.94962
9	ENSMUSG00000027566	Psma7	0.28425	3.49549e-06	0.112852	0.994	0.99		0.947491
9	ENSMUSG00000096472	Cdkn2d	0.420085	3.58095e-06	0.115611	0.593	0.356		0.937001
9	ENSMUSG00000028599	Tnfrsf1b	-0.435728	3.72509e-06	0.120265	0.521	0.668		0.919862
9	ENSMUSG00000061981	Flot2	0.393159	3.80826e-06	0.12295	0.401	0.183		0.910273
9	ENSMUSG00000045193	Cirbp	0.352186	3.97248e-06	0.128251	0.419	0.178		0.891938
9	ENSMUSG00000058624	Gda	0.671626	4.10503e-06	0.132531	0.641	0.49		0.877683
9	ENSMUSG00000039783	Kmo	0.482407	7.06209e-06	0.228	0.371	0.163		0.642066
9	ENSMUSG00000038811	Gngt2	0.60543	7.08059e-06	0.228597	0.491	0.282		0.64093
9	ENSMUSG00000019960	Dusp6	-0.421602	8.26694e-06	0.266898	0.228	0.431		0.573655
9	ENSMUSG00000037152	Ndufc1	0.348532	8.30041e-06	0.267979	0.856	0.584		0.5719
9	ENSMUSG00000113902	Ndufb1-ps	0.308713	9.87059e-06	0.318672	0.97	0.931		0.496656
9	ENSMUSG00000034165	Ccnd3	0.392362	1.03614e-05	0.334519	0.868	0.673		0.475579
9	ENSMUSG00000043336	Filip1l	-0.443467	1.15144e-05	0.371742	0.683	0.767		0.429758
9	ENSMUSG00000068220	Lgals1	0.397801	1.21935e-05	0.393667	0.994	0.98		0.404871
9	ENSMUSG00000070372	Capza1	0.329142	1.30211e-05	0.420386	0.856	0.673		0.376352
9	ENSMUSG00000070394	Tmem256	0.37	1.3663e-05	0.441111	0.892	0.802		0.355452
9	ENSMUSG00000022890	Atp5j	0.380702	1.44017e-05	0.464959	0.91	0.802		0.332586
9	ENSMUSG00000019876	Pkib	0.404291	1.48577e-05	0.479681	0.359	0.158		0.319048
9	ENSMUSG00000025612	Bach1	-0.392782	1.75562e-05	0.566801	0.641	0.767		0.246569
9	ENSMUSG00000089847	Timm10b	0.353899	1.9318e-05	0.62368	0.94	0.871		0.205038
9	ENSMUSG00000089669	Tnfsf13	-0.470771	2.05648e-05	0.663934	0.251	0.426		0.177875
9	ENSMUSG00000041607	Mbp	-0.410265	2.26561e-05	0.731451	0.437	0.619		0.135814
9	ENSMUSG00000025026	Add3	-0.394803	2.4646e-05	0.795696	0.778	0.856		0.099253
9	ENSMUSG00000053291	Rab4b	0.334251	2.80682e-05	0.906181	0.593	0.347		0.0427849
9	ENSMUSG00000027009	Itga4	-0.390497	3.63259e-05	1	0.922	0.936		0
9	ENSMUSG00000068566	Myadm	-0.369454	3.7366e-05	1	0.557	0.693		0
9	ENSMUSG00000022663	Atg3	0.348809	3.77254e-05	1	0.743	0.525		0
9	ENSMUSG00000040339	Fam102b	-0.444825	4.07679e-05	1	0.497	0.634		0
9	ENSMUSG00000034789	Rab24	0.333104	4.07686e-05	1	0.611	0.381		0
9	ENSMUSG00000024675	Ms4a4c	0.421222	4.6668e-05	1	0.904	0.931		0
9	ENSMUSG00000028465	Tln1	-0.278677	4.85928e-05	1	0.97	1		0
9	ENSMUSG00000060675	Plaat3	-0.312121	4.88858e-05	1	0.036	0.163		0
9	ENSMUSG00000028691	Prdx1	0.30377	5.14235e-05	1	0.982	0.985		0
9	ENSMUSG00000055044	Pdlim1	-0.416172	5.51237e-05	1	0.521	0.663		0
9	ENSMUSG00000020134	Peli1	-0.458461	5.71694e-05	1	0.359	0.5		0
9	ENSMUSG00000029401	Rilpl2	-0.494168	5.99402e-05	1	0.299	0.46		0
9	ENSMUSG00000028063	Lmna	-0.507299	6.28046e-05	1	0.126	0.282		0
9	ENSMUSG00000053113	Socs3	0.30019	6.72715e-05	1	0.246	0.089		0
9	ENSMUSG00000052681	Rap1b	-0.303038	6.75234e-05	1	0.97	0.985		0
9	ENSMUSG00000058267	Mrps14	0.320236	7.22223e-05	1	0.88	0.738		0
9	ENSMUSG00000031586	Rbpms	-0.35907	7.46112e-05	1	0.12	0.272		0
9	ENSMUSG00000044894	Uqcrq	0.308615	7.75375e-05	1	0.946	0.817		0
9	ENSMUSG00000052212	Cd177	-0.43471	7.88141e-05	1	0.144	0.302		0
9	ENSMUSG00000020272	Stk10	-0.420918	8.14794e-05	1	0.449	0.569		0
9	ENSMUSG00000029771	Irf5	-0.376793	8.77513e-05	1	0.695	0.802		0
9	ENSMUSG00000030452	Nipa2	0.293324	8.79292e-05	1	0.647	0.391		0
9	ENSMUSG00000027615	Hps3	-0.367879	9.01542e-05	1	0.431	0.564		0
9	ENSMUSG00000006800	Sulf2	-0.373563	9.70076e-05	1	0.257	0.436		0
9	ENSMUSG00000033066	Gas7	-0.307412	0.000102273	1	0.329	0.525		0
9	ENSMUSG00000029328	Hnrnpdl	0.321818	0.00012187	1	0.778	0.624		0
9	ENSMUSG00000006057	Atp5g1	0.257989	0.000126768	1	0.934	0.817		0
9	ENSMUSG00000055541	Lair1	0.462416	0.000132672	1	0.186	0.059		0
9	ENSMUSG00000038388	Mpp6	-0.347083	0.000133737	1	0.551	0.678		0
9	ENSMUSG00000029810	Tmem176b	0.457497	0.000136943	1	0.838	0.728		0
9	ENSMUSG00000074656	Eif2s2	0.33291	0.000137891	1	0.952	0.866		0
9	ENSMUSG00000021948	Prkcd	-0.378595	0.000151185	1	0.671	0.743		0
9	ENSMUSG00000042747	Krtcap2	0.304054	0.000151568	1	0.88	0.822		0
9	ENSMUSG00000039208	Metrnl	-0.447129	0.000153954	1	0.569	0.673		0
9	ENSMUSG00000023367	Tmem176a	0.462301	0.000154484	1	0.719	0.574		0
9	ENSMUSG00000035011	Zbtb7a	-0.410123	0.000157249	1	0.575	0.673		0
9	ENSMUSG00000030142	Clec4e	0.317775	0.00016158	1	0.353	0.173		0
9	ENSMUSG00000053477	Tcf4	0.675141	0.000167189	1	0.713	0.51		0
9	ENSMUSG00000061232	H2-K1	-0.305392	0.000174825	1	0.874	0.96		0
9	ENSMUSG00000026511	Srp9	0.280935	0.000179321	1	0.94	0.851		0
9	ENSMUSG00000001473	Tubb6	-0.347803	0.000193802	1	0.305	0.46		0
9	ENSMUSG00000021417	Eci2	0.277621	0.000194613	1	0.485	0.287		0
9	ENSMUSG00000022174	Dad1	0.306529	0.000228554	1	0.916	0.837		0
9	ENSMUSG00000029657	Hsph1	-0.35993	0.000238054	1	0.234	0.376		0
9	ENSMUSG00000022148	Fyb	-0.339551	0.000240417	1	0.886	0.936		0
9	ENSMUSG00000029416	Slc15a4	-0.32765	0.000251623	1	0.353	0.475		0
9	ENSMUSG00000063193	Cd300lb	-0.344434	0.000252293	1	0.174	0.327		0
9	ENSMUSG00000004610	Etfb	0.309676	0.000255635	1	0.76	0.579		0
9	ENSMUSG00000022354	Ndufb9	0.289183	0.000267613	1	0.934	0.797		0
9	ENSMUSG00000032508	Myd88	0.350209	0.000271612	1	0.605	0.416		0
9	ENSMUSG00000004709	Cd244a	0.310099	0.000274374	1	0.581	0.366		0
9	ENSMUSG00000071637	Cebpd	0.307607	0.000281067	1	0.76	0.55		0
9	ENSMUSG00000022205	Sub1	0.25548	0.000281405	1	1	0.985		0
9	ENSMUSG00000038387	Rras	-0.360824	0.000294149	1	0.455	0.614		0
9	ENSMUSG00000031367	Ap1s2	-0.326081	0.000298173	1	0.653	0.757		0
9	ENSMUSG00000025289	Prdx4	0.273404	0.000322996	1	0.533	0.327		0
9	ENSMUSG00000050856	Atp5k	0.349941	0.000343068	1	0.784	0.629		0
9	ENSMUSG00000074342	I830077J02Rik	0.323629	0.000345036	1	0.515	0.322		0
9	ENSMUSG00000079197	Psme2	0.316385	0.000355776	1	0.82	0.658		0
9	ENSMUSG00000029415	Sdad1	0.325257	0.000368328	1	0.551	0.356		0
9	ENSMUSG00000034484	Snx2	0.307313	0.000392475	1	0.707	0.54		0
9	ENSMUSG00000004552	Ctse	0.258609	0.000396257	1	0.359	0.178		0
9	ENSMUSG00000076437	Selenoh	0.309436	0.00041884	1	0.449	0.262		0
9	ENSMUSG00000022636	Alcam	-0.375262	0.000435945	1	0.419	0.545		0
9	ENSMUSG00000046432	Bex3	0.282014	0.000455766	1	0.311	0.149		0
9	ENSMUSG00000006782	Cnp	0.27306	0.00046452	1	0.401	0.213		0
9	ENSMUSG00000038607	Gng10	0.294166	0.000479918	1	0.976	0.95		0
9	ENSMUSG00000050022	Amz1	-0.264687	0.000508619	1	0.263	0.426		0
9	ENSMUSG00000029322	Plac8	0.315686	0.000511867	1	1	0.99		0
9	ENSMUSG00000001281	Itgb7	0.303583	0.000524391	1	0.772	0.658		0
9	ENSMUSG00000050075	Gpr171	0.261512	0.000546807	1	0.132	0.035		0
9	ENSMUSG00000058099	Nfam1	-0.273939	0.000594753	1	0.814	0.842		0
9	ENSMUSG00000059498	Fcgr3	-0.358667	0.000614425	1	0.707	0.837		0
9	ENSMUSG00000056216	Cebpg	-0.320509	0.000655691	1	0.473	0.584		0
9	ENSMUSG00000032946	Rasgrp2	-0.285999	0.000680317	1	0.533	0.644		0
9	ENSMUSG00000000290	Itgb2	-0.336094	0.000701526	1	0.772	0.847		0
9	ENSMUSG00000025232	Hexa	-0.330874	0.000706998	1	0.754	0.807		0
9	ENSMUSG00000034663	Bmp2k	0.349403	0.000709689	1	0.533	0.361		0
9	ENSMUSG00000000568	Hnrnpd	0.278519	0.000716554	1	0.892	0.762		0
9	ENSMUSG00000054717	Hmgb2	0.335437	0.000738036	1	0.91	0.812		0
9	ENSMUSG00000030057	Cnbp	0.332838	0.00073855	1	0.844	0.678		0
9	ENSMUSG00000022437	Samm50	0.260149	0.000740561	1	0.497	0.317		0
9	ENSMUSG00000115338	Pnp	0.348602	0.000746563	1	0.725	0.614		0
9	ENSMUSG00000024091	Vapa	0.280846	0.000773949	1	0.892	0.752		0
9	ENSMUSG00000046314	Stxbp6	-0.376686	0.000836596	1	0.269	0.401		0
9	ENSMUSG00000056501	Cebpb	-0.348387	0.000848288	1	0.868	0.941		0
9	ENSMUSG00000009079	Ewsr1	0.260324	0.000873642	1	0.653	0.436		0
9	ENSMUSG00000057729	Prtn3	0.38068	0.000877881	1	0.299	0.153		0
9	ENSMUSG00000041959	S100a10	-0.250775	0.000881271	1	0.994	0.99		0
9	ENSMUSG00000022372	Sla	0.312962	0.00093992	1	0.707	0.535		0
9	ENSMUSG00000029063	Nadk	-0.271705	0.000963006	1	0.617	0.743		0
9	ENSMUSG00000024953	Prdx5	-0.287534	0.000975086	1	0.958	0.955		0
9	ENSMUSG00000059278	Naa38	0.250804	0.000976403	1	0.605	0.421		0
9	ENSMUSG00000057506	Bloc1s2	0.33467	0.0010514	1	0.659	0.48		0
9	ENSMUSG00000047368	Abhd17b	0.288825	0.00105812	1	0.341	0.188		0
9	ENSMUSG00000041488	Stx3	-0.263601	0.00107902	1	0.437	0.554		0
9	ENSMUSG00000055435	Maf	-0.277377	0.00113165	1	0.054	0.158		0
9	ENSMUSG00000092274	Neat1	-0.261139	0.00114396	1	0.82	0.866		0
9	ENSMUSG00000024400	Wdr33	0.251386	0.00115011	1	0.551	0.361		0
9	ENSMUSG00000031231	Cox7b	0.25843	0.0011508	1	0.97	0.876		0
9	ENSMUSG00000021998	Lcp1	0.252848	0.00124408	1	0.964	0.936		0
9	ENSMUSG00000073987	Ggh	-0.272174	0.00124441	1	0.335	0.46		0
9	ENSMUSG00000000318	Clec10a	0.503296	0.00126579	1	0.407	0.252		0
9	ENSMUSG00000021377	Dek	0.262927	0.00127295	1	0.922	0.886		0
9	ENSMUSG00000046805	Mpeg1	-0.25956	0.00139224	1	0.928	0.96		0
9	ENSMUSG00000020589	Fam49a	-0.285353	0.00139416	1	0.479	0.619		0
9	ENSMUSG00000035493	Tgfbi	0.356483	0.00142868	1	0.868	0.881		0
9	ENSMUSG00000028161	Ppp3ca	-0.260265	0.00148584	1	0.695	0.772		0
9	ENSMUSG00000024487	Yipf5	0.267269	0.00156555	1	0.527	0.332		0
9	ENSMUSG00000040128	Pnrc1	-0.286066	0.00158707	1	0.808	0.847		0
9	ENSMUSG00000062070	Pgk1	0.277123	0.00159015	1	0.832	0.693		0
9	ENSMUSG00000001627	Ifrd1	-0.283609	0.00164756	1	0.461	0.589		0
9	ENSMUSG00000000581	C1d	0.271187	0.00169186	1	0.635	0.446		0
9	ENSMUSG00000028757	Ddost	0.251767	0.00170419	1	0.772	0.574		0
9	ENSMUSG00000006589	Aprt	-0.398646	0.00181833	1	0.772	0.787		0
9	ENSMUSG00000052336	Cx3cr1	-0.401833	0.00187662	1	0.707	0.792		0
9	ENSMUSG00000008496	Pou2f2	-0.336421	0.00190199	1	0.76	0.767		0
9	ENSMUSG00000031770	Herpud1	-0.354797	0.00202222	1	0.563	0.604		0
9	ENSMUSG00000052738	Suclg1	0.265965	0.00204813	1	0.629	0.45		0
9	ENSMUSG00000025404	R3hdm2	0.25732	0.00208402	1	0.449	0.292		0
9	ENSMUSG00000060703	Cd302	0.260676	0.0021399	1	0.665	0.465		0
9	ENSMUSG00000073702	Rpl31	0.268675	0.00222278	1	1	0.985		0
9	ENSMUSG00000024038	Ndufv3	0.261463	0.00226138	1	0.647	0.485		0
9	ENSMUSG00000027435	Cd93	-0.332568	0.00229303	1	0.389	0.535		0
9	ENSMUSG00000039159	Ube2h	0.251103	0.00229475	1	0.401	0.243		0
9	ENSMUSG00000047139	Cd24a	0.278674	0.00231466	1	0.204	0.094		0
9	ENSMUSG00000069744	Psmb3	0.258649	0.00238422	1	0.892	0.728		0
9	ENSMUSG00000021215	Net1	0.345816	0.00240514	1	0.192	0.084		0
9	ENSMUSG00000033701	Acbd6	0.255432	0.00243595	1	0.407	0.257		0
9	ENSMUSG00000021270	Hsp90aa1	-0.304679	0.00246142	1	0.886	0.926		0
9	ENSMUSG00000024011	Pi16	0.305299	0.00262841	1	0.515	0.342		0
9	ENSMUSG00000017002	Slpi	0.347611	0.00268769	1	0.449	0.307		0
9	ENSMUSG00000013622	Atraid	0.265461	0.00273821	1	0.629	0.465		0
9	ENSMUSG00000051223	Bzw1	0.259622	0.00280607	1	0.85	0.812		0
9	ENSMUSG00000002015	Bcap31	0.256215	0.00282712	1	0.766	0.554		0
9	ENSMUSG00000030663	1110004F10Rik	0.269146	0.00284637	1	0.653	0.475		0
9	ENSMUSG00000028228	Cpne3	0.2763	0.00287037	1	0.629	0.475		0
9	ENSMUSG00000059355	Wdr83os	0.264024	0.00293671	1	0.659	0.446
9	ENSMUSG00000020009	Ifngr1	-0.354621	0.00297685	1	0.844	0.896
9	ENSMUSG00000022565	Plec	-0.305782	0.00317361	1	0.635	0.703
9	ENSMUSG00000059734	Ndufs8	0.295525	0.00318509	1	0.683	0.515
9	ENSMUSG00000028249	Sdcbp	-0.25095	0.0032634	1	0.862	0.891
9	ENSMUSG00000002489	Tiam1	-0.276354	0.00328405	1	0.593	0.649
9	ENSMUSG00000026833	Olfm1	0.330305	0.00334475	1	0.743	0.604
9	ENSMUSG00000021756	Il6st	0.251997	0.00336221	1	0.593	0.421
9	ENSMUSG00000030187	Klra2	-0.259167	0.00339053	1	0.108	0.213
9	ENSMUSG00000020315	Sptbn1	-0.315993	0.00354091	1	0.587	0.634
9	ENSMUSG00000022436	Sh3bp1	-0.257958	0.00358295	1	0.299	0.401
9	ENSMUSG00000024174	Pot1b	-0.257327	0.00370235	1	0.144	0.252
9	ENSMUSG00000003545	Fosb	0.416314	0.00374594	1	0.713	0.589
9	ENSMUSG00000027288	Zfp106	0.258513	0.00375663	1	0.784	0.589
9	ENSMUSG00000030830	Itgal	-0.357953	0.00392311	1	0.521	0.584
9	ENSMUSG00000024425	Ndfip1	-0.307445	0.00396449	1	0.599	0.668
9	ENSMUSG00000024691	Fam111a	-0.253347	0.00411433	1	0.395	0.5
9	ENSMUSG00000032915	Adgre4	-0.294137	0.004184	1	0.174	0.277
9	ENSMUSG00000023034	Nr4a1	-0.402202	0.00421615	1	0.473	0.564
9	ENSMUSG00000030795	Fus	0.26651	0.0044029	1	0.85	0.728
9	ENSMUSG00000021477	Ctsl	0.453988	0.0045046	1	0.545	0.381
9	ENSMUSG00000020644	Id2	-0.434858	0.00453857	1	0.509	0.594
9	ENSMUSG00000022453	Naga	0.281394	0.00455018	1	0.533	0.391
9	ENSMUSG00000060586	H2-Eb1	0.526036	0.00525804	1	0.353	0.208
9	ENSMUSG00000034557	Zfyve9	-0.299935	0.00543222	1	0.293	0.416
9	ENSMUSG00000038633	Degs1	-0.257634	0.00561631	1	0.719	0.743
9	ENSMUSG00000054808	Actn4	-0.258135	0.00563042	1	0.275	0.376
9	ENSMUSG00000030102	Itpr1	0.295587	0.00576101	1	0.461	0.317
9	ENSMUSG00000065990	Aurkaip1	0.271513	0.00579557	1	0.725	0.55
9	ENSMUSG00000020048	Hsp90b1	-0.258074	0.00594351	1	0.964	0.975
9	ENSMUSG00000048779	P2ry6	-0.251476	0.00605653	1	0.222	0.337
9	ENSMUSG00000026365	Cfh	0.324854	0.0065324	1	0.683	0.589
9	ENSMUSG00000034345	Gtf2h5	0.257555	0.00679684	1	0.671	0.535
9	ENSMUSG00000046908	Ltb4r1	-0.36516	0.00679799	1	0.287	0.376
9	ENSMUSG00000053898	Ech1	0.260169	0.00720232	1	0.623	0.49
9	ENSMUSG00000030067	Foxp1	0.289857	0.0076832	1	0.892	0.787
9	ENSMUSG00000031153	Gripap1	0.251849	0.00774552	1	0.329	0.213
9	ENSMUSG00000040907	Atp1a3	-0.324218	0.00801213	1	0.413	0.485
9	ENSMUSG00000031652	N4bp1	-0.261824	0.00877015	1	0.551	0.604
9	ENSMUSG00000045176	Borcs6	-0.295021	0.00891238	1	0.365	0.446
9	ENSMUSG00000021068	Nin	-0.269858	0.00911426	1	0.485	0.55
9	ENSMUSG00000059325	Hopx	-0.310901	0.00922725	1	0.323	0.421
9	ENSMUSG00000031444	F10	0.292972	0.00923406	1	0.341	0.223
9	ENSMUSG00000056888	Glipr1	-0.282697	0.00945491	1	0.443	0.53
9	ENSMUSG00000030403	Vasp	-0.26955	0.00960766	1	0.527	0.569
9	ENSMUSG00000033713	Foxn3	-0.263816	0.00979591	1	0.533	0.589
9	ENSMUSG00000001986	Gria3	0.30631	0.0105132	1	0.204	0.114
9	ENSMUSG00000009418	Nav1	-0.284215	0.0107853	1	0.455	0.545
9	ENSMUSG00000098188	Sowahc	-0.299872	0.01146	1	0.293	0.381
9	ENSMUSG00000036046	5031439G07Rik	-0.254576	0.0115174	1	0.617	0.634
9	ENSMUSG00000033863	Klf9	-0.318226	0.0116737	1	0.323	0.421
9	ENSMUSG00000000982	Ccl3	-0.566542	0.0120631	1	0.21	0.312
9	ENSMUSG00000058258	Idi1	-0.288867	0.0126706	1	0.192	0.292
9	ENSMUSG00000030126	Tmcc1	-0.300192	0.0127234	1	0.587	0.668
9	ENSMUSG00000031765	Mt1	0.346731	0.013455	1	0.473	0.342
9	ENSMUSG00000031622	Sin3b	0.262595	0.013951	1	0.731	0.614
9	ENSMUSG00000025950	Idh1	-0.278911	0.0139563	1	0.551	0.639
9	ENSMUSG00000039959	Hip1	-0.251867	0.0143839	1	0.329	0.396
9	ENSMUSG00000098178	Gm42418	-0.336044	0.0147064	1	1	1
9	ENSMUSG00000019873	Reep3	-0.257403	0.0148397	1	0.647	0.663
9	ENSMUSG00000036712	Cyld	-0.300815	0.0149695	1	0.347	0.416
9	ENSMUSG00000030427	Lilra6	-0.263879	0.014983	1	0.401	0.47
9	ENSMUSG00000018927	Ccl6	-0.272027	0.0152567	1	0.892	0.96
9	ENSMUSG00000046223	Plaur	-0.263471	0.0152602	1	0.437	0.51
9	ENSMUSG00000039153	Runx2	0.515122	0.0154388	1	0.293	0.198
9	ENSMUSG00000000861	Bcl11a	0.458057	0.0170507	1	0.593	0.495
9	ENSMUSG00000005413	Hmox1	-0.360474	0.0173811	1	0.192	0.272
9	ENSMUSG00000031146	Plp2	0.299344	0.0179564	1	0.629	0.465
9	ENSMUSG00000009907	Vps4b	0.251671	0.0186602	1	0.581	0.411
9	ENSMUSG00000021281	Tnfaip2	-0.26604	0.0196451	1	0.437	0.535
9	ENSMUSG00000048612	Myof	-0.276043	0.0207092	1	0.228	0.307
9	ENSMUSG00000058013	2024-09-11	-0.288207	0.0217943	1	0.389	0.46
9	ENSMUSG00000040809	Chil3	-0.305145	0.0238809	1	0.072	0.144
9	ENSMUSG00000032712	Resf1	-0.284256	0.0238821	1	0.545	0.584
9	ENSMUSG00000029064	Gnb1	-0.251307	0.0242302	1	0.749	0.762
9	ENSMUSG00000075284	Wipf1	-0.27605	0.024288	1	0.713	0.698
9	ENSMUSG00000022584	Ly6c2	0.358075	0.0269643	1	0.892	0.851
9	ENSMUSG00000094777	Hist1h2ap	-0.274159	0.0270787	1	0.443	0.54
9	ENSMUSG00000021676	Iqgap2	0.278939	0.0273808	1	0.521	0.406
9	ENSMUSG00000014846	Tppp3	-0.314382	0.0275128	1	0.485	0.554
9	ENSMUSG00000042284	Itga1	-0.279639	0.0336488	1	0.311	0.381
9	ENSMUSG00000074622	Mafb	-0.294942	0.0339487	1	0.305	0.406
9	ENSMUSG00000079017	Ifi27l2a	0.390328	0.0358219	1	0.946	0.95
9	ENSMUSG00000064326	Siva1	-0.264433	0.0375296	1	0.503	0.559
9	ENSMUSG00000033427	Upb1	0.266092	0.0421329	1	0.168	0.099
9	ENSMUSG00000028037	Ifi44	0.282248	0.0425118	1	0.617	0.52
9	ENSMUSG00000105361	AY036118	-0.469052	0.047606	1	0.856	0.837
9	ENSMUSG00000076617	Ighm	0.276616	0.0638584	1	0.635	0.569
9	ENSMUSG00000079018	Ly6c1	0.306505	0.0685729	1	0.737	0.703
9	ENSMUSG00000044583	Tlr7	-0.264581	0.0720476	1	0.156	0.208
9	ENSMUSG00000030659	Nucb2	0.279316	0.0929533	1	0.359	0.277
9	ENSMUSG00000036594	H2-Aa	0.404346	0.113303	1	0.503	0.431
9	ENSMUSG00000043953	Ccrl2	-0.334564	0.1257	1	0.479	0.495
9	ENSMUSG00000007872	Id3	-0.257302	0.134686	1	0.341	0.396
9	ENSMUSG00000003420	Fcgrt	0.295145	0.14782	1	0.641	0.584
9	ENSMUSG00000073421	H2-Ab1	0.476035	0.229903	1	0.431	0.381
9	ENSMUSG00000048442	Smim5	0.275549	0.486664	1	0.389	0.356
9	ENSMUSG00000041515	Irf8	0.305737	0.521121	1	0.701	0.733
9	ENSMUSG00000046718	Bst2	0.49032	0.586269	1	0.754	0.723

[truncated: 3 more sheets: BALBc_DEGs_cluster 10, BALBc_DEGs_cluster 11, BALBc_DEGs_cluster 12]
